# Supplementary material for: Selective modulation of cell surface proteins during vaccinia infection: A resource for identifying viral immune evasion strategies
Source: PLoS Pathog. 2022 Jun 21;18(6):e1010612. doi: 10.1371/journal.ppat.1010612 (PMC9307158; doi:10.1371/journal.ppat.1010612)
Supplement: S1 Table — Related to Figs 2–9 & S2. The ‘Plotter’ worksheet enables the generation of graphs for all human and viral proteins quantified. The ‘Data original’ (PMP1 & 2) and ‘replicate 3 18h’ (PMP3) worksheets contain minimally annotated protein data where the raw data has been modified by formatting and normalisation. The ‘Data’ worksheet the HLA-A, -B, -C data is based only on peptides uniquely attributed to these three HLA subtypes. The spreadsheets include data obtained in previously performed WCL proteomics [9]. (XLSX) [file ppat.1010612.s004.xlsx]

## Sheet: Data original
Protein Id	Uniprot L	Uniprot S	Gene name	Gene Symbol	Gene Symbol_edited	Description	Species	M	PM	IPM	CS	XC	Nuc	ShG	VACV_MGC6 Peptides	VACV_PM4 Peptides	VACV_PM5 Peptides	VACV_WCL2 Peptides	VACV_WCL3 Peptides	VACV_WCL4 Peptides	VACV_MGC6_Mock	VACV_MGC6_Mock_MG132	VACV_MGC6_WT1	VACV_MGC6_WT2	VACV_MGC6_WT3	VACV_MGC6_WT_MG132_1	VACV_MGC6_WT_MG132_2	VACV_MGC6_MG132_3	VACV_PM4_VACV_90m	VACV_PM4_VACV_6h	VACV_PM4_VACV_12h	VACV_PM4_VACV_18h	VACV_PM4_Mock_18h	VACV_PM4_VACV+MG	VACV_PM4_Mock+MG	VACV_PM4_Mock_90min	VACV_PM5_VACV_90m	VACV_PM5_VACV_6h	VACV_PM5_VACV_12h	VACV_PM5_VACV_18h	VACV_PM5_Mock_18h	VACV_PM5_VACV+MG	VACV_PM5_Mock+MG	VACV_PM5_Mock_90min	VACV_WCL2_Mock_0h	VACV_WCL2_VACV_2h	VACV_WCL2_VACV_4h	VACV_WCL2_Mock_6h	VACV_WCL2_VACV_6h
sp|P05556|ITB1_HUMAN	P05556	P05556	ITB1	ITGB1	ITGB1	Integrin beta-1 OS=Homo sapiens GN=ITGB1 PE=1 SV=2	HUMAN	M	PM		CS				85	568	486	92	81	84	26122.5	27033.1	22778.5	23757.1	21730.9	28299.3	28412.5	28159.9	170839	132896	169115	147920	166171	172391	188194	169335	138445	159082	154861	139722	149683	152109	161087	155779	16858.8	16781.3	17094.2	16306.8	15919.7
sp|Q07954|LRP1_HUMAN	Q07954	Q07954	LRP1	LRP1	LRP1	Prolow-density lipoprotein receptor-related protein 1 OS=Homo sapiens GN=LRP1 PE=1 SV=2	HUMAN	M	PM						141	447	427	148	124	122	36755	39581.9	34269.6	31675	34785.5	39026.3	38334.7	38846.2	90669.1	80834.1	152158	172624	100302	115515	63094	93562.8	88537.6	100448	149085	151787	76095.2	104048	76521.7	106627	21363.1	20529.9	22059.9	22743.6	22957.4
sp|Q6UVK1|CSPG4_HUMAN	Q6UVK1	Q6UVK1	CSPG4	CSPG4	CSPG4	Chondroitin sulfate proteoglycan 4 OS=Homo sapiens GN=CSPG4 PE=1 SV=2	HUMAN	M	PM		CS	XC			70	425	400	70	71	71	15785	15544.8	12563	13421.9	11889.4	14616	15087.2	15068.1	129913	81282.3	107804	87427.7	107007	89862.4	97104.3	118816	110364	115743	114706	94774.3	117642	99105.3	99270.2	129552	10282.1	10123.1	10486	10481.6	10363
sp|P15144|AMPN_HUMAN	P15144	P15144	AMPN	ANPEP	ANPEP	Aminopeptidase N OS=Homo sapiens GN=ANPEP PE=1 SV=4	HUMAN	M	PM			XC			79	421	461	44	57	66	16674.2	16038.2	15590.8	17238.2	15134.6	18427.4	18981.7	18463.7	138108	90578.7	139441	132497	118580	152955	117607	102251	222254	101483	125851	129180	108510	117400	149309	110862	7424.68	7315.36	7236.67	7046.22	7320.87
sp|Q13740|CD166_HUMAN	Q13740	Q13740	CD166	ALCAM	ALCAM	CD166 antigen OS=Homo sapiens GN=ALCAM PE=1 SV=2	HUMAN	M	PM						34	389	425	33	51	45	11108.4	9565.02	8630.93	8855.22	8251.18	10876.1	10761	11127.7	135116	98597	124343	106129	134155	101465	121291	135728	135206	155451	144390	137025	146115	126508	131263	143127	4986.15	5689.55	4746.99	4996.32	5009.91
sp|P16070|CD44_HUMAN	P16070	P16070	CD44	CD44	CD44	CD44 antigen OS=Homo sapiens GN=CD44 PE=1 SV=3	HUMAN	M	PM		CS				32	311	313	70	43	43	10780.7	10674.7	8697.57	11597.9	8320.65	12112.3	14519.5	12651.4	122994	114306	115992	113792	118524	97931.7	98222	117943	101583	97972.6	102870	96220.2	92779.3	85870.1	89551.6	96185.2	14494.8	13490.5	13693.7	12039.7	12447.3
sp|P06756|ITAV_HUMAN	P06756	P06756	ITAV	ITGAV	ITGAV	Integrin alpha-V OS=Homo sapiens GN=ITGAV PE=1 SV=2	HUMAN	M	PM		CS				66	295	311	53	59	55	17718.8	18865.3	15976.5	15825.2	15391.9	20140	19854.3	19802.1	78675.2	58401.3	85593.4	75967.6	76795.6	82079.4	82810.1	74924.2	81825.7	101175	101825	98284.1	100036	98173.1	93934	93411.5	8845.39	8920.02	8800.66	8819.58	9050.23
sp|P56199|ITA1_HUMAN	P56199	P56199	ITA1	ITGA1	ITGA1	Integrin alpha-1 OS=Homo sapiens GN=ITGA1 PE=1 SV=2	HUMAN	M	PM		CS				55	248	299	102	57	47	16286	15686	13425.6	14065.3	12734.4	15535	16097.9	15116.3	102966	74817.8	99971.5	83386.3	98964	94698.7	100961	94803.5	98851.5	113676	111905	96792.9	108314	98214.7	102362	110164	15624.9	15679.6	15800.3	15340.7	15471.8
sp|P08195|4F2_HUMAN	P08195	P08195	4F2	SLC3A2	SLC3A2	4F2 cell-surface antigen heavy chain OS=Homo sapiens GN=SLC3A2 PE=1 SV=3	HUMAN	M	PM		CS		Nuc		32	243	249	28	35	35	9487.46	10798.5	7514.27	7821.59	6597.41	9994.16	9941.21	10164.1	59217.9	47592.6	55279.6	49061.2	61062.9	64554	91292	60504	68072.5	79413.2	75398.3	68238	79619.6	83538.1	105097	73506	5405.46	5514.77	5366.44	5340.88	5214.83
sp|P43121|MUC18_HUMAN	P43121	P43121	MUC18	MCAM	MCAM	Cell surface glycoprotein MUC18 OS=Homo sapiens GN=MCAM PE=1 SV=2	HUMAN	M	PM			XC	Nuc		29	228	240	39	19	17	8369.71	8026.26	7079.24	7050.79	6182.78	7825.05	7885.1	8022.96	73576.1	67092.2	64876.8	62240	69341.4	61270.1	69676.5	70470.8	68990.5	78491.2	76721.2	67410.9	76374.3	66876.4	75710.3	72694.3	6546.3	6309.2	6505.56	6073.12	5792.13
sp|Q13085-4|ACACA_HUMAN	Q13085-4	Q13085	ACACA	ACACA	ACACA	Isoform 4 of Acetyl-CoA carboxylase 1 OS=Homo sapiens GN=ACACA	HUMAN								32	226	257	21	40	35	6567.65	6523.35	6087.12	5936.58	5781.5	5760.77	5772.66	5790.2	78811.1	41711.8	88805.8	60926.9	62113.4	43098.1	27037.7	70455.7	74865.4	111821	136279	97830.8	85293.8	64727.3	40439.2	92875.3	3438.39	3399.02	3313.68	3404.23	3410.81
sp|Q13308-6|PTK7_HUMAN	Q13308-6	Q13308	PTK7	PTK7	PTK7	Isoform 6 of Inactive tyrosine-protein kinase 7 OS=Homo sapiens GN=PTK7	HUMAN	M	PM						47	223	261	38	50	39	12321.7	11179.2	9905.63	9985.05	9515.35	11350.2	10914.3	11042.4	77057.9	53767.8	63718.8	43067.2	75795.4	43642.6	52277.2	76068.7	81277.2	90098.8	77986.2	60672.1	91698.9	53083.3	59080.4	88593.3	5221.65	5094.91	5155.51	5243.88	4695.71
sp|P09619|PGFRB_HUMAN	P09619	P09619	PGFRB	PDGFRB	PDGFRB	Platelet-derived growth factor receptor beta OS=Homo sapiens GN=PDGFRB PE=1 SV=1	HUMAN	M	PM		CS		Nuc		32	218	225	39	30	23	8288.07	10216.3	5933.66	5977.29	5464.86	10419.4	10078	10474.2	83217.7	56130.6	59787.7	47835.3	74375.9	65438.9	72073.5	76093.5	78200.6	84085.3	66590.3	53765.6	82345.2	66104.4	76793.2	81144.9	7519.21	7349.26	7062.94	6751.19	6061.82
sp|P02786|TFR1_HUMAN	P02786	P02786	TFR1	TFRC	TFRC	Transferrin receptor protein 1 OS=Homo sapiens GN=TFRC PE=1 SV=2	HUMAN	M	PM		CS	XC			57	213	191	45	58	48	16427.7	15942.5	16013.1	16247.2	15052.7	17696.6	17682.2	17837.1	43896.5	32737.6	82167.5	95270.2	48306	54676.1	55130.4	47569.1	40493.1	40737.6	85438.8	103959	39408.8	61121.1	60848.5	44447.3	9320.48	8911.18	8953.58	7953.02	8554.56
sp|P00533|EGFR_HUMAN	P00533	P00533	EGFR	EGFR	EGFR	Epidermal growth factor receptor OS=Homo sapiens GN=EGFR PE=1 SV=2	HUMAN	M	PM		CS	XC	Nuc		18	183	177	18	25	30	4816.59	5050.14	3044.93	3267.13	2821.86	5138.7	5412.08	5354.25	85146.7	43604.6	36599.9	28392.4	78957	22463.2	39423.9	83043.1	77968.7	59057.2	41981	32783.6	87885.8	28150.1	50269.6	82787.3	3012.46	2741.51	2900.34	2544.25	2165.48
sp|P02751-15|FINC_HUMAN	P02751-15	P02751	FINC	FN1	FN1-15	Isoform 15 of Fibronectin OS=Homo sapiens GN=FN1	HUMAN	M	PM			XC			409	171	161	660	474	451	108119	105525	88966.5	96412.3	54488.4	126702	124577	126460	46994.8	20873.7	31759.5	23516	44751.9	51848.5	45846	35299.9	83803	31484.9	26855	24118.1	43058.3	34996.2	53737	27770	94716.7	92647.1	94294.8	87975.1	84696.5
sp|Q9UBG0|MRC2_HUMAN	Q9UBG0	Q9UBG0	MRC2	MRC2	MRC2	C-type mannose receptor 2 OS=Homo sapiens GN=MRC2 PE=1 SV=2	HUMAN	M							40	166	184	34	45	37	11054.7	9979.57	10580.3	10464.5	10496.7	10239.5	9821.07	9815.76	35241.1	29369.5	52063	58859.8	41341	31754.3	42190.1	40994.5	37337.6	43090.3	66570.3	74513.2	40792.1	41050.8	57763.3	48835.7	3888.8	3847.38	4117.68	4475.66	4572.49
sp|Q14204|DYHC1_HUMAN	Q14204	Q14204	DYHC1	DYNC1H1	DYNC1H1	Cytoplasmic dynein 1 heavy chain 1 OS=Homo sapiens GN=DYNC1H1 PE=1 SV=5	HUMAN	M							351	164	209	374	341	331	98029.8	94345.1	93362	94261.4	90216.9	85976	84187.3	84267.2	56740.2	33034.7	41117.5	53684.6	38447.8	29611.2	38854.2	43673.2	58787.5	56596.4	50115	71247.1	53431.5	49883	47729.9	47569	66728.6	64501.7	65532.9	65998.7	64024.5
sp|O15031|PLXB2_HUMAN	O15031	O15031	PLXB2	PLXNB2	PLXNB2	Plexin-B2 OS=Homo sapiens GN=PLXNB2 PE=1 SV=3	HUMAN	M	PM		CS				45	160	175	41	44	48	11040.8	10544.2	9088.87	9265.17	8609.85	11500.8	11391.5	11515.6	46166.6	29515	36641.4	27319.8	42623.5	26139.4	35818.1	42130.5	46927.2	53381.6	46473.9	36742.4	54020.9	32807.8	40847.2	51936	6038.37	6548.35	5871.53	6542.6	6418.65
sp|Q9NZM1|MYOF_HUMAN	Q9NZM1	Q9NZM1	MYOF	MYOF	MYOF	Myoferlin OS=Homo sapiens GN=MYOF PE=1 SV=1	HUMAN	M	PM						242	159	135	248	230	189	66625.6	61550	65733.4	69753.4	61267.4	71570.2	73295	72224.3	26795.5	35881.4	39840.1	44075.9	33428.5	59982.1	42047.4	27843.2	32665.5	26214.9	32162.1	42851.9	28829.1	48978	40361.3	37229.2	45093.7	43068.1	44799.6	42092.1	44462.7
sp|P11717|MPRI_HUMAN	P11717	P11717	MPRI	IGF2R	IGF2R	Cation-independent mannose-6-phosphate receptor OS=Homo sapiens GN=IGF2R PE=1 SV=3	HUMAN	M	PM		CS				73	158	139	62	73	69	15815.5	17291.7	17280.7	16430.5	16745	16773.2	16616.8	16652	21081.5	17063.2	38401.7	82983.1	21178.4	42382.3	27863.1	21425	19459.1	19487.1	33267.3	68220	18372.5	34064.3	30770.8	19834.7	8134.23	8243.47	8808.46	8694.15	8662.24
sp|Q6YHK3|CD109_HUMAN	Q6YHK3	Q6YHK3	CD109	CD109	CD109	CD109 antigen OS=Homo sapiens GN=CD109 PE=1 SV=2	HUMAN	M	PM		CS	XC			20	158	158	22	25	24	5088.43	4669.11	4071.01	4153.35	4328.45	4420.67	4393.62	4340.39	56400.1	37858.8	46997.6	31740.5	59743.1	38148.7	44338.9	47951.1	72907.8	44265.8	39183.4	31592.2	49621.2	32054	45165.6	46925.3	3186.7	3359.03	3326.94	3323.63	2897.08
sp|P11498|PYC_HUMAN	P11498	P11498	PYC	PC	PC	Pyruvate carboxylase, mitochondrial OS=Homo sapiens GN=PC PE=1 SV=2	HUMAN								21	157	175	19	27	20	3798.64	3773.42	3867.52	4043.99	3323.94	4245.48	4314.19	4292.95	48325.1	33296.3	50230.1	40949.7	44329.4	37304.4	35338.2	44153.4	42702.6	49758.1	57466.2	47916.5	41101.7	43619.3	38516.7	44524	2705.51	2619.33	2830.68	2813.26	2891.14
sp|Q9UIW2|PLXA1_HUMAN	Q9UIW2	Q9UIW2	PLXA1	PLXNA1	PLXNA1	Plexin-A1 OS=Homo sapiens GN=PLXNA1 PE=1 SV=3	HUMAN	M	PM				Nuc		17	157	160	21	29	25	4031.04	4122.81	3112.32	3180.19	2874.03	3999.6	4031.37	4080.75	52011.1	36695.5	42856.7	30996.9	50535.5	32976.2	47028.3	50494	47334.2	53366.9	47226.9	36760.6	53743.1	35992.7	46525.1	51324.6	3173.72	3105.4	3090.83	3236.12	3172.72
sp|P05362|ICAM1_HUMAN	P05362	P05362	ICAM1	ICAM1	ICAM1	Intercellular adhesion molecule 1 OS=Homo sapiens GN=ICAM1 PE=1 SV=2	HUMAN	M	PM		CS	XC			19	154	185	25	18	19	5460.13	5358.34	4393.79	4528.86	4242.08	5832.82	6202.1	6036.81	39145.8	27334	30049.6	26254	38370.4	30021.8	43651	39185.2	47330.3	51919.4	45807.4	45120	52884.3	44598.4	54452	50816.7	4085.85	3919.29	4246.82	3697.9	3686.95
sp|P32004|L1CAM_HUMAN	P32004	P32004	L1CAM	L1CAM	L1CAM	Neural cell adhesion molecule L1 OS=Homo sapiens GN=L1CAM PE=1 SV=2	HUMAN	M	PM		CS				20	145	134	13	12	10	5751.22	6813.24	3579.79	3391.62	3263.32	5843.69	5781.69	6172.1	46621.4	33074.2	36363.2	36336	37507.9	54004	62442.2	40052	43991.5	53081.9	50257.2	45604	47558.8	70578.7	78489	46483.8	1873.13	1804.81	1827.05	1471.1	1470.75
sp|P98095-2|FBLN2_HUMAN	P98095-2	P98095	FBLN2	FBLN2	FBLN2	Isoform 2 of Fibulin-2 OS=Homo sapiens GN=FBLN2	HUMAN					XC			25	143	132	28	16	19	5730.93	4553.22	5485.16	4944.13	5465.83	6034.41	5585.3	5593.52	52389.2	21433.5	50258.1	24058.2	21946.8	58059.3	35204.5	32530.7	48030.9	33619.7	34757.9	19686.6	41417.6	20940.8	38684.4	27539.6	2873.43	2853.57	3304.92	3205.03	3190.27
sp|P21333|FLNA_HUMAN	P21333	P21333	FLNA	FLNA	FLNA	Filamin-A OS=Homo sapiens GN=FLNA PE=1 SV=4	HUMAN	M	PM			XC	Nuc		851	141	150	1008	962	896	236400	209138	221771	223636	227220	202737	204702	202756	33262.6	60036.7	40423.2	55560.4	36065.9	38102.4	26305.4	32219.9	37283.6	44423.1	42613.1	56056.8	36713	46332.9	28346.5	52670.4	157290	173069	160331	167187	159392
sp|Q9Y4D7|PLXD1_HUMAN	Q9Y4D7	Q9Y4D7	PLXD1	PLXND1	PLXND1	Plexin-D1 OS=Homo sapiens GN=PLXND1 PE=1 SV=3	HUMAN	M	PM						10	140	146	15	14	6	1968.56	2650.58	1516.29	1515.33	1327.74	2270.74	2213.36	2228.65	36930.5	25190.3	29403.8	24704.7	33461.4	23825.3	34321.4	35391.8	39125.2	42360.6	39439.6	34240	43651.2	32702.5	44267.9	41766.8	2585.77	2622.1	2433.77	2449.84	2235.7
sp|P26006-1|ITA3_HUMAN	P26006-1	P26006	ITA3	ITGA3	ITGA3-2	Isoform 2 of Integrin alpha-3 OS=Homo sapiens GN=ITGA3	HUMAN	M	PM		CS				17	137	168	15	19	14	6113.23	5244.11	4131.23	4216.61	4011.21	5097.03	4937.98	5027.34	50517.5	36372.2	42786.3	33365.8	46150	33966.4	43726.6	44711.7	47515.4	53879.5	47942.4	39290.9	57455.8	39057.3	47454.6	54453.4	2097	1851.2	1943.33	1861.6	1761.81
sp|O14786|NRP1_HUMAN	O14786	O14786	NRP1	NRP1	NRP1	Neuropilin-1 OS=Homo sapiens GN=NRP1 PE=1 SV=3	HUMAN	M	PM			XC			17	133	148	17	20	19	4667.34	4652.72	3355.38	3337.11	2948.74	4450.36	4150.35	4350.29	55619.3	30663.3	44627.1	33154.4	45841.5	42171	38100.9	44794.9	49384.5	53404.9	48095.8	38530	51005.8	42682.5	46537.3	47569.5	3065.13	2986.03	2926.72	3095.64	2824.53
sp|P33527|MRP1_HUMAN	P33527	P33527	MRP1	ABCC1	ABCC1	Multidrug resistance-associated protein 1 OS=Homo sapiens GN=ABCC1 PE=1 SV=3	HUMAN	M	PM						25	130	125	24	26	18	5971.53	6348.28	5568.53	5714.96	4556.08	6773.42	6460.12	6666.04	37173.7	26534	37521.4	34018.9	40327.6	34784.3	37533.4	37252.7	39592.2	36437.9	38604.3	40651.6	39366.3	35691.6	35654.7	39308.4	3638.1	3600.28	3716.24	3244.07	3501.8
sp|P35613|BASI_HUMAN	P35613	P35613	BASI	BSG	BSG	Basigin OS=Homo sapiens GN=BSG PE=1 SV=2	HUMAN	M	PM						15	127	124	13	13	13	4035.9	3981.78	3572.19	3363.8	3309	4068.8	3923.32	4318.87	35184.8	37799	32191.2	36466.2	38735.1	28911.6	38137.4	39318.4	37447.1	40984.6	35493.8	41612.9	36214.8	35103	40115.7	34841.9	1914.59	1770.75	1797.71	1714.8	2598.97
sp|Q9UKX5-2|ITA11_HUMAN	Q9UKX5-2	Q9UKX5	ITA11	ITGA11	ITGA11	Isoform 2 of Integrin alpha-11 OS=Homo sapiens GN=ITGA11	HUMAN	M	PM						17	126	143	18	19	20	4313.13	4429.24	3344.17	3347.86	2964.78	4411.85	4146.28	4356.71	36863.2	26099.8	36231.3	26743.3	34438.2	33656.6	35411.6	33159	36188.4	47141.1	41435	33945.1	43956.5	34416.9	36695	38536.4	2535.67	2460.63	2487.98	2516.58	2293.63
sp|P08648|ITA5_HUMAN	P08648	P08648	ITA5	ITGA5	ITGA5	Integrin alpha-5 OS=Homo sapiens GN=ITGA5 PE=1 SV=2	HUMAN	M	PM		CS				26	121	136	22	48	31	6153.36	7440.39	5800.71	5740.5	5320.24	7467.48	7554.13	7581.37	31482	21093.9	31459.8	26352	29663.9	34079.1	37826.5	27534.2	34001.3	37108.1	37655.2	36948.5	39172.6	42408.6	46225.7	37685.9	3557.31	2924.35	3378.42	3075.86	3114.72
sp|P13612|ITA4_HUMAN	P13612	P13612	ITA4	ITGA4	ITGA4	Integrin alpha-4 OS=Homo sapiens GN=ITGA4 PE=1 SV=3	HUMAN	M	PM		CS				13	120	112	21	20	20	4058.02	4300.17	3032.89	3022.39	2811.43	4036.54	4045.76	4045.08	42437.3	30355.9	34880	30343.6	40257.7	32762.1	40088.5	42566.7	36957.8	39930.2	37737.7	32923.2	40956.7	35158.4	39967.6	40448	3549.47	3771.98	3564.88	3745.47	3573.51
sp|P12111|CO6A3_HUMAN	P12111	P12111	CO6A3	COL6A3	COL6A3	Collagen alpha-3(VI) chain OS=Homo sapiens GN=COL6A3 PE=1 SV=5	HUMAN					XC			210	119	96	172	279	258	62515.5	73177.4	45372.8	47111	42853.4	58670.3	59943.3	59175.3	32284.5	16007.3	32041.1	24327.1	19205.1	55789.7	23271.3	20955.7	22738.7	23134.3	23123.1	22883.1	24938.9	35589.9	17662.9	25050.9	29419.3	26529.1	29669.8	32835.4	28525
sp|P50281|MMP14_HUMAN	P50281	P50281	MMP14	MMP14	MMP14	Matrix metalloproteinase-14 OS=Homo sapiens GN=MMP14 PE=1 SV=3	HUMAN	M	PM			XC			15	117	125	19	23	13	3721.7	6816.98	2685.24	2646.2	2346.53	5099.56	4872.23	5193.61	28423.3	24656.9	24513.2	16588.6	30255.9	23736.7	37644.7	29980.3	34763.4	39744.7	31716.3	23126	46021.4	29483.2	51438.1	36085.6	3713.61	3834.92	3538.44	3607.8	3456.81
sp|P08473|NEP_HUMAN	P08473	P08473	NEP	MME	MME	Neprilysin OS=Homo sapiens GN=MME PE=1 SV=2	HUMAN	M	PM						43	116	144	36	43	51	11453	11570.1	10221.8	11251.4	9606.22	12372.5	12970.8	12662.7	32047.7	30689.7	37434.5	39928.9	37596.5	39603.4	37399.9	30099.8	58086.5	35690	44219.5	47169.8	39148.9	49114	48624.5	40451.2	6382.32	6403.43	5540.01	5384.78	5820.17
sp|P13746-2|1A11_HUMAN	P13746-2	P13746	1A11	HLA-A	HLA-A11	Isoform 2 of HLA class I histocompatibility antigen, A-11 alpha chain OS=Homo sapiens GN=HLA-A	HUMAN	M	PM		CS				32	114	116	31	24	24	8510.48	9467.24	6493.13	6992.31	6104.69	8476.4	9172.22	8657.13	37663.2	42310.6	33574.2	29600.6	40820.2	28178.6	35780.6	41241.6	38565.4	40064.2	36734.2	32301.4	40452.1	31498.2	33924.1	34900.4	3997.36	3883.24	4246.31	4052.19	4220.45
sp|P17813|EGLN_HUMAN	P17813	P17813	EGLN	ENG	ENG	Endoglin OS=Homo sapiens GN=ENG PE=1 SV=2	HUMAN	M	PM		CS	XC			20	114	110	13	12	12	5476.47	5224.17	4077.5	4150.69	3753.83	5061.12	5196.25	4979.07	39924.8	30570.4	33294	27080.7	34926.6	24449.5	21205.2	37491.6	31689.7	37376.7	33748.7	25954.1	34537	22316	18980.5	35501.2	2254.91	2324.34	2390.56	2267.2	2225.92
sp|P42892|ECE1_HUMAN	P42892	P42892	ECE1	ECE1	ECE1	Endothelin-converting enzyme 1 OS=Homo sapiens GN=ECE1 PE=1 SV=2	HUMAN	M	PM						21	114	130	19	20	28	4523.52	5972.98	4111.09	4303.24	3878.46	5654.14	5828.84	5658.02	31103.5	23506.2	38108.7	43896.2	30779.6	36877	39311	31791.6	29633.9	29739.6	44833.4	53029.1	29157.5	45482.2	48117.6	30933.3	2789.5	2723.21	2679.51	2668.82	2670.17
sp|P27487|DPP4_HUMAN	P27487	P27487	DPP4	DPP4	DPP4	Dipeptidyl peptidase 4 OS=Homo sapiens GN=DPP4 PE=1 SV=2	HUMAN	M	PM		CS				18	113	127	15	11	9	4485.48	4352.63	4606.97	4797.6	4218.64	5588.58	5512.35	5511.81	43668.1	33479.3	40314.1	31222.6	40802.4	35822.3	38896.3	40976.8	44354	42555.6	43323.7	37494.4	43358.1	33955.6	37000	41033	2849.25	2625.82	2581.87	2324.53	2661.06
sp|Q9HCK4-3|ROBO2_HUMAN	Q9HCK4-3	Q9HCK4	ROBO2	ROBO2	ROBO2	Isoform 3 of Roundabout homolog 2 OS=Homo sapiens GN=ROBO2	HUMAN	M			CS				3	107	114	7	0	1	465.268	383.108	372.715	341.045	347.747	409.692	380.172	389.585	32415.6	19920	25924.6	16898.8	30582.9	19716.7	23162.4	31627.5	33721.6	40143.6	31439.1	22727.8	39048.4	20982.4	23065.3	36664.7	1425.16	1350.97	1426.56	1372.69	1410.25
sp|Q12884|SEPR_HUMAN	Q12884	Q12884	SEPR	FAP	FAP	Prolyl endopeptidase FAP OS=Homo sapiens GN=FAP PE=1 SV=5	HUMAN	M	PM		CS	XC			18	106	108	16	30	15	4378.61	4594.69	4525.07	4488.67	4270.13	5067.57	4925.68	5030.13	34570.7	24116.8	31929.3	27135.6	32943	28995.6	33042.3	33186.9	39706.3	41346.7	39742	35171.4	45681.5	34496.5	39461.9	40771.8	2623.02	2561.67	2587.91	2266.7	2382.28
sp|Q96JQ0|PCD16_HUMAN	Q96JQ0	Q96JQ0	PCD16	DCHS1	DCHS1	Protocadherin-16 OS=Homo sapiens GN=DCHS1 PE=1 SV=1	HUMAN	M	PM						5	105	107	6	6	4	558.412	684.905	388.817	474.036	386.106	641.617	639.827	635.188	25076.6	17716.5	20444.7	16949.7	24135.9	17350.4	20341.4	25653	24784.6	28215.7	23161.1	20394	28512.9	19784.7	21082.3	29983.8	1060.91	943.555	1096.13	1017.14	909.707
sp|Q9Y639|NPTN_HUMAN	Q9Y639	Q9Y639	NPTN	NPTN	NPTN	Neuroplastin OS=Homo sapiens GN=NPTN PE=1 SV=2	HUMAN	M			CS				5	104	91	12	6	5	1895.28	1953.74	1770.74	1811.04	1839.9	2403.66	2164.37	2170.79	39403.7	39413.9	38692.3	35336.6	41079	35563.4	40043.8	41183	34089.2	37386.2	36200.6	33592.4	36569.8	34991.7	33858	33615.3	3545.9	2550.49	3617.67	2522.45	2576.88
sp|Q9NQS3|NECT3_HUMAN	Q9NQS3	Q9NQS3	NECT3	NECTIN3	NECTIN3	Nectin-3 OS=Homo sapiens GN=NECTIN3 PE=1 SV=1	HUMAN	M	PM						8	103	93	6	7	5	2833.55	2585.66	2024.1	2153.27	1909.19	2864.94	2898.15	2852.34	45737.3	33254.3	33589.4	25679.8	43387.5	28726.7	37983.7	45166.4	34211.4	34634.9	31663.9	23965.1	36353.4	27771.9	33675.7	35778.9	1685.81	1654.8	1502.63	1470.22	1368.63
sp|P22413|ENPP1_HUMAN	P22413	P22413	ENPP1	ENPP1	ENPP1	Ectonucleotide pyrophosphatase/phosphodiesterase family member 1 OS=Homo sapiens GN=ENPP1 PE=1 SV=2	HUMAN	M	PM		CS	XC			17	102	105	8	18	20	5117.89	4976.14	4861.02	4885.93	4444.3	5451.79	5552.79	5469.47	32326.6	27554.8	32935	29920.7	31577.9	26906.5	25921	30016.9	31647.4	35020.4	37154	30489.8	35487.2	27456.6	26353	33473	1032.73	1346.39	1010.97	1324.66	1395.85
sp|Q4KMQ2-2|ANO6_HUMAN	Q4KMQ2-2	Q4KMQ2	ANO6	ANO6	ANO6	Isoform 2 of Anoctamin-6 OS=Homo sapiens GN=ANO6	HUMAN	M	PM		CS				13	99	111	21	12	11	3631.98	3706.32	3273.45	3320.75	2721.94	3922.39	3903.56	3979.35	27435.2	25146.8	29164.8	27830.4	28828.3	26894.6	30289.7	28833	31389.8	34276.6	36603.3	35362.7	34841.8	33512.4	34666.7	31333	4281.6	3779.89	4064.19	3666.17	3598.13
sp|P07996|TSP1_HUMAN	P07996	P07996	TSP1	THBS1	THBS1	Thrombospondin-1 OS=Homo sapiens GN=THBS1 PE=1 SV=2	HUMAN	M	PM		CS	XC			99	98	107	103	129	115	52038.8	57388.7	19545.5	19372.4	17717.6	35637.6	35863.7	35771.2	35462.9	24828.1	21139.3	22260.5	62252.9	16873.1	17139.8	43730	37638.9	36357.5	23832.9	21992.9	55574.3	13555.7	13658.3	55338.6	23990.1	22222.4	17765.8	18404.3	12147.1
sp|P17301|ITA2_HUMAN	P17301	P17301	ITA2	ITGA2	ITGA2	Integrin alpha-2 OS=Homo sapiens GN=ITGA2 PE=1 SV=1	HUMAN	M	PM		CS				18	98	105	18	26	21	3857.22	3998.95	3661.77	3884.48	3470.79	4497.1	4366.72	4318.82	32172.1	23740.5	35195.5	31976.7	30286	30160.8	33074.1	28223.9	34521.2	41594.3	41822.7	39378.9	42095	37824.4	39987.9	39385.8	3359.36	3303.75	3216.06	3154.64	3149.08
sp|P01130|LDLR_HUMAN	P01130	P01130	LDLR	LDLR	LDLR	Low-density lipoprotein receptor OS=Homo sapiens GN=LDLR PE=1 SV=1	HUMAN	M	PM		CS				19	96	60	15	17	11	7248.64	10360.9	4829.16	4384.9	4444.77	7204.98	6948.78	7075.95	29106.2	23555.6	35979.1	25295.5	32690.2	16816.3	9912.88	35014.5	14028.1	17720.3	25092.5	17315.6	14989.8	14238.7	9166.85	16754.9	2090.24	2057.2	2200.59	1951.69	2005.69
sp|P08581-2|MET_HUMAN	P08581-2	P08581	MET	MET	MET	Isoform 2 of Hepatocyte growth factor receptor OS=Homo sapiens GN=MET	HUMAN	M	PM		CS	XC			19	94	85	12	22	15	4024.55	4159.88	3211.91	3023.28	2807.65	4469.5	4427.49	4403.4	34889	29046.5	32463	22960.6	33212.6	17056.5	19073.3	35443.6	27487	35586.9	34847.4	25013.4	34006.2	20677	20422.7	30864.3	2050.82	1789.38	1895.47	1675.64	1635.25
sp|P05165|PCCA_HUMAN	P05165	P05165	PCCA	PCCA	PCCA	Propionyl-CoA carboxylase alpha chain, mitochondrial OS=Homo sapiens GN=PCCA PE=1 SV=4	HUMAN								7	93	96	12	13	8	1214.81	1208.73	1346.36	1374.2	1249.26	1397.34	1360.07	1417.33	25497.5	17580.3	28827.7	23997.1	22658.6	25480.1	21361.6	24008.1	26041.3	31247	36862.6	30818.1	27709.5	30430	28502.6	30821.8	1665.55	1842.87	1712.82	1816.02	2033.33
sp|Q09666|AHNK_HUMAN	Q09666	Q09666	AHNK	AHNAK	AHNAK	Neuroblast differentiation-associated protein AHNAK OS=Homo sapiens GN=AHNAK PE=1 SV=2	HUMAN	M	PM				Nuc		789	93	98	1077	825	760	316612	281700	284483	300668	289415	311023	317760	315478	29442.3	17585.7	36290.4	35602.5	20541	37241.5	37701.2	24433.8	29673.7	28282.1	34517.9	36534.3	26119.2	33217.4	26854.3	29230.4	267043	285975	259714	265893	252393
sp|O15439|MRP4_HUMAN	O15439	O15439	MRP4	ABCC4	ABCC4	Multidrug resistance-associated protein 4 OS=Homo sapiens GN=ABCC4 PE=1 SV=3	HUMAN	M	PM						12	92	110	21	7	9	3071.4	3192.96	2963.42	3186.53	2644.86	3806.6	3785.52	3824.91	23540.2	15784	22064.3	21199.5	24920.5	20332.4	20955	23246.6	36935.8	29573.2	32016.6	32282.3	36004	26720.7	28900.4	32824.6	2504.64	2400.41	2462.71	2231.26	2475.76
sp|Q14517|FAT1_HUMAN	Q14517	Q14517	FAT1	FAT1	FAT1	Protocadherin Fat 1 OS=Homo sapiens GN=FAT1 PE=1 SV=2	HUMAN	M	PM				Nuc		62	91	114	51	57	47	14218.1	26194.9	10145.9	10158.3	9723.28	22282.5	22531.2	22699.9	23220.8	18367.9	25419	20275.5	17752.3	25962.5	17142.4	20448.7	29345.9	40245	34363.4	31063.8	28316.1	32677.1	20368.9	27827	10391.8	9838.21	10163.7	8535.14	8514.41
sp|Q6EMK4|VASN_HUMAN	Q6EMK4	Q6EMK4	VASN	VASN	VASN	Vasorin OS=Homo sapiens GN=VASN PE=1 SV=1	HUMAN	M	PM		CS	XC			10	91	86	10	9	8	2406.67	1302.41	1428.56	1494.71	1332.48	1561.03	1598.58	1622.53	46064.5	30072.1	24660.8	19799.5	41564.9	14944.5	8045.62	43267.1	38366.3	36577.5	27166.9	19999.9	47872.9	15705.4	8558.5	40052.3	1890.92	1620.02	1868.73	1674.39	1459.57
sp|P68032|ACTC_HUMAN	P68032	P68032	ACTC	ACTC1	ACTC1	Actin, alpha cardiac muscle 1 OS=Homo sapiens GN=ACTC1 PE=1 SV=1	HUMAN	M				XC			478	90	66	514	386	318	127173	117805	116791	127211	116502	124823	131352	131022	28250.6	71549.3	29158	47820.4	39805.7	41641	38674.9	33272	21441.1	19077.8	20871.3	23928	18282.6	37398.2	27057.1	27435.4	100918	117068	98047.4	102088	92004.4
sp|P05106|ITB3_HUMAN	P05106	P05106	ITB3	ITGB3	ITGB3	Integrin beta-3 OS=Homo sapiens GN=ITGB3 PE=1 SV=2	HUMAN	M	PM		CS		Nuc		24	89	80	20	26	19	5705.09	5755.59	5540.29	5432.89	4994.06	6716.24	6647.99	6585.02	25266.8	20054.2	26265.1	23628.9	25014.4	24566.4	27745.7	25006.2	24725.7	28169.1	28947.3	27124.1	27997.8	26577.4	27357	26762.9	2329.32	2227.36	2446.7	2263.83	2284.17
sp|Q16832|DDR2_HUMAN	Q16832	Q16832	DDR2	DDR2	DDR2	Discoidin domain-containing receptor 2 OS=Homo sapiens GN=DDR2 PE=1 SV=2	HUMAN	M	PM						13	87	104	14	20	16	2442.52	3597.51	2077.81	2573	1724.8	3290.2	3600.31	3411.24	28450.1	20738.8	23242.6	20090.4	28561.3	12626.8	25930.4	29882.3	38015.5	37139.5	33821.6	28241.6	36137.3	17496.9	36132.8	37038.8	1844.18	1811.86	1743.75	1558.1	1559.91
sp|P18084|ITB5_HUMAN	P18084	P18084	ITB5	ITGB5	ITGB5	Integrin beta-5 OS=Homo sapiens GN=ITGB5 PE=1 SV=1	HUMAN	M	PM		CS				22	84	77	20	18	19	4788.96	4778.63	4646.39	4730.14	4182.24	6479.99	5963.17	6333.33	20011.5	18674.4	23925.3	21733.4	20289.4	24515.2	18709.7	20261.5	16961.8	19900.3	21640.5	20092	19811.2	20498.8	16578.3	18745.2	2723.71	2777.45	2712.08	2838.85	2889.03
sp|Q9UKU6|TRHDE_HUMAN	Q9UKU6	Q9UKU6	TRHDE	TRHDE	TRHDE	Thyrotropin-releasing hormone-degrading ectoenzyme OS=Homo sapiens GN=TRHDE PE=2 SV=1	HUMAN	M	PM						7	84	95	2	6	7	881.574	1060.07	799.843	882.576	758.642	1056.76	1013.87	1054.84	28120.4	18800.6	24148.7	19668.5	27078.4	19763.9	23680.9	26767.2	33828.7	35360.5	33848.4	28078.5	38347.2	27184	31443.1	35251.3	590.252	530.501	558.131	539.157	514.987
sp|Q9Y6N7-2|ROBO1_HUMAN	Q9Y6N7-2	Q9Y6N7	ROBO1	ROBO1	ROBO1	Isoform 2 of Roundabout homolog 1 OS=Homo sapiens GN=ROBO1	HUMAN	M	PM		CS				18	83	91	14	14	9	5256.34	5313.29	3868.84	3981.64	3499.56	4814.36	4515.85	4663.06	24841.8	15812.9	18761.6	15569.8	22713.5	14128.3	14848.7	24117.5	23608.4	25571.6	22083.1	19939.9	27932	16289.8	14139	26138.2	1860.49	1794.56	1773.48	1779.37	1665.05
sp|P23142|FBLN1_HUMAN	P23142	P23142	FBLN1	FBLN1	FBLN1	Fibulin-1 OS=Homo sapiens GN=FBLN1 PE=1 SV=4	HUMAN	M				XC			27	82	84	36	31	31	11664.7	9118.36	5219.54	5065.31	5182.88	6919.84	5362.01	5536.71	26097.4	20246.3	15379.9	13919.1	34581.4	15746.2	25021.3	35294.5	39305.2	20498.2	19705.9	17636.5	28750.8	18254.3	26561.9	30614	5445.94	5429.14	4975.15	5745.86	4633.23
sp|O95980|RECK_HUMAN	O95980	O95980	RECK	RECK	RECK	Reversion-inducing cysteine-rich protein with Kazal motifs OS=Homo sapiens GN=RECK PE=1 SV=1	HUMAN	M	PM						14	81	86	11	15	11	3845.21	3450.76	3452.49	3312.19	3219.22	3808.3	3657.43	3749.14	25684.9	18490.5	22287.8	18002.2	22704.6	22540.1	22274	20477.9	37693.6	23547.7	24099.5	19067.9	25184.3	19693.3	29174.3	21821.5	1409.14	1129.88	1388.7	1138.04	1151.22
sp|P18384|SPI3_VACCW	P18384	P18384	SPI3	SPI-3	K2	Protein K2 OS=Vaccinia virus (strain Western Reserve) GN=SPI-3 PE=1 SV=1	VACCW								30	81	97	9	6	6	1496.65	1488.17	4386.4	4601.26	4329.31	3704.23	3671.43	3747.66	2063.19	3023.82	41669.5	58908.5	1652.73	12558	1598.05	1895.86	3571.38	5921.73	54571.9	80653.5	3329.66	25239.3	3033.43	3432.3	358.001	338.362	567.183	351.254	1575.05
sp|P29317|EPHA2_HUMAN	P29317	P29317	EPHA2	EPHA2	EPHA2	Ephrin type-A receptor 2 OS=Homo sapiens GN=EPHA2 PE=1 SV=2	HUMAN	M	PM		CS				23	79	82	19	32	29	7841.48	7715.37	3881.27	3838.6	3420.61	8642.02	8356.82	8734	34573.8	22754.3	14011.7	10929.9	35063.7	10641.3	32998	35415	35191.3	31473.8	15502.2	12933.7	40879.8	11498.5	36102	35405.9	3316.21	3246.96	3114.45	2786.44	2373.92
sp|P78504|JAG1_HUMAN	P78504	P78504	JAG1	JAG1	JAG1	Protein jagged-1 OS=Homo sapiens GN=JAG1 PE=1 SV=3	HUMAN	M	PM			XC			13	79	72	18	6	8	4935.93	5165.3	3030.04	2781.25	2788.18	4721.79	4687.71	4747.8	28646.7	15841	19319.7	15934	25821.2	16405.1	16756.2	27722.7	22168.8	22426.3	19332.7	15682	26219	13544.6	13576.7	25684	3012.63	2640.13	2503.65	2496.45	2136.39
sp|P23229|ITA6_HUMAN	P23229	P23229	ITA6	ITGA6	ITGA6	Integrin alpha-6 OS=Homo sapiens GN=ITGA6 PE=1 SV=5	HUMAN	M	PM		CS				8	78	66	10	5	2	1041.86	1064.64	903.244	916.614	894.504	1040.16	1039.26	1052.74	23002.2	15608.4	20556.6	18166.5	21821.2	16396.8	21408.7	23099.7	19359.7	20313.4	19648.8	17816.2	22864.7	17839.7	20456.1	22270.6	979.133	952.252	1046.41	969.594	1112.66
sp|P25213|B18_VACCW	P25213	P25213	B18	VACWR200	B18	Soluble interferon alpha/beta receptor B18 OS=Vaccinia virus (strain Western Reserve) GN=VACWR200 PE=1 SV=1	VACCW								38	76	82	18	29	23	2010.47	1812.83	9758.43	10544.8	10488.9	18778.6	19866.5	20072.8	6898.95	23963.9	68218.5	44000.5	6217.21	85360.9	6559.31	5874.61	5434.98	19825.3	63124.4	39016.5	4936.94	85457.5	4715.4	4266.48	430.865	606.646	2692.79	465.581	5136.7
sp|P54709|AT1B3_HUMAN	P54709	P54709	AT1B3	ATP1B3	ATP1B3	Sodium/potassium-transporting ATPase subunit beta-3 OS=Homo sapiens GN=ATP1B3 PE=1 SV=1	HUMAN	M	PM						12	76	67	13	20	19	3594.7	3568.54	3289.41	3396.04	2876.99	3971.74	4001.6	4193.89	24891.2	26202.9	25207.7	24239.7	25974.2	22323.9	25227.4	25380.1	28031.2	26465.1	27794.6	25546.2	26328.4	24396.3	26179.8	24057.9	2605.62	2230.9	2464.91	2150.22	2109.79
sp|O75051|PLXA2_HUMAN	O75051	O75051	PLXA2	PLXNA2	PLXNA2	Plexin-A2 OS=Homo sapiens GN=PLXNA2 PE=1 SV=4	HUMAN	M	PM						2	74	72	4	1	1	262.687	310.268	337.132	345.936	351.049	382.768	357.246	386.087	18422.3	14048	16891.7	14400.9	18037.2	13652.1	17365.2	18314.9	17817.2	19992.6	19344.5	16440.7	19973.2	15008.4	18803.9	19762.3	677.066	687.49	684.931	679.735	634.553
sp|P16234|PGFRA_HUMAN	P16234	P16234	PGFRA	PDGFRA	PDGFRA	Platelet-derived growth factor receptor alpha OS=Homo sapiens GN=PDGFRA PE=1 SV=1	HUMAN	M	PM				Nuc		7	73	91	3	13	7	845.504	1245.2	591.456	621.882	598.681	1612.06	1395.12	1447.89	28584.2	17249	22046.1	12541.1	24924	25144.7	31527.4	26790.4	40926.2	39603.4	30319.2	20297.7	42100.9	33756.2	46107.4	42427.8	489.031	498.712	541.753	554.885	500.816
sp|Q8N8Z6|DCBD1_HUMAN	Q8N8Z6	Q8N8Z6	DCBD1	DCBLD1	DCBLD1	Discoidin, CUB and LCCL domain-containing protein 1 OS=Homo sapiens GN=DCBLD1 PE=1 SV=2	HUMAN	M						ShG	8	73	82	7	7	6	1390.94	1435.95	1012.84	1007.06	885.702	1235.43	1289.63	1316.45	22589.7	17781.9	17550.4	13899.6	21990.9	12122.7	16568.5	21816.3	22502.6	25235.5	23311.8	18882.7	25900.9	18217.1	20701.1	23123.6	501.587	488.542	520.897	496.754	463.245
sp|P55011|S12A2_HUMAN	P55011	P55011	S12A2	SLC12A2	SLC12A2	Solute carrier family 12 member 2 OS=Homo sapiens GN=SLC12A2 PE=1 SV=1	HUMAN	M	PM			XC			10	71	68	12	11	8	3299.73	3379.54	2808.95	2817.89	2404.92	3498.89	3275.24	3498.41	27313.4	19834	22513.6	17886.7	28547.3	20068.3	30559.6	27308.5	22372.6	23630.4	21230.6	17376.5	25023.8	18885.1	26260.7	22704.6	2702.7	2416.59	2755.93	2427.31	2319.4
sp|Q04721|NOTC2_HUMAN	Q04721	Q04721	NOTC2	NOTCH2	NOTCH2	Neurogenic locus notch homolog protein 2 OS=Homo sapiens GN=NOTCH2 PE=1 SV=3	HUMAN	M	PM		CS	XC	Nuc		20	71	57	10	23	25	4457.94	5601.01	3344.48	3183.43	3258.78	4636.46	4604.4	4524.22	22235.6	13806.5	17580	13059.1	17224.1	10570.7	14876.4	19762	12508.8	13761.1	12351.7	10131	13690	6829.77	10740.9	13728.1	1619.35	1922.89	1661.92	2022.76	1825.87
sp|Q9Y490|TLN1_HUMAN	Q9Y490	Q9Y490	TLN1	TLN1	TLN1	Talin-1 OS=Homo sapiens GN=TLN1 PE=1 SV=3	HUMAN	M	PM		CS	XC			311	71	69	336	276	250	87128.6	77548.8	78836	79114.4	79524.5	71755.6	71679	69594.8	15126.2	31367.8	14673	26104	17512	17372.9	18936.5	19209.2	18413	18506.5	12690.9	15398.6	16151	23259	19394.8	24618.6	56262.1	58014.6	55467.7	58271	56813
sp|O60462|NRP2_HUMAN	O60462	O60462	NRP2	NRP2	NRP2	Neuropilin-2 OS=Homo sapiens GN=NRP2 PE=1 SV=2	HUMAN	M	PM			XC			16	70	81	13	17	10	3592.01	5786.76	2348.22	2397.15	2185.96	4445.08	4407.02	4580.24	17886.7	13248.1	14586.7	11923.5	17008.1	20763.7	24108.8	17436.7	19057.7	21005.3	19897.2	16155.2	20909.8	27636	30308.5	19889.9	2130.91	2000.38	2127.41	2132.67	2030.45
sp|P08133|ANXA6_HUMAN	P08133	P08133	ANXA6	ANXA6	ANXA6	Annexin A6 OS=Homo sapiens GN=ANXA6 PE=1 SV=3	HUMAN	M							200	69	57	192	177	144	60638.7	53874	54910	55581.2	55334.8	48449	48873.5	46885.7	11983.9	90260.4	17402.1	26929.6	19607.3	26004.1	19728.9	16710.4	11682.4	10100.5	12493	18867.6	12768	23470.5	11691.9	16937.6	42170.6	46502.7	41529.2	43709.5	40620.4
sp|Q14118|DAG1_HUMAN	Q14118	Q14118	DAG1	DAG1	DAG1	Dystroglycan OS=Homo sapiens GN=DAG1 PE=1 SV=2	HUMAN	M	PM			XC			18	67	83	16	13	16	6695.46	6153.34	5080.97	4996.58	4705.37	6069.59	6062.69	6190.32	25406.4	14009.5	16747.6	14829	23037	15885.8	21714.3	23204.9	31977.6	32378.5	27411.2	25261	37671.8	25742.4	33346.2	35836.3	3009.15	2410.24	2904.96	2462.58	2443.64
sp|Q9HCU0|CD248_HUMAN	Q9HCU0	Q9HCU0	CD248	CD248	CD248	Endosialin OS=Homo sapiens GN=CD248 PE=1 SV=1	HUMAN	M				XC			14	66	62	13	20	8	5085.67	3895.91	2222.27	2363.42	2025.65	2237.12	2544.05	2278.09	28266.8	19857.7	16199	10272.6	24978.4	10417	15455.4	25097.7	23117.9	22182.9	17494.3	10551.1	24103.5	10577.2	14971	25308.6	1686.31	1649.68	1606.67	1739.43	1374.58
sp|Q9UIQ6|LCAP_HUMAN	Q9UIQ6	Q9UIQ6	LCAP	LNPEP	LNPEP	Leucyl-cystinyl aminopeptidase OS=Homo sapiens GN=LNPEP PE=1 SV=3	HUMAN	M	PM			XC			17	66	75	17	19	16	2987.46	3009.66	3211.58	3292.13	2964.88	3523.3	3532.6	3495.75	7806.88	5414.79	13795.1	23149.5	7533.16	12110.9	8484.91	7642.85	10479.2	11218.3	19097.4	38494.2	10559.9	18513.9	13394.2	9440.6	1745.72	1571.98	1689.99	1490.7	1559.74
sp|P28827-2|PTPRM_HUMAN	P28827-2	P28827	PTPRM	PTPRM	PTPRM	Isoform 2 of Receptor-type tyrosine-protein phosphatase mu OS=Homo sapiens GN=PTPRM	HUMAN	M	PM						6	65	79	12	13	8	1381.52	1381.02	1256.64	1165.18	1158.88	1495.4	1359.05	1484.65	18915.6	14829.6	16633.4	11249.2	21343.8	11595.9	13945.2	22111.7	24928.5	27063	23153.4	16177.2	24409.1	14537.6	16862.6	26222.4	1859.15	1758.65	1807.72	1671.11	1559.6
sp|P55290-4|CAD13_HUMAN	P55290-4	P55290	CAD13	CDH13	CDH13	Isoform 4 of Cadherin-13 OS=Homo sapiens GN=CDH13	HUMAN	M	PM			XC			14	65	54	21	18	16	4232.88	4218.71	3566.27	3872.12	3356.51	3993.31	4092.04	3894.3	22798.3	14833.8	16257	12442.9	21004	13066.7	15913.4	18240	31041.2	15089.9	15190.8	13067	19250.9	11404.5	18568.4	15995.9	2680.14	2632.88	2694.99	2632.33	2721.32
sp|Q5VY43|PEAR1_HUMAN	Q5VY43	Q5VY43	PEAR1	PEAR1	PEAR1	Platelet endothelial aggregation receptor 1 OS=Homo sapiens GN=PEAR1 PE=1 SV=1	HUMAN	M							12	65	67	5	9	6	1636.61	1397.63	1359.19	1220.47	1294.83	1597.33	1560.72	1534.27	14903.3	10033	13758.8	12092.3	14149.9	10945.5	12994.9	14569.7	13363.5	14741.1	15559.5	12876.1	14391.8	12278.5	13854.6	15056.2	628.188	591.152	708.722	702.859	685.693
sp|P20020|AT2B1_HUMAN	P20020	P20020	AT2B1	ATP2B1	ATP2B1	Plasma membrane calcium-transporting ATPase 1 OS=Homo sapiens GN=ATP2B1 PE=1 SV=3	HUMAN	M	PM				Nuc		59	64	64	59	54	49	19531.9	17667.6	17202.6	18809.8	14595.8	20450.2	20536.2	19841.5	21826.9	14263.8	22263	16205.1	18864.8	25509.5	16891.9	16017	14110	24084.1	16992.4	19030.4	18922.5	21040.8	13621.7	18439.5	12822.3	12385.5	11977.8	10638.4	11260.1
sp|P29323|EPHB2_HUMAN	P29323	P29323	EPHB2	EPHB2	EPHB2	Ephrin type-B receptor 2 OS=Homo sapiens GN=EPHB2 PE=1 SV=5	HUMAN	M	PM			XC			0	63	68	5	5	8	0	0	0	0	0	0	0	0	22697.3	11541.8	6770.7	4941.5	23706.2	12460.6	23674.9	24276	25814.8	19671.2	8206.9	6594.23	31106.1	15813.2	28855.9	27872.4	594.737	592.102	560.02	501.081	444.158
sp|Q6UVY6|MOXD1_HUMAN	Q6UVY6	Q6UVY6	MOXD1	MOXD1	MOXD1	DBH-like monooxygenase protein 1 OS=Homo sapiens GN=MOXD1 PE=1 SV=1	HUMAN	M							12	63	77	18	11	13	2680.32	2535.63	2234.83	2348.66	2058.98	2432.32	2574.85	2509.65	21592.2	17249	17917.7	14602.4	19649.6	15506.5	13638.3	16741.7	41256.2	18354.3	17887.4	15681.2	21101.9	14277.2	20940.3	17955.4	2979.16	2953.07	2902.26	2986	2812.76
sp|Q9BRK3-2|MXRA8_HUMAN	Q9BRK3-2	Q9BRK3	MXRA8	MXRA8	MXRA8-2	Isoform 2 of Matrix-remodeling-associated protein 8 OS=Homo sapiens GN=MXRA8	HUMAN	M			CS				10	63	64	6	6	5	1302	1882.78	708.526	703.974	643.861	1492.68	1430.43	1515.15	23493.5	17874	14447.5	9101.79	22534.1	12260.3	13354.8	23197.8	20306.5	21431.7	14343.5	10280.3	24594.2	14233.9	12234.3	19092.4	1181.99	1065.64	1080.51	1115.87	978.57
sp|P54289|CA2D1_HUMAN	P54289	P54289	CA2D1	CACNA2D1	CACNA2D1	Voltage-dependent calcium channel subunit alpha-2/delta-1 OS=Homo sapiens GN=CACNA2D1 PE=1 SV=3	HUMAN								16	62	77	23	24	20	4120.78	4140.2	3912.18	4001.13	3619.51	4574.57	4581.83	4586.66	16558.6	10589.4	15959.5	13156.5	15053.8	17487.8	14936.2	11929.1	40329	15318.1	16739.4	16459.7	17970	15783.7	21673.3	16279.7	3863.29	4418.44	3791.84	4252.64	4133.49
sp|P11021|GRP78_HUMAN	P11021	P11021	GRP78	HSPA5	HSPA5	78 kDa glucose-regulated protein OS=Homo sapiens GN=HSPA5 PE=1 SV=2	HUMAN	M	PM		CS		Nuc		258	61	54	208	195	177	67722.6	74239.3	69965	73257.8	71070.4	71613.9	75057.8	72259.3	7910.06	17802.7	33135.9	25112	11281.9	18959.8	16515.6	8564.12	8200.53	12106	22432.6	20323.2	9563.91	17419.1	14501.9	9736.8	33597	40927.6	33897.7	37591.2	37608.2
sp|P23470|PTPRG_HUMAN	P23470	P23470	PTPRG	PTPRG	PTPRG	Receptor-type tyrosine-protein phosphatase gamma OS=Homo sapiens GN=PTPRG PE=1 SV=4	HUMAN	M	PM						11	61	73	11	11	6	1584.45	1938.83	1298.51	1347.9	1173.58	2242.3	2178.42	2265.15	23610	15860.7	17341.5	12534.7	20070.3	14525	17057.4	22184.4	29504.7	29685	26011.3	18459	26665.1	20253.1	24731.4	29993.4	1448.6	1600.91	1395.71	1414.29	1441.63
sp|Q8IWA5-2|CTL2_HUMAN	Q8IWA5-2	Q8IWA5	CTL2	SLC44A2	SLC44A2	Isoform 2 of Choline transporter-like protein 2 OS=Homo sapiens GN=SLC44A2	HUMAN	M	PM						5	60	71	10	5	3	1092.67	1117.91	887.597	920.385	743.051	1142.17	1079.13	1044.22	25284.9	23279.6	20595.8	17303.8	26907.2	17534.7	23164.9	26718.2	29018.5	29877.8	26719.7	22191.5	31829.4	22218.4	27846.7	29505.5	1844.34	1698.59	1665.28	1598.39	1531.01
sp|Q96J84-2|KIRR1_HUMAN	Q96J84-2	Q96J84	KIRR1	KIRREL	KIRREL-2	Isoform 2 of Kin of IRRE-like protein 1 OS=Homo sapiens GN=KIRREL	HUMAN	M	PM						12	60	68	15	12	14	3828.5	4702.65	2820.92	2833.36	2550.88	5459.73	5181.66	5779.66	18377.4	13518.1	12499	11261.9	18981.7	11090.5	21399.9	19284.9	23093.6	21933.2	17282.5	15743	25384	14177.4	25377.8	22539.1	2816.85	2870.36	2503.1	2572.77	2485.26
sp|P04216|THY1_HUMAN	P04216	P04216	THY1	THY1	THY1	Thy-1 membrane glycoprotein OS=Homo sapiens GN=THY1 PE=1 SV=2	HUMAN	M	PM						6	59	32	12	8	6	2360.25	2157.06	1928.2	2044.58	1946.25	2193.21	2265.32	2102.1	16872.8	12446.6	14005.5	12305.4	15477.5	13093.3	15308.3	14096.2	16915.1	8462.21	8274.22	7732.68	9174.28	7472.74	11872.2	7737.92	1330.15	1333.2	1390.8	1453.43	1473.35
sp|P18206|VINC_HUMAN	P18206	P18206	VINC	VCL	VCL	Vinculin OS=Homo sapiens GN=VCL PE=1 SV=4	HUMAN	M	PM			XC			308	59	38	478	321	288	96957.6	86562.1	85552.1	86262.9	86378.8	72267.2	71821.1	70836.7	13516.1	38021.3	11548.5	21688.1	13726.1	14608.3	18395.9	14898	8526.27	8878.47	8840.7	11547.3	8932.63	16353.3	10783.9	11153.6	81321	80341.1	80819.4	81927	77031.6
sp|O94856-9|NFASC_HUMAN	O94856-9	O94856	NFASC	NFASC	NFASC	Isoform 9 of Neurofascin OS=Homo sapiens GN=NFASC	HUMAN	M	PM						4	58	53	2	0	0	307.327	299.808	251.182	253.037	237.252	287.707	280.254	305.197	14233.9	8507.69	9940.96	7919.46	12690.1	9715.15	13160	13099.4	13708	14920.6	12648.6	10492.7	16391.5	11311.6	16065.8	15811.6	153.875	135.43	152.913	140.757	152.428
sp|P11169|GTR3_HUMAN	P11169	P11169	GTR3	SLC2A3	SLC2A3	Solute carrier family 2, facilitated glucose transporter member 3 OS=Homo sapiens GN=SLC2A3 PE=1 SV=1	HUMAN	M	PM						5	58	42	4	5	5	604.053	1163.82	677.186	729.308	609.247	1107.11	1080.81	1182.83	11425.2	13218.4	14961.3	16461.4	11433.5	17259.8	27824.9	12935.8	7877.98	9521.88	13533.4	14621.5	7734.19	17188.5	26966.2	7163.18	1062.59	916.595	1184.08	919.735	1054.28
sp|P14618|KPYM_HUMAN	P14618	P14618	KPYM	PKM	PKM	Pyruvate kinase PKM OS=Homo sapiens GN=PKM PE=1 SV=4	HUMAN	M	PM			XC	Nuc		338	58	52	233	370	405	71107	63996.5	64014.9	65405.9	64363.8	49599.5	49816.6	48416.8	13474.1	78949.6	10824.5	27674	17888.3	13615.7	19148.8	16936.4	23589.2	12399.4	10821.1	14051.2	12770.4	27222.8	25297.7	25602.5	33267.5	39875.9	32317.5	35278.2	33146.1
sp|P19022|CADH2_HUMAN	P19022	P19022	CADH2	CDH2	CDH2	Cadherin-2 OS=Homo sapiens GN=CDH2 PE=1 SV=4	HUMAN	M	PM						17	58	53	19	22	25	4022.91	4165.67	2530.17	2589.96	2425.69	3532.59	3422.97	3529.26	23103	15714.5	16375.4	12809.2	21953	13616.8	18806.1	21456.7	22147.6	18847.6	15718.7	13685.6	21115.8	13219	17000.6	20980.3	2627.04	2388.46	2508.73	2503.1	2176.4
sp|P05023-4|AT1A1_HUMAN	P05023-4	P05023	AT1A1	ATP1A1	ATP1A1	Isoform 4 of Sodium/potassium-transporting ATPase subunit alpha-1 OS=Homo sapiens GN=ATP1A1	HUMAN	M	PM			XC			37	57	42	42	39	36	12268.8	11695.9	11362.5	12244.9	9745.28	13278	13152	12968.2	18344.8	13479.3	22048.8	25756.2	16956.8	20360.5	16237.6	14758.8	10196	13240.2	12116.4	16230.1	12545.3	13826.6	9901.34	10158.4	6570.71	6516.51	6385	6025.18	6150.68
sp|P15529-2|MCP_HUMAN	P15529-2	P15529	MCP	CD46	CD46-B	Isoform B of Membrane cofactor protein OS=Homo sapiens GN=CD46	HUMAN	M	PM		CS				6	57	51	11	8	7	2376.15	2881.14	1941.02	1984.55	1697.77	2563.22	2597.98	2658.32	21859.2	17353.8	18979.4	15783.3	20533.7	18674.1	25927.9	21515.9	17434.8	18409.1	18234.2	14546.6	18167.8	17937.7	25298.3	17292.3	1899.95	2140.16	1904.42	2028.66	1941.09
sp|P18433|PTPRA_HUMAN	P18433	P18433	PTPRA	PTPRA	PTPRA	Receptor-type tyrosine-protein phosphatase alpha OS=Homo sapiens GN=PTPRA PE=1 SV=2	HUMAN	M	PM						2	57	72	3	1	4	634.556	618.334	452.541	466.557	431.295	640.037	644.347	665.91	22628.3	14700.8	16013.2	11390.9	19576.8	14049.8	14666.4	20673.8	23040.6	25113.7	22137.3	16082.6	24545	17345.5	19562.4	24740.3	307.966	374.036	289.59	321.911	352.58
sp|P48960|CD97_HUMAN	P48960	P48960	CD97	CD97	CD97	CD97 antigen OS=Homo sapiens GN=CD97 PE=1 SV=4	HUMAN	M	PM			XC			12	57	62	20	19	14	3215.6	3355.65	2887.97	3124.72	2811.15	3515.57	3572.4	3684.73	17437.2	14615.4	16960.2	15294.3	18061.7	13610	17690.3	17406.4	19365.4	19765.2	21430	18425.9	19852.8	17606.9	21000	19774.2	2139.71	2190.18	2167.96	2122.78	1977.89
sp|Q9UHN6|TMEM2_HUMAN	Q9UHN6	Q9UHN6	TMEM2	TMEM2	TMEM2	Transmembrane protein 2 OS=Homo sapiens GN=TMEM2 PE=1 SV=1	HUMAN	M							15	57	66	11	15	7	2542.39	3059.7	2762.71	2754.35	2607.07	3514.99	3520.12	3689.67	17831.9	11964.5	14449.6	12321.8	18299.7	12435.8	14906	18182	18109	13979.5	14869.5	13539.4	17925.4	14661.3	17742.3	17688.8	1389.13	1365.53	1392.71	1280.43	1417.91
sp|Q9UHW9|S12A6_HUMAN	Q9UHW9	Q9UHW9	S12A6	SLC12A6	SLC12A6	Solute carrier family 12 member 6 OS=Homo sapiens GN=SLC12A6 PE=1 SV=2	HUMAN	M	PM						9	57	72	12	11	6	2073.11	2250.5	1716.83	1793.32	1466.32	2506.45	2587.71	2537.82	14417.6	10170.7	18996.6	18780.4	15823	14552.6	17134.3	16081.9	20673.4	19130.5	27117.3	28216.5	20362.2	21932	23946.4	20710.8	2078.19	1983.04	2051.17	1941.37	1973.4
sp|O60503|ADCY9_HUMAN	O60503	O60503	ADCY9	ADCY9	ADCY9	Adenylate cyclase type 9 OS=Homo sapiens GN=ADCY9 PE=1 SV=4	HUMAN	M	PM						14	56	62	6	6	2	2224.26	2423.61	1552.46	1743.29	1356.33	2569.16	2681.09	2589.19	19660.8	13204.8	15026	10037.7	19470	12898.9	13121.2	19314.8	24210.1	27283.7	22367.1	18012.2	28230.4	17117.5	16902.4	26604.9	1199.2	1155.92	1134.62	1184.91	1135.06
sp|P08069|IGF1R_HUMAN	P08069	P08069	IGF1R	IGF1R	IGF1R	Insulin-like growth factor 1 receptor OS=Homo sapiens GN=IGF1R PE=1 SV=1	HUMAN	M	PM						15	56	64	16	11	6	2489.92	3254.24	2546	2468.59	2225.32	3287.25	3234.41	3329.28	17259.3	10648.9	15503.9	12636.7	14940.8	13260.8	16435.2	15584.5	14164.9	15922.4	16041.5	14889.6	16000.9	15417.9	16057.1	15567.7	2471.21	2424.91	2415.71	2302.54	2265.31
sp|Q8TF66-2|LRC15_HUMAN	Q8TF66-2	Q8TF66	LRC15	LRRC15	LRRC15	Isoform 2 of Leucine-rich repeat-containing protein 15 OS=Homo sapiens GN=LRRC15	HUMAN	M							2	56	60	0	3	1	301.807	436.017	181.279	188.751	160.291	243.323	191.342	249.775	18821.6	13154.6	13723.6	8825.15	17517.7	11748	20593.6	18143.7	23380.4	25319.6	21621.1	15887.1	25961.6	16428.7	26656.8	24135.3	0	0	0	0	0
sp|P05026|AT1B1_HUMAN	P05026	P05026	AT1B1	ATP1B1	ATP1B1	Sodium/potassium-transporting ATPase subunit beta-1 OS=Homo sapiens GN=ATP1B1 PE=1 SV=1	HUMAN	M	PM			XC			11	55	67	8	12	10	2983.85	3315.56	2735.81	2918.07	2374.67	3535.56	3503.17	3463.82	18202.4	14211	18670.5	16404.8	18550.8	15776.4	18794.9	17821.4	19910.4	21306.1	22313.4	19714.4	21007.2	18645.7	21425.3	19355.1	1401.18	1331.21	1395.15	1292.54	1226.49
sp|Q96RQ3|MCCA_HUMAN	Q96RQ3	Q96RQ3	MCCA	MCCC1	MCCC1	Methylcrotonoyl-CoA carboxylase subunit alpha, mitochondrial OS=Homo sapiens GN=MCCC1 PE=1 SV=3	HUMAN	M							13	54	46	9	6	4	3284.03	2972.9	3623.41	3631.09	3434.53	3633.51	3733.83	3669.47	15392.3	7256.29	14769.1	14621	11704.1	14213	11072	11262.3	11918.6	11312.2	13131.8	10992.4	9815.04	14104.2	11930.2	10416.3	1402.58	1439.04	1367.72	1399.68	1398.26
sp|P78527|PRKDC_HUMAN	P78527	P78527	PRKDC	PRKDC	PRKDC	DNA-dependent protein kinase catalytic subunit OS=Homo sapiens GN=PRKDC PE=1 SV=3	HUMAN	M							208	53	101	199	230	198	54770.6	49777.3	58285	57794.4	56457.7	55057.8	52603.6	54320.2	9980.37	6227.04	12747.7	14034	7856.46	8739.24	6578.62	9434.64	20367.3	20621.4	28156.5	33072.3	17192.6	17870.3	11509	16087.6	33651.2	32048.7	33632	32875.8	34295.8
sp|O75882|ATRN_HUMAN	O75882	O75882	ATRN	ATRN	ATRN	Attractin OS=Homo sapiens GN=ATRN PE=1 SV=2	HUMAN	M	PM			XC			7	52	46	4	10	5	1232.36	1393.02	1199.77	1208.78	1134.88	1465.2	1480.61	1530.28	12309.7	8149.4	12556.7	10608.9	11233.3	13990.4	13683.8	11449.7	10131.1	11975.6	12661.1	10866.6	11001.5	14076.2	13792.5	11420.8	383.975	389.315	420.068	393.565	398.387
sp|P04920|B3A2_HUMAN	P04920	P04920	B3A2	SLC4A2	SLC4A2	Anion exchange protein 2 OS=Homo sapiens GN=SLC4A2 PE=1 SV=4	HUMAN	M	PM						8	52	55	7	9	13	1586.89	2443.38	1557.28	1852.09	1306.86	1984.23	1874.28	2011.65	13198.1	7881.24	14364.8	12169.6	11186.1	11211.9	10804.8	12426.6	10753.5	14141.9	14946.5	12960.7	13654.4	13214	11873.9	11917.9	1375.92	1328.78	1419.85	1147.45	1188.07
sp|P40189|IL6RB_HUMAN	P40189	P40189	IL6RB	IL6ST	IL6ST	Interleukin-6 receptor subunit beta OS=Homo sapiens GN=IL6ST PE=1 SV=2	HUMAN	M	PM			XC			5	52	65	13	9	17	2080.78	3109.81	1477.5	1412.43	1438.93	2433.12	2472.38	2311.96	16369.2	10601.4	10363.5	7790.06	16605.8	10148.7	7942.55	16738.6	23313	21600.6	16335.3	12947	27296.5	16963.8	13458.4	26038.8	2111.19	2141.69	1899.01	1756.12	1643.62
sp|P50895|BCAM_HUMAN	P50895	P50895	BCAM	BCAM	BCAM	Basal cell adhesion molecule OS=Homo sapiens GN=BCAM PE=1 SV=2	HUMAN	M	PM						5	52	57	7	9	8	707.583	713.675	523.475	523.479	486.876	575.541	611.896	570.413	14525.4	11083.2	13699.4	11194.2	15250.5	10252.5	11747.6	13857.9	14880.4	14619.6	15310.2	13293.6	15806.2	12238.6	12887.6	15093.5	926.881	953.441	814.75	818.196	814.092
sp|P06213|INSR_HUMAN	P06213	P06213	INSR	INSR	INSR	Insulin receptor OS=Homo sapiens GN=INSR PE=1 SV=4	HUMAN	M	PM						4	51	44	6	5	6	563.417	665.51	532.192	543.117	539.219	679.848	714.707	723.023	15997.9	10871	13660.2	11358.4	14225.3	11825.5	15423.1	15108.8	12365.7	14598.5	13883.7	12165.5	13847.9	12260.7	14712.7	14794.3	1322.66	1807.3	1314.38	1439.13	1521.87
sp|Q8IZJ1|UNC5B_HUMAN	Q8IZJ1	Q8IZJ1	UNC5B	UNC5B	UNC5B	Netrin receptor UNC5B OS=Homo sapiens GN=UNC5B PE=1 SV=2	HUMAN	M	PM						8	51	55	9	5	3	1338.21	1868.67	1014.09	999.817	951.61	1697.11	1573.21	1668.7	15930.7	10566.7	12803.5	9311.86	15443.2	7028.93	11431.7	16209.9	19054.6	20889.9	17005.1	13324.3	20802	6907.28	12400.6	18451.4	966.139	982.399	965.719	873.588	884.608
sp|Q96PD2-2|DCBD2_HUMAN	Q96PD2-2	Q96PD2	DCBD2	DCBLD2	DCBLD2	Isoform 2 of Discoidin, CUB and LCCL domain-containing protein 2 OS=Homo sapiens GN=DCBLD2	HUMAN	M	PM		CS				3	51	54	0	3	6	340.421	430.744	258.051	286.677	238.068	385.229	412.257	382.466	15941.7	11540.3	14165.8	11512.3	14931.9	11984.1	13961.3	15546.1	17160.1	19384.1	19213.6	14866.3	19946.3	15764.2	18432.8	17676.3	0	0	0	0	0
sp|Q9NZV1|CRIM1_HUMAN	Q9NZV1	Q9NZV1	CRIM1	CRIM1	CRIM1	Cysteine-rich motor neuron 1 protein OS=Homo sapiens GN=CRIM1 PE=1 SV=1	HUMAN	M	PM						19	51	40	13	25	14	6642.66	11675.1	2680.06	2451.08	2470.18	10040.8	10021.8	10895.6	17849.4	13997.5	9436.76	5104.56	17313	6775.59	6690.26	18966.5	13938.7	14728.2	8076.36	4700.89	12170.2	5515.23	6088.68	14017.5	1975.68	1866.87	1867.91	1611.49	1535.94
sp|P24821|TENA_HUMAN	P24821	P24821	TENA	TNC	TNC	Tenascin OS=Homo sapiens GN=TNC PE=1 SV=3	HUMAN	M				XC			114	50	28	63	120	110	23222.5	23161.8	28673.7	28188.3	27232.8	36631.1	33618.7	35069.6	8437.76	8310.61	9829.51	10463.8	10148.9	19534.6	14102.1	10723.6	4382.43	7374.62	5127.19	7189.02	5303.21	13252.3	5525.25	5363.47	8236.13	7430.74	9108.87	8379.54	8797.32
sp|P68363|TBA1B_HUMAN	P68363	P68363	TBA1B	TUBA1B	TUBA1B	Tubulin alpha-1B chain OS=Homo sapiens GN=TUBA1B PE=1 SV=1	HUMAN								327	50	76	340	343	322	66345.9	62289.1	65332.2	68155.8	66315.9	53812.3	54959.7	52658.2	18548.1	20622	15923.3	18977.1	17805	13202.4	18235.3	19866.1	31891.4	32116.5	24346.5	28002.1	27052.4	26451.8	31830.7	30002.4	57433.9	59879.5	58926.9	56365.7	52879.7
sp|P04626|ERBB2_HUMAN	P04626	P04626	ERBB2	ERBB2	ERBB2	Receptor tyrosine-protein kinase erbB-2 OS=Homo sapiens GN=ERBB2 PE=1 SV=1	HUMAN	M	PM				Nuc		8	49	44	8	9	5	1429.27	1653.47	1186.29	1252.89	1158.44	1783.65	1737.11	1691.22	15996.6	9556.56	9321.09	7352.43	15824.1	4492	10639	16847.6	11775.1	12483.9	9236.49	7456.19	14911	4301.05	9565.6	13381.1	1134.19	983.102	1114.99	1059.15	1063.57
sp|Q13443|ADAM9_HUMAN	Q13443	Q13443	ADAM9	ADAM9	ADAM9	Disintegrin and metalloproteinase domain-containing protein 9 OS=Homo sapiens GN=ADAM9 PE=1 SV=1	HUMAN	M	PM		CS	XC			19	48	38	22	18	20	5111.42	7355.04	3443.89	3463.25	3147.62	6350.29	6774.59	6496.14	11355.1	8348.68	9714.34	9171.12	13409.1	11617.4	16641.7	12379.7	10042.3	9180.36	8830.62	8556.25	11857.4	10748.6	15782.1	10996.8	3295.79	2982.23	3047.92	2953.83	2893.09
sp|Q15758|AAAT_HUMAN	Q15758	Q15758	AAAT	SLC1A5	SLC1A5	Neutral amino acid transporter B(0) OS=Homo sapiens GN=SLC1A5 PE=1 SV=2	HUMAN	M	PM						16	48	51	9	11	14	3497.81	4110.35	2403.27	2612.05	2251.79	3736.86	3710.39	3864.76	13087.5	13712.5	10771.5	10378.4	14247.1	13265	18371.7	14179	15147.5	14700.7	13050.6	11413.2	16217.4	13385.8	19736.4	14891.8	1608.33	2382.81	1595	1645.55	1574.58
sp|P14625|ENPL_HUMAN	P14625	P14625	ENPL	HSP90B1	HSP90B1	Endoplasmin OS=Homo sapiens GN=HSP90B1 PE=1 SV=1	HUMAN	M	PM			XC	Nuc		241	47	44	217	256	258	50778.2	45376.8	53250.6	53774.9	54061.7	52428.7	53782.2	52886	6047.88	9504.47	15953.9	15418.8	8397.59	24775.6	10548.5	7102.85	5153.4	8904.47	11120.3	13315.8	7646.62	24056.4	8154.86	6082.11	32734.1	33625.5	34340.8	34176.4	33979.2
sp|Q12913|PTPRJ_HUMAN	Q12913	Q12913	PTPRJ	PTPRJ	PTPRJ	Receptor-type tyrosine-protein phosphatase eta OS=Homo sapiens GN=PTPRJ PE=1 SV=3	HUMAN	M	PM		CS				1	47	37	1	9	3	299.382	354.608	261.893	268.165	231.273	364.995	375.666	384.209	11858.2	9530.88	9822.52	8992.3	11507.1	9631.17	11896.9	11965.5	8876.06	9692.89	9840.15	8562.13	8820.71	9044.12	10466.3	9845.22	106.522	100.907	112.972	98.6171	100.171
sp|Q9H6X2|ANTR1_HUMAN	Q9H6X2	Q9H6X2	ANTR1	ANTXR1	ANTXR1	Anthrax toxin receptor 1 OS=Homo sapiens GN=ANTXR1 PE=1 SV=2	HUMAN	M	PM		CS				5	46	45	6	7	8	1045.83	1499.22	977.995	976.431	936.399	1523.33	1488.78	1503.65	10203.7	9195.04	9700.11	8110.99	13046.7	14911.4	19855.7	11467.2	12607.3	12602.9	10986.6	9403.84	14690.2	13822.6	19551.6	14239.5	953.181	911.609	921.463	916.881	1155.19
sp|O00763|ACACB_HUMAN	O00763	O00763	ACACB	ACACB	ACACB	Acetyl-CoA carboxylase 2 OS=Homo sapiens GN=ACACB PE=1 SV=3	HUMAN	M					Nuc		3	45	48	5	5	3	912.74	851.854	724.683	803.903	792.83	807.083	864.545	824.095	14742.3	8348.26	17155.9	12225.9	11655.8	8471.21	4812.01	12827.1	13830.4	19857.1	24786.5	18083.7	15062.8	11785.9	7399.58	16834	779.965	762.658	693.715	655.662	680.966
sp|P05534|1A24_HUMAN	P05534	P05534	1A24	HLA-A	HLA-A24	HLA class I histocompatibility antigen, A-24 alpha chain OS=Homo sapiens GN=HLA-A PE=1 SV=2	HUMAN	M	PM		CS				13	45	44	15	16	12	4661.47	4936.03	3645.49	3626.95	3461.24	4880.16	4706.57	5140.81	13251.3	15481.6	11748.9	10169.1	14287	9626.39	10803.6	14484.6	13262.8	13624.6	12647.2	10869.2	14364.9	10475.2	10009.4	12063.4	1981.64	1986.08	1972.14	2059.46	2038.92
sp|P08174-7|DAF_HUMAN	P08174-7	P08174	DAF	CD55	CD55	Isoform 7 of Complement decay-accelerating factor OS=Homo sapiens GN=CD55	HUMAN	M	PM		CS	XC			10	45	44	13	10	7	1184.7	1252.94	1207.15	1181.95	1112.38	1394.22	1392.19	1383.55	13990.8	9819.52	12532.9	10095.8	11814.8	13122.4	13229.5	10936.9	18179.3	11048.6	11448.9	9523.05	11398.2	10526.4	15374.5	10282.4	1338.2	1382.41	1229.02	1264.13	1405.68
sp|P08962|CD63_HUMAN	P08962	P08962	CD63	CD63	CD63	CD63 antigen OS=Homo sapiens GN=CD63 PE=1 SV=2	HUMAN	M	PM		CS	XC			12	45	43	10	13	15	3374.49	3979.94	2650.32	3833.13	2921.01	4244.72	5427.11	4419.07	16223.7	16299.4	15136.8	16894.7	17500.5	23277.6	15653	18117	12653.1	12089.9	13453.5	15031.2	11133	20665.5	11513.3	11773.6	2952.22	2894.63	3170.34	3403.56	3541.16
sp|P51805|PLXA3_HUMAN	P51805	P51805	PLXA3	PLXNA3	PLXNA3	Plexin-A3 OS=Homo sapiens GN=PLXNA3 PE=1 SV=2	HUMAN	M	PM				Nuc		7	45	64	3	4	3	1314.06	1551.94	1266.9	1228.31	1132.24	1678.88	1643.61	1704.96	11976.2	8739.35	10580.9	7737.27	11595.4	7533.84	9475.69	11836.5	18210.9	20949	18613.7	15077.9	20788	13243.4	14898.8	18990.5	569.42	588.168	560.946	589.957	577.343
sp|P08253|MMP2_HUMAN	P08253	P08253	MMP2	MMP2	MMP2	72 kDa type IV collagenase OS=Homo sapiens GN=MMP2 PE=1 SV=2	HUMAN	M	PM			XC	Nuc		8	44	52	13	7	7	1282.49	1593.22	582.244	540.594	535.971	1133.12	1051.43	1125.4	5495.96	5508.83	9826.95	8052.9	5831.58	15936	23882.8	5304.75	9191.01	9027.21	11739.5	13170.7	10637	15528.2	33868.9	7465.62	1507.07	1471.43	1360.73	1304.68	1028.36
sp|P14314|GLU2B_HUMAN	P14314	P14314	GLU2B	PRKCSH	PRKCSH	Glucosidase 2 subunit beta OS=Homo sapiens GN=PRKCSH PE=1 SV=2	HUMAN								85	44	43	83	64	66	18916.1	16958.4	19495.9	20745.4	20463.3	19817.3	21056.7	20583.6	4093.04	6689.36	18003.6	17809.6	5704.58	28957.9	8194.82	4930.8	4462.63	9430.12	16975.7	20776.1	6685.32	32290.4	8486.95	4305.94	10563.1	10766.7	10556.9	10645.9	10702
sp|P78324-2|SHPS1_HUMAN	P78324-2	P78324	SHPS1	SIRPA	SIRPA-2	Isoform 2 of Tyrosine-protein phosphatase non-receptor type substrate 1 OS=Homo sapiens GN=SIRPA	HUMAN	M	PM						6	44	49	12	6	8	1451.5	1489.35	969.905	989.686	872.44	1303.62	1301.58	1370.27	16686.8	13005.3	12057.6	9361.67	17287.2	9921.69	14977.3	16841.3	15623.3	15277.5	12887.1	10962	16638.4	11710.9	15011.1	15669.3	2107.9	2159.42	2034.35	1982.37	1782.01
sp|Q86VP6|CAND1_HUMAN	Q86VP6	Q86VP6	CAND1	CAND1	CAND1	Cullin-associated NEDD8-dissociated protein 1 OS=Homo sapiens GN=CAND1 PE=1 SV=2	HUMAN	M					Nuc		71	44	50	84	88	73	17958.8	14789.3	15952.9	15830	16681.6	13364.3	13031.7	12371.1	6285.01	7837.06	6248.69	11083.8	8066.67	7669.45	10246.6	8812.75	12875.7	11335.8	15362.2	15179.1	9519.24	16450	13515.5	15460.5	15020.1	15388	15395	16198.4	15931.8
sp|Q96AY3|FKB10_HUMAN	Q96AY3	Q96AY3	FKB10	FKBP10	FKBP10	Peptidyl-prolyl cis-trans isomerase FKBP10 OS=Homo sapiens GN=FKBP10 PE=1 SV=1	HUMAN	M							67	44	30	74	88	73	14032.6	12443.9	14418	14934.6	14982.1	14427.4	15025	14795.8	4883.02	10557.2	18201.2	12343.2	5865.75	28119.3	7315.79	5704.65	2900.13	6501.84	9608.24	8853.83	4565.14	18891.7	4198.3	2918.44	11293.3	11191.1	11288.6	11387.9	11555.5
sp|P50454|SERPH_HUMAN	P50454	P50454	SERPH	SERPINH1	SERPINH1	Serpin H1 OS=Homo sapiens GN=SERPINH1 PE=1 SV=2	HUMAN	M							134	43	37	179	145	129	27029.9	29290.8	28806.3	30189.9	28820.2	30321.9	31197.5	30584.4	5741.82	21713.7	24355.6	15124	5849.33	39690	12386.9	6810.49	5520.66	13147.5	19823.2	15419.8	9559.12	36465.5	11121.7	5746.16	32885.7	39485.6	33381.8	36666.4	36215.7
sp|P07900-2|HS90A_HUMAN	P07900-2	P07900	HS90A	HSP90AA1	HSP90AA1	Isoform 2 of Heat shock protein HSP 90-alpha OS=Homo sapiens GN=HSP90AA1	HUMAN	M	PM			XC	Nuc		231	42	41	225	213	215	66200.4	81865.2	62732.8	62778.1	65537.8	56496.1	55084.7	54685.9	11011.2	20935.2	9423.31	13966.8	12346	13952.8	20956.2	12711.8	10507	10576.5	8873.79	12196	11249	16898.2	17900.8	12845.2	43446.8	43431.9	45678.1	44969.6	44253.9
sp|Q08431|MFGM_HUMAN	Q08431	Q08431	MFGM	MFGE8	MFGE8	Lactadherin OS=Homo sapiens GN=MFGE8 PE=1 SV=2	HUMAN	M	PM			XC			16	42	46	22	17	16	3435.9	5708.08	2610.54	2448.74	2529.2	5660.91	5580.16	5746.23	9286.21	8566.62	12719.1	10191.7	8374.86	13045.6	11259.9	9707.58	11399.7	10959.1	14748.3	11413.6	8011.11	11196.1	14221.9	7608.91	3329.96	3298.51	3140.81	2999.91	2937.49
sp|Q92692|NECT2_HUMAN	Q92692	Q92692	NECT2	NECTIN2	NECTIN2	Nectin-2 OS=Homo sapiens GN=NECTIN2 PE=1 SV=1	HUMAN	M	PM		CS				6	42	38	6	6	5	2120.14	2276.82	1704.63	1735.28	1553.01	2225.1	2350.21	2418.39	11269.4	9659.84	9222.19	8261.88	11927.5	8204.69	11582.6	11674.4	10844.2	10974.1	10172.4	9300.17	12161	9341.98	11337.2	11115.1	857.062	920.201	842.981	793.684	816.339
sp|Q9UP95|S12A4_HUMAN	Q9UP95	Q9UP95	S12A4	SLC12A4	SLC12A4	Solute carrier family 12 member 4 OS=Homo sapiens GN=SLC12A4 PE=1 SV=2	HUMAN	M	PM						8	42	53	5	11	8	2879.62	3097.41	2446.05	2533.76	2109.2	3539.91	3467.35	3433.13	9732.12	7266.31	13678.2	16029	10671.3	10906.9	11964.7	11353.1	12580.4	11086.6	19047.5	22993.1	11306.8	15057.4	16236.8	12532.4	1040.15	1013.8	1083.09	946.163	968.334
sp|Q9Y6M7-7|S4A7_HUMAN	Q9Y6M7-7	Q9Y6M7	S4A7	SLC4A7	SLC4A7	Isoform 7 of Sodium bicarbonate cotransporter 3 OS=Homo sapiens GN=SLC4A7	HUMAN	M	PM						14	42	27	10	15	8	2600.06	3136.28	2560.52	2817.54	2022.29	3216.51	3461.42	3342.13	11113.2	8005.56	12847.7	11949	10887	10985.5	13412.9	9634.74	6350.01	7377.37	8142.19	7679.78	6994.62	6846.7	8023.33	6818.59	1923.1	1761.03	1720.96	1415.63	1587.93
sp|P08172|ACM2_HUMAN	P08172	P08172	ACM2	CHRM2	CHRM2	Muscarinic acetylcholine receptor M2 OS=Homo sapiens GN=CHRM2 PE=1 SV=1	HUMAN	M	PM						4	41	39	6	6	5	848.462	738.782	612.553	606.93	592.769	875.681	823.677	864.717	13149.9	9189.73	11115.1	7781.71	12435.6	8763.18	9562.11	12636.6	10247.8	10521.4	10660.8	7251.99	12908.3	7026.46	8315.91	10591.8	1059.13	1017.67	994.566	873.412	825.161
sp|P08670|VIME_HUMAN	P08670	P08670	VIME	VIM	VIM	Vimentin OS=Homo sapiens GN=VIM PE=1 SV=4	HUMAN	M	PM						1030	41	47	751	914	822	153774	144705	167559	176806	173117	171608	177240	181157	5254.54	5801.31	9149.06	14283.3	5829.09	7695.85	9691.89	5241.54	6246.38	7205.18	13680.6	16792.6	5676.35	9426.03	8580.2	6175.31	94546.2	102410	98119.4	102386	105540
sp|P30101|PDIA3_HUMAN	P30101	P30101	PDIA3	PDIA3	PDIA3	Protein disulfide-isomerase A3 OS=Homo sapiens GN=PDIA3 PE=1 SV=4	HUMAN				CS		Nuc		129	41	34	130	120	121	36874.5	32277.4	36857.8	38249.1	38951.5	37725.4	38331.6	38235.7	5008.16	27214.9	11483.7	16082	6218.65	18681.8	13120.8	8990.5	6301.97	7514.9	9993.08	10689	6786.43	22289.9	12799	8150.51	22363.8	24062.1	22927.5	22946.8	22015.4
sp|Q13873|BMPR2_HUMAN	Q13873	Q13873	BMPR2	BMPR2	BMPR2	Bone morphogenetic protein receptor type-2 OS=Homo sapiens GN=BMPR2 PE=1 SV=2	HUMAN	M	PM		CS	XC			3	41	48	6	3	2	420.657	792.352	338.241	339.067	293.854	607.048	619.738	673.603	8247.49	6489.42	7465.74	6786.97	7710.61	8235.61	12482.5	7937.81	10309.4	12292.9	11239.1	9974.26	12158.8	11350	15652.6	11111.4	1211.71	1172.69	1150.76	1059.37	1047.47
sp|Q8TDY8|IGDC4_HUMAN	Q8TDY8	Q8TDY8	IGDC4	IGDCC4	IGDCC4	Immunoglobulin superfamily DCC subclass member 4 OS=Homo sapiens GN=IGDCC4 PE=1 SV=1	HUMAN	M	PM						1	41	51	6	1	0	48.4057	50.8346	33.5021	48.3467	47.665	47.6834	44.6549	48.7034	12616.2	7665.75	9405.88	6474.24	11780.2	6239.48	7263.91	12255.6	14759.3	15320.4	13555.7	10223.4	15520.7	8307.81	9189.81	16567.4	736.44	644.365	659.195	640.399	671.889
sp|Q9P273|TEN3_HUMAN	Q9P273	Q9P273	TEN3	TENM3	TENM3	Teneurin-3 OS=Homo sapiens GN=TENM3 PE=2 SV=3	HUMAN	M							1	41	42	0	5	2	74.7417	95.5846	58.3552	54.1154	57.639	76.024	102.96	75.835	10049.5	6658.53	8390.66	6936.09	9294.85	7636.83	9516.7	9862.24	9524.72	11807.7	9331.51	8433.91	10727.5	8648.59	9976.95	11088.6	0	0	0	0	0
sp|Q9UP38|FZD1_HUMAN	Q9UP38	Q9UP38	FZD1	FZD1	FZD1	Frizzled-1 OS=Homo sapiens GN=FZD1 PE=1 SV=2	HUMAN	M	PM		CS				3	41	42	4	4	2	1149.15	1092.51	877.517	803.339	776.085	1092.7	1036.8	1135.25	15969	15585.5	13018	12821.7	15982.7	13629.6	14785.3	16148.9	13393.1	15489.4	13614.4	11505.4	13952	12550	13627.5	12605.5	874.771	928.944	875.392	887.006	980.213
sp|O75976|CBPD_HUMAN	O75976	O75976	CBPD	CPD	CPD	Carboxypeptidase D OS=Homo sapiens GN=CPD PE=1 SV=2	HUMAN	M				XC	Nuc		25	40	47	22	16	17	6678.32	7738.25	5602.13	5805.55	5261.66	7437.1	7567.35	7452.81	5223.55	6041.57	11946.1	11428.2	5972.41	8072.33	6893.18	6026.18	6731.74	10588.3	14045.1	18109.5	8157.2	11572.7	12414.3	7453.93	4341.85	4350.53	4326.48	4432.95	4194.83
sp|P11166|GTR1_HUMAN	P11166	P11166	GTR1	SLC2A1	SLC2A1	Solute carrier family 2, facilitated glucose transporter member 1 OS=Homo sapiens GN=SLC2A1 PE=1 SV=2	HUMAN	M	PM				Nuc		7	40	31	7	8	10	1356.2	1634.07	1539.13	1825.43	1454.47	1857.95	1831.51	1868.42	8118.87	7919.36	10496.5	13968.1	8463.33	10904.3	11344.2	8958.2	8157.67	7932.13	11975.7	16286.3	6923.55	13483.1	13743.4	6313.11	811.972	658.885	818.331	707.323	806.014
sp|P12814-4|ACTN1_HUMAN	P12814-4	P12814	ACTN1	ACTN1	ACTN1-4	Isoform 4 of Alpha-actinin-1 OS=Homo sapiens GN=ACTN1	HUMAN	M	PM			XC			305	40	35	335	267	264	73706.3	65333.7	71185.5	70673.9	74056	61857.7	62518.9	61405.7	6195.55	13274.2	9426.8	14659.8	8937.14	13045.4	9839.11	6731.21	5940.4	6442.89	8068.9	11540.4	5027.76	12755.4	6738.59	7127.15	50727.2	53895.8	51170.4	55167.5	52616.5
sp|Q13509|TBB3_HUMAN	Q13509	Q13509	TBB3	TUBB3	TUBB3	Tubulin beta-3 chain OS=Homo sapiens GN=TUBB3 PE=1 SV=2	HUMAN						Nuc		199	40	39	211	124	98	52001.2	45855.2	49148.7	49751.4	50364.6	39347.4	39867.6	38271.8	11385.5	16430.8	10724.6	13688.1	11233.6	10064.4	12793.5	14031.1	12950.3	13409	11293.2	11749.7	11701.1	12901.8	16413.7	13953.3	36371.8	35635.1	37226.5	37618	37581.2
sp|Q6V0I7|FAT4_HUMAN	Q6V0I7	Q6V0I7	FAT4	FAT4	FAT4	Protocadherin Fat 4 OS=Homo sapiens GN=FAT4 PE=1 SV=2	HUMAN	M	PM						8	40	57	16	6	4	1533.56	1410.84	1024.78	1032.34	972.503	1368.92	1331.94	1389.14	10883.4	8165.63	8976.18	7013.08	10207.9	6713.81	6839.87	11454.8	13092.9	14865	12528.5	9223.12	13793.1	7979.59	7705.51	15441.3	2212.65	2108.45	2110.27	2263.27	2019.58
sp|Q9HCL0|PCD18_HUMAN	Q9HCL0	Q9HCL0	PCD18	PCDH18	PCDH18	Protocadherin-18 OS=Homo sapiens GN=PCDH18 PE=2 SV=3	HUMAN	M	PM						6	40	44	8	12	5	896.389	929.966	747.473	721.305	741.152	1043.14	989.217	1006.54	11068.2	8264.15	7969.49	7636.86	11412.9	5294.74	7307.93	11945.8	14297.1	12214.7	10801.1	10537.1	12409.7	6423.86	7954.81	15382.4	1143.44	1317.31	1180.75	1176.5	1181.87
sp|P13637-3|AT1A3_HUMAN	P13637-3	P13637	AT1A3	ATP1A3	ATP1A3	Isoform 3 of Sodium/potassium-transporting ATPase subunit alpha-3 OS=Homo sapiens GN=ATP1A3	HUMAN	M	PM			XC	Nuc		14	39	30	18	14	11	3439.78	3057.62	2850.6	3392.8	2457.97	4187.14	3789.51	3911.96	11301	8267.35	13138.1	15289.2	10124.1	13387	10617.2	9464.19	7369.7	9604.94	8786.34	12531.7	9261.4	10572.6	7313.36	7788.54	2710.09	2315.61	2704.32	2189.28	2310.96
sp|Q14315|FLNC_HUMAN	Q14315	Q14315	FLNC	FLNC	FLNC	Filamin-C OS=Homo sapiens GN=FLNC PE=1 SV=3	HUMAN	M	PM						383	39	42	343	332	332	116674	105647	108313	108700	108648	100680	101155	100531	7592.16	19234.1	9441.92	12452.3	8978.03	8643.7	7158.97	8046.49	9290.5	10604.4	10227.1	12271.8	8613.15	10350.3	7796.54	13113.9	62893.9	61086.2	61564.2	60570.4	58913.4
sp|Q92896-2|GSLG1_HUMAN	Q92896-2	Q92896	GSLG1	GLG1	GLG1	Isoform 2 of Golgi apparatus protein 1 OS=Homo sapiens GN=GLG1	HUMAN	M	PM			XC			41	39	57	48	44	32	12889.1	13066.6	10893.4	11224.2	10238.9	13231.5	13066.4	13392.5	3554.55	3871.63	14356.8	16580.7	3853.5	18363.8	7000.93	3103.66	4569.36	5335.07	18175.1	26891.1	4857.31	19347.4	8895.43	4297.84	9056.61	9099.27	8499.3	7711.66	8638.96
sp|O75581|LRP6_HUMAN	O75581	O75581	LRP6	LRP6	LRP6	Low-density lipoprotein receptor-related protein 6 OS=Homo sapiens GN=LRP6 PE=1 SV=2	HUMAN	M	PM		CS	XC			3	38	42	5	1	0	261.888	341.606	269.292	262.468	240.112	321.545	325.284	346.965	7443.83	6099.36	6632.61	5520.54	7740.28	3961.49	4269.55	7886.26	10118.8	9783.97	10661.9	9190.83	9666.96	6272.06	5697.34	10823.5	1097.64	1084.29	1060.1	1086.54	1035.2
sp|P30530|UFO_HUMAN	P30530	P30530	UFO	AXL	AXL	Tyrosine-protein kinase receptor UFO OS=Homo sapiens GN=AXL PE=1 SV=3	HUMAN	M	PM		CS	XC			12	38	54	6	16	13	2043.08	4002.08	946.759	1055.93	856.685	3145.67	3223.96	3076.57	14204.8	7764.02	5264.75	2909.91	14554.9	2445.62	3093.4	15226.4	19501.7	18098.7	9084.77	4895.07	22730.9	2877.67	4724.83	20804.5	818.688	810.796	786.328	790.949	648.882
sp|P54756|EPHA5_HUMAN	P54756	P54756	EPHA5	EPHA5	EPHA5	Ephrin type-A receptor 5 OS=Homo sapiens GN=EPHA5 PE=1 SV=3	HUMAN	M	PM						5	38	44	8	4	1	604.761	582.667	475.406	480.216	453.968	656.037	652.351	649.833	10141.7	7902.75	10139.9	5383.86	9599.33	6649.36	9267.58	9393.71	12807.2	13073.6	12047.4	8463.77	15693.9	10037.2	14249.4	13060.7	1130.37	1111.42	1067.47	1093.13	1054.91
sp|P54760|EPHB4_HUMAN	P54760	P54760	EPHB4	EPHB4	EPHB4	Ephrin type-B receptor 4 OS=Homo sapiens GN=EPHB4 PE=1 SV=2	HUMAN	M	PM			XC			2	38	43	7	5	4	213.357	193.644	77.3876	90.0409	77.6991	219.977	223.293	218.763	14388.4	8491.66	4853.85	3711.34	15022	3196.08	11248.4	15765.6	15523.5	12222.4	6547.85	5467.46	17236.5	4149.67	13793.3	16501.4	693.316	754.9	681.476	682.558	616.125
sp|Q5ZPR3|CD276_HUMAN	Q5ZPR3	Q5ZPR3	CD276	CD276	CD276	CD276 antigen OS=Homo sapiens GN=CD276 PE=1 SV=1	HUMAN	M	PM						8	38	53	8	8	2	1424.84	1444.98	1260.25	1227.23	1128.18	1438.46	1469.94	1642.95	14460	11795	13266.7	11052.8	14602.3	10933.7	13669.2	14518.8	15516.6	16506.7	16632.3	14187.1	17206.5	13385.5	16701.2	16055.6	882.765	805.79	763.976	661.756	662.318
sp|Q92508|PIEZ1_HUMAN	Q92508	Q92508	PIEZ1	PIEZO1	PIEZO1	Piezo-type mechanosensitive ion channel component 1 OS=Homo sapiens GN=PIEZO1 PE=1 SV=4	HUMAN	M	PM						7	38	50	6	3	4	1432.13	1593.17	1600.53	1789.52	1359.69	1817.79	1936.14	1899.11	6698.21	4114.42	6155.48	6922.81	6075.94	4852.5	5489.59	5989.6	8283.89	11575	11604.7	13403.1	10769	10174.5	8759.72	10744.1	1032.9	1047.93	1119.43	1049.81	1209.24
sp|Q9UMF0|ICAM5_HUMAN	Q9UMF0	Q9UMF0	ICAM5	ICAM5	ICAM5	Intercellular adhesion molecule 5 OS=Homo sapiens GN=ICAM5 PE=1 SV=3	HUMAN	M	PM						7	38	49	8	4	4	722.325	729.147	681.075	632.552	596.895	752.644	762.296	770.93	8812.24	5648.56	7632.01	6465.45	8136.67	6531.99	7443.63	8502.5	10591.7	12029.5	11910.1	10875.4	12600.1	9931.11	10062.3	12621.2	1373.54	1278.25	1451.65	1342.11	1365
sp|P49327|FAS_HUMAN	P49327	P49327	FAS	FASN	FASN	Fatty acid synthase OS=Homo sapiens GN=FASN PE=1 SV=3	HUMAN	M	PM						123	37	29	83	110	88	34591.8	32389.8	29542	29665.1	29358.6	24827.3	25441.1	24225	8535.03	17291	4923.08	10086.2	7818.59	5161.05	6931.23	8541.88	5008.71	4681.62	3040.36	4246.95	5047.63	5590.71	4598.92	7885	14541.2	13807.5	14371.1	14504.5	14006.1
sp|Q8NBN3|TM87A_HUMAN	Q8NBN3	Q8NBN3	TM87A	TMEM87A	TMEM87A	Transmembrane protein 87A OS=Homo sapiens GN=TMEM87A PE=1 SV=3	HUMAN	M						ShG	5	37	40	5	3	4	741.032	792.444	825.286	822.268	732.826	867.59	867.604	890.967	2451.51	2940.49	9728.64	24488.8	2582.6	10445.9	5495.83	2257.79	2391.01	3167.68	10935.2	28506.9	2818.01	9921.9	4164.43	2279	674.093	514.414	691.913	569.967	548.036
sp|O14672|ADA10_HUMAN	O14672	O14672	ADA10	ADAM10	ADAM10	Disintegrin and metalloproteinase domain-containing protein 10 OS=Homo sapiens GN=ADAM10 PE=1 SV=1	HUMAN	M	PM		CS		Nuc		8	36	44	11	20	15	1711.23	1873.39	1364.06	1392.44	1317.9	1789.01	1840.76	1768.94	10660.1	11182	8590.27	6748.25	10280	8125.98	12594.5	11252.7	13569.1	14288.4	11226.9	8898.49	15207.6	10225.9	17902.5	12410.5	1217.35	1130.2	1258.28	1168.09	1111.13
sp|P11142|HSP7C_HUMAN	P11142	P11142	HSP7C	HSPA8	HSPA8	Heat shock cognate 71 kDa protein OS=Homo sapiens GN=HSPA8 PE=1 SV=1	HUMAN	M	PM			XC	Nuc		236	36	47	312	259	216	57569.1	80252.7	55770.2	58803.8	57445.5	57131.9	58148	56925.2	7965.1	11136.9	9399.5	10319.5	9217.82	8697.14	12139.9	7510.05	8842.19	9331.38	9593.7	10149.6	10159.4	11158.5	10587.5	11019.3	44579.6	52071.4	44571.8	46309.4	47309
sp|P24761|A34_VACCW	P24761	P24761	A34	VACWR157	A34	Protein A34 OS=Vaccinia virus (strain Western Reserve) GN=VACWR157 PE=1 SV=1	VACCW								27	36	30	11	9	7	1327.48	1180.62	11889.4	12252.6	12272.6	3052.22	3096.41	2809.39	1306.04	1008.51	9477.01	25547.2	1355.28	2089.94	929.432	1353.02	553.681	517.709	9448.01	35843.2	936.201	2080.17	312.42	675.71	205.654	222.302	200.177	183.812	757.888
sp|Q96QD8|S38A2_HUMAN	Q96QD8	Q96QD8	S38A2	SLC38A2	SLC38A2	Sodium-coupled neutral amino acid transporter 2 OS=Homo sapiens GN=SLC38A2 PE=1 SV=2	HUMAN	M	PM						5	36	22	7	6	3	1787.98	2897.32	1074.25	1309.04	1028.71	2610.52	2775.19	2662.84	8660.7	8968.23	9240.28	9271.08	7926.74	17022.4	10855.6	8579.86	7573.83	8896.89	7762.45	7865.91	6332.37	18556.4	6936.09	5299.01	1171.92	1353.63	1104.71	838.019	956.813
sp|Q9NYU2|UGGG1_HUMAN	Q9NYU2	Q9NYU2	UGGG1	UGGT1	UGGT1	UDP-glucose:glycoprotein glucosyltransferase 1 OS=Homo sapiens GN=UGGT1 PE=1 SV=3	HUMAN								75	36	29	56	66	57	17480.6	15924.7	19528.8	18757.5	19329.2	18758.5	18525.2	18439.2	2602.65	4878.62	9179.9	11086.9	3836.68	15773	4445.53	2990.58	2583.26	4380.15	7000.91	10677.7	3438.94	13794.5	3268.89	2773.29	7619.5	7610.83	7749.4	7813.03	8447.82
sp|O75084|FZD7_HUMAN	O75084	O75084	FZD7	FZD7	FZD7	Frizzled-7 OS=Homo sapiens GN=FZD7 PE=1 SV=2	HUMAN	M	PM						4	35	43	3	3	4	999.83	1023.1	671.329	678.267	561.178	1014.56	1002.93	1092.1	9509.83	8210.03	8085.3	7065.62	9931.08	7755.88	10900.8	9485.73	11770.1	13111.1	11559.2	9915.65	12263.3	11427.5	13916.6	11134.8	420.417	424.838	356.056	383.528	331.095
sp|P07237|PDIA1_HUMAN	P07237	P07237	PDIA1	P4HB	P4HB	Protein disulfide-isomerase OS=Homo sapiens GN=P4HB PE=1 SV=3	HUMAN	M	PM			XC			162	35	39	168	142	154	46453.2	41078	46078.1	50106.3	47738.8	46040.3	49189.6	46660.7	4654.94	28368.1	10921.4	18169.9	6672.21	18056.2	15015.9	9720.28	5650.59	7455.45	9274.42	13146.6	6478.92	26352.6	13980	9041.11	28732.3	31936.6	29288.8	31863.1	32036.1
sp|P08123|CO1A2_HUMAN	P08123	P08123	CO1A2	COL1A2	COL1A2	Collagen alpha-2(I) chain OS=Homo sapiens GN=COL1A2 PE=1 SV=7	HUMAN					XC			83	35	50	172	126	90	67159.2	15585.3	16970.9	16916	16545.3	16650.8	17160.5	17488.3	6505.27	6577.26	7227.08	7926.05	12766.6	10453.5	5139.04	7336.29	18273.4	9988.03	9746.17	10621.9	18775.5	9136.56	11475.9	13535.6	31860.1	30079	27642	32678.9	22340.7
sp|P0CG48|UBC_HUMAN	P0CG48	P0CG48	UBC	UBC	UBC	Polyubiquitin-C OS=Homo sapiens GN=UBC PE=1 SV=3	HUMAN	M	PM			XC	Nuc		82	35	69	48	67	104	26768	38087.6	21007.6	21115.1	21099.2	28478.8	29674.9	29175.4	13662	15260	14992	14996.5	12430.1	6713.51	9446.5	12163.1	21550.4	32876.4	23775.7	26890.2	20790.5	11437.7	16619.8	17419.9	11600.4	11340	11341.4	10468.6	9912.35
sp|P13639|EF2_HUMAN	P13639	P13639	EF2	EEF2	EEF2	Elongation factor 2 OS=Homo sapiens GN=EEF2 PE=1 SV=4	HUMAN	M	PM				Nuc		210	35	37	246	260	261	67572.8	62662	59753.2	64638.8	61548.9	50362.4	52312.9	49351.5	9033.99	19448.7	8435.07	11764.9	10906.9	9626.94	12644.9	11151.1	8627.91	8203.16	7043.98	8638.82	8030.74	10125	10697.7	11429.7	45812.1	46003.3	44487.7	45763.2	44140.1
sp|Q92859|NEO1_HUMAN	Q92859	Q92859	NEO1	NEO1	NEO1	Neogenin OS=Homo sapiens GN=NEO1 PE=1 SV=2	HUMAN	M	PM						0	35	37	5	7	3	0	0	0	0	0	0	0	0	12965	7205.46	8473.53	6747.79	11101.8	6057.01	4787.61	11682.8	15119.2	15342	11492.9	10721.6	17667.4	8979.8	5328.79	14557	1397.67	1272.53	1157.4	1332.15	1014.08
sp|P02452|CO1A1_HUMAN	P02452	P02452	CO1A1	COL1A1	COL1A1	Collagen alpha-1(I) chain OS=Homo sapiens GN=COL1A1 PE=1 SV=5	HUMAN					XC			119	34	51	245	166	120	124530	22800.7	25294.3	25853.4	25759.8	25282.1	26694	26424	5457.82	9543.73	10277.2	8071.54	8444.27	19149.7	3722.29	6308.76	20263.6	13017.2	14550.5	12862.4	15850.5	11993	8770.33	12591.1	46299.2	44866.5	39408.5	46006.7	29169.6
sp|P15151|PVR_HUMAN	P15151	P15151	PVR	PVR	PVR	Poliovirus receptor OS=Homo sapiens GN=PVR PE=1 SV=2	HUMAN	M	PM		CS	XC			3	34	32	9	4	7	1025.82	1077.21	999.625	949.082	897.818	1072.29	1072.98	1146.17	9323.01	8507.69	9168.43	8146.55	9695.37	7942.12	10270.6	9948.13	9490.14	9770.84	10114.1	8910.91	10032.2	8871.85	10742.8	9051.36	1458.04	1392.54	1411.07	1368.79	1340.08
sp|P23634|AT2B4_HUMAN	P23634	P23634	AT2B4	ATP2B4	ATP2B4	Plasma membrane calcium-transporting ATPase 4 OS=Homo sapiens GN=ATP2B4 PE=1 SV=2	HUMAN	M	PM						42	34	50	50	36	35	11104.9	10203.8	9853.12	10333.9	8226.99	11975.9	11525	11730.7	9979.43	6506.22	9484.17	6846.86	10806.3	10480.7	11812.4	8736.85	15831	17408.5	14030.1	13812.6	18774.1	16159.6	18595.8	18744.2	8327.04	8214.68	8356.32	7350.1	7329.4
sp|P29401-2|TKT_HUMAN	P29401-2	P29401	TKT	TKT	TKT	Isoform 2 of Transketolase OS=Homo sapiens GN=TKT	HUMAN						Nuc		76	34	32	89	116	78	21939.6	19371.8	20731.9	21498.6	21598.1	18326.8	17975	17350.7	9379.71	19112.6	6672.93	9448.7	10285.6	7203.81	10156.2	11113.2	11100.7	9688.83	6822.36	8770.77	9592.86	9527.34	10825.9	11498.6	15209.7	17116.2	14663.1	15119.2	14538
sp|Q05639|EF1A2_HUMAN	Q05639	Q05639	EF1A2	EEF1A2	EEF1A2	Elongation factor 1-alpha 2 OS=Homo sapiens GN=EEF1A2 PE=1 SV=1	HUMAN	M							112	34	23	113	95	104	32323.2	28546.6	32523.2	31796.6	30543.1	25190.9	24776.1	24260.3	12159.5	32422.6	17148	21519.6	14635.8	18459.2	15896.3	15487	8771.17	14341.7	12589.1	12911	10958.7	16398.5	11834.9	10809.7	26275.7	35618.3	25304.1	27145.7	28592.6
sp|Q8NBS9|TXND5_HUMAN	Q8NBS9	Q8NBS9	TXND5	TXNDC5	TXNDC5	Thioredoxin domain-containing protein 5 OS=Homo sapiens GN=TXNDC5 PE=1 SV=2	HUMAN								50	34	33	40	65	49	13104.1	10637.4	13121.2	12798.4	14128.8	12469	12556	12428.3	3972.78	13572.2	12118.2	13932.1	5460.88	18089	7322.23	6177.89	3952.32	7022.36	12381	14811.9	5107.91	24373.8	8219.57	5563.67	5774.84	6601.01	5807.57	6894.1	7235.06
sp|Q96PE1|AGRA2_HUMAN	Q96PE1	Q96PE1	AGRA2	ADGRA2	ADGRA2	Adhesion G protein-coupled receptor A2 OS=Homo sapiens GN=ADGRA2 PE=1 SV=2	HUMAN	M	PM		CS				5	34	39	9	4	5	895.283	825.73	682.748	670.046	629.855	910.538	846.513	943.088	8025.44	4409.99	7487.98	5103.29	7928.83	5659.61	5159.02	7514.29	8400.41	9786.42	9166.44	7541.77	10452.3	7370.92	6213.65	10125.7	892.749	866.592	958.237	1012.53	993.012
sp|O15438-4|MRP3_HUMAN	O15438-4	O15438	MRP3	ABCC3	ABCC3	Isoform 4 of Canalicular multispecific organic anion transporter 2 OS=Homo sapiens GN=ABCC3	HUMAN	M	PM						13	33	36	4	6	3	2117.91	2449.07	1960.29	1995.64	1581.13	2453.89	2423.81	2418.1	8255.38	5335.88	7104.15	6386.57	8583.82	6339.62	7971.31	8417.4	9854.58	8981.3	8327.4	8118.9	9945.69	7073.27	8616.32	10279.9	574.684	559.858	550.93	513.725	558.329
sp|P21589|5NTD_HUMAN	P21589	P21589	5NTD	NT5E	NT5E	5'-nucleotidase OS=Homo sapiens GN=NT5E PE=1 SV=1	HUMAN	M	PM		CS				32	33	37	28	32	34	7440.21	6731.01	6634.49	6912.29	6312.99	7360.63	7575.88	7346.35	10925.8	7502.25	10166.1	8241.69	8889.99	11019.1	8621.04	7535.52	27657.8	7679.32	8443.72	7919.5	8246.11	8048.49	11399.3	6954.75	4419.03	4685.38	4204.18	4357.65	4527.67
sp|P53708|ITA8_HUMAN	P53708	P53708	ITA8	ITGA8	ITGA8	Integrin alpha-8 OS=Homo sapiens GN=ITGA8 PE=1 SV=3	HUMAN	M	PM		CS				1	33	33	4	0	0	206.082	234.568	201.845	191.352	169.635	261.659	263.115	263.313	12241.4	8345.14	11757	8619.26	11219.7	10520.1	11511.3	11853.8	11090.8	12401.6	11863.8	10074.7	12867.1	10209	10934.6	12636.1	508.823	498.712	478.492	453.991	483.777
sp|P60709|ACTB_HUMAN	P60709	P60709	ACTB	ACTB	ACTB	Actin, cytoplasmic 1 OS=Homo sapiens GN=ACTB PE=1 SV=1	HUMAN	M	PM			XC			239	33	35	340	260	232	33715.3	31860.4	33982	34519.8	32525.4	32317.3	34025	33296.7	5706.56	11662.8	5512.28	9024.3	7968.01	7910.51	8587.95	6710.55	6906.85	6166.24	6582.54	7857.55	5889.13	12063.7	9191.69	9362.7	28573.6	29609.6	29052.6	28919.6	28373.6
sp|P78536|ADA17_HUMAN	P78536	P78536	ADA17	ADAM17	ADAM17	Disintegrin and metalloproteinase domain-containing protein 17 OS=Homo sapiens GN=ADAM17 PE=1 SV=1	HUMAN	M	PM		CS				10	33	39	9	8	11	2771.55	3691.55	2441.05	2427.06	2142.36	3476.02	3439.42	3473.36	14357.9	9942.89	8158.53	5971.79	14664.4	7139.3	14961.2	16217	16672.3	14777.5	9697.11	8124.75	18973.8	7258.3	16999.3	15251.9	1883.94	1673.88	1800.71	1685.93	1685.7
sp|Q01227|B5_VACCW	Q01227	Q01227	B5	PS/HR	B5	Plaque-size/host range protein OS=Vaccinia virus (strain Western Reserve) GN=PS/HR PE=1 SV=1	VACCW								27	33	38	12	14	8	1051.09	897.527	7758.2	8470.99	7519.71	2077.34	2173.35	1963.8	1081.18	840.496	8957.23	29912.7	1224.06	2166.13	1038.29	1105.4	1242.35	1232.47	8529.51	29770.8	1598.91	3049.24	1049.37	1413.27	342.545	358.838	409.858	312.392	914.586
sp|Q05682|CALD1_HUMAN	Q05682	Q05682	CALD1	CALD1	CALD1	Caldesmon OS=Homo sapiens GN=CALD1 PE=1 SV=3	HUMAN	M	PM						204	33	27	227	137	106	68976.2	60169.8	63139.3	63132.7	64656.3	63904.5	62325.6	65905.1	4933.42	7320.93	10664.9	14431.5	8021.64	14389.3	9308.91	6635.23	4891.58	5885.96	11332.8	13108.8	4940.68	11691.6	5292.68	6194.96	49385.2	47683	47863.3	45215.3	43320.9
sp|Q13641|TPBG_HUMAN	Q13641	Q13641	TPBG	TPBG	TPBG	Trophoblast glycoprotein OS=Homo sapiens GN=TPBG PE=1 SV=1	HUMAN	M	PM		CS				6	33	50	2	6	8	1594.11	2073.79	1359.1	1471.01	1258.67	1946.08	2056.57	1913.8	9040.03	9286.17	8133.91	8285.46	9168.84	8411.6	11899.6	9218.49	13637.7	13749.9	13413.5	12365.2	14196.3	12656.5	19389.9	13257.8	333.4	320.653	349.988	297.667	305.012
sp|Q14439|GP176_HUMAN	Q14439	Q14439	GP176	GPR176	GPR176	Probable G-protein coupled receptor 176 OS=Homo sapiens GN=GPR176 PE=2 SV=1	HUMAN	M	PM						7	33	33	3	4	0	1793.2	2138.65	1338.24	1440.5	1179.58	2048.88	1937.02	2045.98	7784.24	6409.68	6509.86	5551.7	8338.03	4735.82	7157.57	8163.16	10042	11451.6	10773.7	9146.66	12204.7	8237.29	10657.9	11608.2	408.034	416.042	378.79	370.001	339.672
sp|Q7Z3B1|NEGR1_HUMAN	Q7Z3B1	Q7Z3B1	NEGR1	NEGR1	NEGR1	Neuronal growth regulator 1 OS=Homo sapiens GN=NEGR1 PE=1 SV=3	HUMAN	M	PM						5	33	35	6	5	8	1950.02	1749.84	1583.61	1614.45	1441.99	1726.01	1731.9	1728.43	13398.8	9391.87	10296.5	8790.13	12194.7	8473.05	9475.93	10656.9	24745.7	12056.1	11615.7	10788.1	14433.3	9219.21	14202.9	12126.5	1333.89	1128.17	1249.16	1133.05	1103.24
sp|Q969P0|IGSF8_HUMAN	Q969P0	Q969P0	IGSF8	IGSF8	IGSF8	Immunoglobulin superfamily member 8 OS=Homo sapiens GN=IGSF8 PE=1 SV=1	HUMAN	M	PM						3	33	31	1	3	3	677.958	798.5	507.632	525.308	445.626	765.019	796.281	807.873	9727.32	7442.77	6733.46	5828.49	9998.42	6031.25	8962.75	10055.4	8482.13	7506.01	5782.55	4604.67	9442.54	5487.38	8093.97	8186.97	120.173	91.0409	102.902	97.543	67.6038
sp|Q9H6B4|CLMP_HUMAN	Q9H6B4	Q9H6B4	CLMP	CLMP	CLMP	CXADR-like membrane protein OS=Homo sapiens GN=CLMP PE=1 SV=1	HUMAN	M	PM		CS				3	33	30	7	7	6	728.724	765.015	685.003	740.887	664.285	912.683	892.858	901.79	11870.5	13073.5	11661.1	9598.49	13439.4	9567.15	12626	13075.3	11473.1	11850.8	11296.4	10403	12501.4	9587.21	11618.6	11283.1	1386.64	1284.96	1274.06	1209.79	1158.32
sp|Q9UN70|PCDGK_HUMAN	Q9UN70	Q9UN70	PCDGK	PCDHGC3	PCDHGC3	Protocadherin gamma-C3 OS=Homo sapiens GN=PCDHGC3 PE=1 SV=1	HUMAN	M	PM						4	33	36	2	7	7	1114.97	1479.25	563.658	620.199	479.352	1243.51	1206.61	1261.67	14546.2	10434.9	7155.08	5659.68	15741.5	4523.18	5294.9	15733.3	11995.5	9893.38	6349.15	5478.08	12203.1	3460.29	4418	12948.5	440.506	266.071	450.637	229.685	252.298
sp|Q9Y6M5|ZNT1_HUMAN	Q9Y6M5	Q9Y6M5	ZNT1	SLC30A1	SLC30A1	Zinc transporter 1 OS=Homo sapiens GN=SLC30A1 PE=1 SV=3	HUMAN	M	PM						4	33	44	2	5	4	925.982	1167.56	953.074	997.084	873.042	1158.94	1117.78	1184.13	10898.3	8590.1	12768	10135.7	11269	9692.16	12570.4	10738.2	12494.4	15338.8	15372.8	13432.7	14285.2	13364.1	15222.2	13062.7	604.047	545.121	531.972	475.966	553.012
sp|P04406|G3P_HUMAN	P04406	P04406	G3P	GAPDH	GAPDH	Glyceraldehyde-3-phosphate dehydrogenase OS=Homo sapiens GN=GAPDH PE=1 SV=3	HUMAN	M	PM				Nuc		403	32	40	373	396	437	84376.9	82939.9	81165.8	87936.7	80608.5	63917.5	65806.8	63750.5	9496.15	9375.84	10229.3	13646.4	7232.5	10840.7	6758.76	6189.56	8978.35	10607.9	13511.4	19527.7	11226.2	14238.6	9391.17	8005.31	59701	69576.4	60052.9	61468.2	63981.6
sp|P10586|PTPRF_HUMAN	P10586	P10586	PTPRF	PTPRF	PTPRF	Receptor-type tyrosine-protein phosphatase F OS=Homo sapiens GN=PTPRF PE=1 SV=2	HUMAN	M	PM						10	32	38	3	11	11	1260.65	1341.16	956.69	919.666	838.193	1173.09	1124.4	1181.52	6665.35	3273.23	4751.24	3404.29	7202.6	3603.7	5303.03	7500.94	8184.26	7346.51	6800.23	5599.32	8099.74	4539.09	6007.34	9217.26	324.308	362.348	294.061	321.977	335.496
sp|P13726|TF_HUMAN	P13726	P13726	TF	F3	F3	Tissue factor OS=Homo sapiens GN=F3 PE=1 SV=1	HUMAN	M	PM		CS	XC			1	32	35	2	5	9	358.018	414.084	330.947	333.09	306.18	395.023	408.226	414.659	7934.47	13865.9	8823.87	9078.91	8886.64	7084.51	9338.46	9705.2	10279.2	12720.3	13330.6	12184.2	9425.11	12584.9	14740.4	10057.1	304.918	311.861	335.041	295.216	290.124
sp|P24765|A40_VACCW	P24765	P24765	A40	VACWR165	A40	Protein A40 OS=Vaccinia virus (strain Western Reserve) GN=VACWR165 PE=1 SV=2	VACCW								11	32	30	5	7	4	573.607	491.423	4594.27	4726.51	4509.6	5330.64	5249.24	5607.15	1402.89	6597.29	21031.7	21373.7	1181.57	24515.8	1298.6	1289.89	1013.01	8064.99	24613.4	21660.4	875.39	30343.5	809.276	847.596	108.464	152.181	727.596	101.495	1356.06
sp|Q01995|TAGL_HUMAN	Q01995	Q01995	TAGL	TAGLN	TAGLN	Transgelin OS=Homo sapiens GN=TAGLN PE=1 SV=4	HUMAN								227	32	18	207	165	119	80918.5	73618.1	67353.9	70046.8	68667.5	57577.6	58341.5	57735.8	6072.29	25631.5	6676.11	12971.5	9143.05	6958.12	11204.6	12334.4	4870.55	4721.13	5443.57	5881.03	3952.11	7342.45	4225.88	4788.6	43994.6	46767.6	42867.3	44950.2	43058.9
sp|Q14112|NID2_HUMAN	Q14112	Q14112	NID2	NID2	NID2	Nidogen-2 OS=Homo sapiens GN=NID2 PE=1 SV=3	HUMAN	M				XC			15	32	30	22	26	25	4376.95	3373.11	2626.81	2507.73	2449	3161.17	3119.26	3083.58	8369.41	4818.33	5221.07	3433.74	7008.46	4229.48	3840.72	6950.52	12786.8	6482.7	5654.75	4291.77	10510.9	4140.46	5923.68	6609.54	3385.02	3389.12	3052.66	3385.63	2714.1
sp|Q15262-4|PTPRK_HUMAN	Q15262-4	Q15262	PTPRK	PTPRK	PTPRK	Isoform 4 of Receptor-type tyrosine-protein phosphatase kappa OS=Homo sapiens GN=PTPRK	HUMAN	M	PM		CS				13	32	36	14	13	7	3706.56	3747.49	1981.08	2063.74	1951.17	3247.44	3088.48	3139.8	7255.15	5132.29	5262.83	3735.03	8142.89	3712.02	5250.1	8480.64	12844.3	11543.9	8176.94	6641.24	12316.1	4567.33	6713.01	13100.4	1938.91	1996.09	1780.68	1841.2	1582.09
sp|P04843|RPN1_HUMAN	P04843	P04843	RPN1	RPN1	RPN1	Dolichyl-diphosphooligosaccharide--protein glycosyltransferase subunit 1 OS=Homo sapiens GN=RPN1 PE=1 SV=1	HUMAN	M							113	31	28	64	67	61	27353.1	25102.5	28153.1	28215.7	27280.3	29042.3	28780.1	28538	3783.95	9296.35	14743.4	12651.4	5266.15	24204.3	6375.87	4089.8	3710.54	5246.41	8604.04	9941.62	4110.84	15233.6	4249.27	3391.9	12595.7	12438.7	12719.6	12526	13055.1
sp|P13987|CD59_HUMAN	P13987	P13987	CD59	CD59	CD59	CD59 glycoprotein OS=Homo sapiens GN=CD59 PE=1 SV=1	HUMAN	M	PM		CS	XC			11	31	36	14	8	7	2827.14	2613.11	2496.85	2438.64	2249.03	2943.91	2835.02	2926.1	8978.43	10541.5	7716.51	7700.07	8668.54	7161.99	8754.86	8816.06	12912.8	8100.45	7437.06	7495.02	7733.9	6807.95	10318.4	7110.91	1819.87	1823.11	1685.5	1717.42	1735.34
sp|P19634|SL9A1_HUMAN	P19634	P19634	SL9A1	SLC9A1	SLC9A1	Sodium/hydrogen exchanger 1 OS=Homo sapiens GN=SLC9A1 PE=1 SV=2	HUMAN	M	PM		CS				4	31	43	8	7	5	921.032	978.24	700.734	807.61	641.335	912.911	950.251	936.647	12847.3	8559.94	12610.4	9954.8	12078.5	11750.1	11948.3	11229.5	15139.9	16433.9	15303.5	14271.9	16839.9	13437.3	14472.4	14136.8	1353.97	1332.7	1223.17	1364.49	1214.83
sp|P19823|ITIH2_HUMAN	P19823	P19823	ITIH2	ITIH2	ITIH2	Inter-alpha-trypsin inhibitor heavy chain H2 OS=Homo sapiens GN=ITIH2 PE=1 SV=2	HUMAN					XC			5	31	29	4	2	4	1181.55	1491.83	1634.21	1523.69	1327.13	2076.05	1962.02	2038.87	11261.8	3744.89	6924.51	8468.73	7195.67	5754.38	7951.76	9494.57	9581.7	10631.1	7609.25	11930.8	9890.05	7081.11	11439.5	10984.2	769.454	709.887	730.539	644.423	704.347
sp|P24358|F5_VACCW	P24358	P24358	F5	VACWR044	F5	36 kDa major membrane protein F5 OS=Vaccinia virus (strain Western Reserve) GN=VACWR044 PE=2 SV=1	VACCW								7	31	33	4	8	6	106.169	104.631	2341.26	2636.96	2194.99	1056.35	1084.42	1105.65	652.181	810.583	12277.3	28785.8	765.481	3134.5	483.616	658.279	1290.89	1597.94	13304.4	30520.8	1526.37	4130.19	1046.31	1329.12	191.249	223.353	474.963	196.889	849.399
sp|P27797|CALR_HUMAN	P27797	P27797	CALR	CALR	CALR	Calreticulin OS=Homo sapiens GN=CALR PE=1 SV=1	HUMAN	M	PM		CS	XC	Nuc		205	31	29	174	140	127	46069.8	45119.2	49640	54929.4	50751	47541.6	52041.6	48830.1	2615.22	6306.73	13638.2	13187.8	3965.95	18985.8	4987.17	3576.33	2790.79	6654.9	13095.9	15884.5	4980.54	24999.4	5301.5	2605.89	32682.9	40074.7	31657.6	34600.5	32713.2
sp|P46940|IQGA1_HUMAN	P46940	P46940	IQGA1	IQGAP1	IQGAP1	Ras GTPase-activating-like protein IQGAP1 OS=Homo sapiens GN=IQGAP1 PE=1 SV=1	HUMAN	M	PM						204	31	30	162	227	174	55278.9	49385.9	50165	50844.4	50230.8	47957.4	48388.5	47058.3	5606.77	10854	6515.98	11461.2	6558.88	7075.95	7676.56	6261.97	5569.46	5491.22	5331.43	7152.29	4316.35	8545.99	5821.3	6701.3	29665.6	28743.7	28214.4	27658	26950.7
sp|P55287|CAD11_HUMAN	P55287	P55287	CAD11	CDH11	CDH11	Cadherin-11 OS=Homo sapiens GN=CDH11 PE=2 SV=2	HUMAN	M	PM						9	31	34	27	20	15	4063.7	3890.8	2198.15	2120.36	2117.32	3223.66	2972.95	3185.54	12932.8	8622.85	10119.2	7680.79	11170.2	9929.38	11443.4	11616.2	10812.1	13194.7	9143.29	8676.59	11689.8	9785.72	9982.19	10275.5	4466.63	4196.5	3951.25	4286.14	3853.13
sp|Q14114|LRP8_HUMAN	Q14114	Q14114	LRP8	LRP8	LRP8	Low-density lipoprotein receptor-related protein 8 OS=Homo sapiens GN=LRP8 PE=1 SV=4	HUMAN	M	PM			XC			1	31	15	1	4	2	150.391	236.04	204.238	237.039	179.835	234.969	286.039	223.809	6850.47	5594.11	8334.63	7447	7649.67	4485.98	3567.09	7868.71	3872.77	4470.31	6691.61	5130.12	4426.17	2948.36	2171.99	4484.93	252.887	236.104	238.16	216.447	202.546
sp|Q96GP6|SREC2_HUMAN	Q96GP6	Q96GP6	SREC2	SCARF2	SCARF2	Scavenger receptor class F member 2 OS=Homo sapiens GN=SCARF2 PE=1 SV=4	HUMAN	M							9	31	36	7	12	7	2360.86	2391.27	2226.64	2214.2	2013.57	2456.98	2489.44	2516.84	7978.23	5094.59	6960.35	6007.38	6936.64	5515.02	6146.28	6853.99	8448.5	9276.94	8776.6	8391.29	10080	6616.01	7617.81	8754.84	850.686	770.748	849.957	782.417	836.078
sp|Q96TA1|NIBL1_HUMAN	Q96TA1	Q96TA1	NIBL1	FAM129B	FAM129B	Niban-like protein 1 OS=Homo sapiens GN=FAM129B PE=1 SV=3	HUMAN	M	PM				Nuc		31	31	20	39	36	33	8332.62	8033.66	7086.34	7292.79	7262.6	6342.51	6506.15	5957.01	10171.1	7610.15	6795.11	6288.06	7648.24	6986.76	12313.3	10137.6	4907.27	6066.45	3696.06	3267.57	7260.66	4421.64	7877.4	5586.35	7673.42	7333.67	7414.8	6978.75	6274.18
sp|P04083|ANXA1_HUMAN	P04083	P04083	ANXA1	ANXA1	ANXA1	Annexin A1 OS=Homo sapiens GN=ANXA1 PE=1 SV=2	HUMAN	M	PM		CS	XC	Nuc		76	30	25	99	84	69	22007.4	19272.7	19585	19841.1	20513.5	16948.7	16641.2	16117.7	3662.59	7720.36	5321.66	8621.97	6534.8	8490.3	5058.75	3901.55	4402.81	2992.42	5020.46	7114.47	3405.67	7887.22	4637.95	6248.83	14949.3	18622.7	15037.9	16184.3	14419.4
sp|P26038|MOES_HUMAN	P26038	P26038	MOES	MSN	MSN	Moesin OS=Homo sapiens GN=MSN PE=1 SV=3	HUMAN	M	PM			XC	Nuc		167	30	28	147	147	146	45964.4	44129.5	41212.5	43664.8	41551.4	36675.4	37576.1	36027	6588.53	5425.55	8220.72	7772.89	6178.91	8992.7	8884.29	6183.23	4938.83	5635.53	6855.16	7814.91	5928.49	8344.12	6626.12	4787.46	26933.4	27054.2	26064.6	26125	24764
sp|P31641|SC6A6_HUMAN	P31641	P31641	SC6A6	SLC6A6	SLC6A6	Sodium- and chloride-dependent taurine transporter OS=Homo sapiens GN=SLC6A6 PE=1 SV=2	HUMAN	M	PM						3	30	30	1	1	1	733.388	1106.54	545.223	587.299	474.446	1042.71	1005.47	1108.64	8823.85	9112.8	8701.82	8340.59	10314.7	8627.17	9694.97	8820.17	13735.6	12658.7	12541.6	11088.6	13289.2	11879	12515.5	11771.8	133.846	195.732	119.761	184.326	165.194
sp|P54753|EPHB3_HUMAN	P54753	P54753	EPHB3	EPHB3	EPHB3	Ephrin type-B receptor 3 OS=Homo sapiens GN=EPHB3 PE=1 SV=2	HUMAN	M	PM			XC			1	30	32	3	5	1	38.509	47.7885	10.8578	13.2761	9.81013	44.0868	45.4952	41.3467	8220.7	3363.99	2002.66	1784.28	8747.36	3925.43	10074.8	8988.4	9760.87	5674.79	2151.48	2209.12	10863.5	4181.61	11412.8	10031.4	283.648	326.044	261.386	321.679	231.559
sp|Q01973|ROR1_HUMAN	Q01973	Q01973	ROR1	ROR1	ROR1	Inactive tyrosine-protein kinase transmembrane receptor ROR1 OS=Homo sapiens GN=ROR1 PE=1 SV=2	HUMAN	M	PM						2	30	38	5	2	3	416.697	453.452	286.316	280.165	269.579	472.943	434.168	459.421	9545.03	7917.33	7010.56	6500.71	9382.53	4692.76	6804.74	10593.3	14327	15828.5	11315.1	8622.26	13574.6	6101.47	8265.84	15094.9	746.789	758.028	691.871	675.012	721.197
sp|Q4V9L6|TM119_HUMAN	Q4V9L6	Q4V9L6	TM119	TMEM119	TMEM119	Transmembrane protein 119 OS=Homo sapiens GN=TMEM119 PE=1 SV=1	HUMAN	M	PM						3	30	40	8	5	2	1308.49	1200.21	745.004	825.432	662.036	1190.96	1149.04	1153.11	13771.6	9079.94	10555.6	6536.22	12846.1	8289.47	9253.75	12202.4	15458	18415.4	13905.6	9822.58	17873.3	9829.65	10899.2	15978	1961.19	1609.38	1748.51	1552.65	1570.94
sp|P11362-21|FGFR1_HUMAN	P11362-21	P11362	FGFR1	FGFR1	FGFR1	Isoform 21 of Fibroblast growth factor receptor 1 OS=Homo sapiens GN=FGFR1	HUMAN	M	PM			XC	Nuc		4	29	34	7	8	5	625.79	1005.3	345.141	329.615	315.035	856.175	806.79	800.876	13145.9	7842.65	3911.45	2896.91	13295.2	3579.15	4220.6	13596	15281	13352.5	5977.82	5084.29	15602.8	5516.29	6957.54	16718.1	1535.02	1590.73	1314.04	1412.1	1064.62
sp|Q14332|FZD2_HUMAN	Q14332	Q14332	FZD2	FZD2	FZD2	Frizzled-2 OS=Homo sapiens GN=FZD2 PE=1 SV=1	HUMAN	M	PM						0	29	21	1	2	2	0	0	0	0	0	0	0	0	8220.87	8186.41	6214.54	5398.62	8805.5	4874.94	6552.19	8744.89	7499.85	6796.07	5815.35	4198.15	7286.67	4135.57	5919.22	6742.14	96.13	115.894	76.7255	102.205	87.1058
sp|Q6UX15|LAYN_HUMAN	Q6UX15	Q6UX15	LAYN	LAYN	LAYN	Layilin OS=Homo sapiens GN=LAYN PE=2 SV=1	HUMAN	M			CS				7	29	35	7	3	3	2999.77	2173.7	2019.45	2047.15	1981.25	2242.13	2213.4	2304.31	12796.1	10671.3	8874.26	7838.81	13794.8	4736.85	4028.18	14035.8	16266.3	16073.2	12996.3	11494.6	17110.7	8381.7	5566.59	14414.3	1639.81	1440.15	1414.88	1373.96	1330.73
sp|Q86SJ2|AMGO2_HUMAN	Q86SJ2	Q86SJ2	AMGO2	AMIGO2	AMIGO2	Amphoterin-induced protein 2 OS=Homo sapiens GN=AMIGO2 PE=1 SV=1	HUMAN	M	PM				Nuc		4	29	32	1	4	4	857.526	973.603	583.747	581.622	527.312	954.943	859.272	934.447	7752.09	6708.58	7241.41	6374.06	8648.08	6568.25	6319.45	8110.27	8371.73	9531.86	8526.8	7566.9	10895.8	9010.81	7120.78	8595.39	57.6298	52.043	54.2981	48.8545	49.2868
sp|Q9H7F0|AT133_HUMAN	Q9H7F0	Q9H7F0	AT133	ATP13A3	ATP13A3	Probable cation-transporting ATPase 13A3 OS=Homo sapiens GN=ATP13A3 PE=1 SV=4	HUMAN	M	PM						9	29	27	6	9	5	1267.07	1748.12	1074.83	1161.98	945.553	1656.73	1744.48	1751.97	7752.51	5899.14	6984.13	6050.99	8763.06	3678.79	3661.98	8929.1	8132.38	10851.4	10388.2	9238.72	8298.96	4891.28	5188.79	8399.68	1190.79	1058.28	1083.42	865.772	954.894
sp|O15394|NCAM2_HUMAN	O15394	O15394	NCAM2	NCAM2	NCAM2	Neural cell adhesion molecule 2 OS=Homo sapiens GN=NCAM2 PE=1 SV=2	HUMAN	M	PM						0	28	33	2	0	0	0	0	0	0	0	0	0	0	7825.69	5528.47	6950.99	5903.78	7406.01	6374.34	7286.33	7736.88	8338.57	8247.06	8033.7	6664.27	8425.49	6911.03	8369.55	7815.06	280.431	281.216	259.225	240.046	255.063
sp|O75083|WDR1_HUMAN	O75083	O75083	WDR1	WDR1	WDR1	WD repeat-containing protein 1 OS=Homo sapiens GN=WDR1 PE=1 SV=4	HUMAN					XC			80	28	27	99	78	63	24776.9	20341.9	21264.6	20256.1	21313.8	17004.6	16376.5	16210.5	7172.99	26377.7	4498.89	10414.3	7565.27	5024.24	10947.5	10618.4	7003.22	6586.71	4320.51	5799.2	6451.27	9073.38	9963.27	10141.8	16092.6	15155.5	15147.1	15058.8	14454.1
sp|P00338-3|LDHA_HUMAN	P00338-3	P00338	LDHA	LDHA	LDHA	Isoform 3 of L-lactate dehydrogenase A chain OS=Homo sapiens GN=LDHA	HUMAN	M					Nuc		117	28	23	138	118	128	34327.2	32193.5	31180.7	32842.9	30680.5	22649.6	23605.9	22153.9	9403.42	25393.1	5319.34	14147.8	8643.91	5666.33	13076.8	11266.6	6084.3	6122.36	3847.76	6366.78	6524.49	12182.7	9745.48	7562.57	20849	27719.5	20993.3	23041.2	20196.6
sp|P06733|ENOA_HUMAN	P06733	P06733	ENOA	ENO1	ENO1	Alpha-enolase OS=Homo sapiens GN=ENO1 PE=1 SV=2	HUMAN	M	PM			XC	Nuc		299	28	28	266	280	309	69866.2	65387.7	64408.1	67834.3	65272.1	46844.8	48843.6	45534.2	8229.93	60362	4972.49	13148	6476.03	7475.08	11560.5	10324.9	7084.88	5218.53	4558.66	6407.13	7671.11	11091.2	11481.8	10027.7	49831.5	48104.1	50503.8	45317.1	43740.1
sp|P32418|NAC1_HUMAN	P32418	P32418	NAC1	SLC8A1	SLC8A1	Sodium/calcium exchanger 1 OS=Homo sapiens GN=SLC8A1 PE=1 SV=3	HUMAN	M	PM						6	28	26	6	2	3	1907.34	1972.99	1711.59	1872.59	1390.5	2268.19	2324.9	2343.05	7037.64	7023.8	7214.54	6510.21	7667.41	6146.02	6150.83	7273.48	8616.06	9078.83	8800.02	8624.27	9148.36	7813.94	7474.61	8676.79	1415.8	1381.84	1398.62	1231.1	1280.65
sp|P35579|MYH9_HUMAN	P35579	P35579	MYH9	MYH9	MYH9	Myosin-9 OS=Homo sapiens GN=MYH9 PE=1 SV=4	HUMAN	M	PM				Nuc		1023	28	49	1069	888	752	262283	239314	250312	263315	253059	250952	255618	253635	3749.24	4068.71	6282.77	7971.64	3822.27	6378.33	4091.13	3556.41	7848.36	10941	11640.1	15320.1	5461.94	11432.8	5295.48	6950.48	179090	188253	178925	183386	178188
sp|P62937|PPIA_HUMAN	P62937	P62937	PPIA	PPIA	PPIA	Peptidyl-prolyl cis-trans isomerase A OS=Homo sapiens GN=PPIA PE=1 SV=2	HUMAN	M				XC	Nuc		85	28	20	106	107	87	25140.6	24006.3	21577.6	25721.1	22633.4	18531.3	19829.9	18426.2	6141.62	8906.51	4331.07	4415.26	9181.92	4924.97	12423.3	8132.54	7928.45	4421.38	3213.87	3230.13	6199.75	3883.3	9993.04	8131.33	16246.8	18374.5	16567.4	18270.4	18246.7
sp|Q03405|UPAR_HUMAN	Q03405	Q03405	UPAR	PLAUR	PLAUR	Urokinase plasminogen activator surface receptor OS=Homo sapiens GN=PLAUR PE=1 SV=1	HUMAN	M	PM						8	28	22	6	13	7	1394.99	1818.09	1276.7	1323.66	1210.53	1880.13	1847.45	1946.31	5763.82	6631.1	6018.15	5420.65	6745.49	6671.13	10585.1	6664.03	6801.26	4863.1	5081.23	5075.73	5250.68	6184.8	10793.8	4679.98	419.862	380.929	417.75	382.509	374.718
sp|P37173-2|TGFR2_HUMAN	P37173-2	P37173	TGFR2	TGFBR2	TGFBR2	Isoform 2 of TGF-beta receptor type-2 OS=Homo sapiens GN=TGFBR2	HUMAN	M	PM						3	27	18	3	1	2	306.015	491.781	211.142	263.491	227.714	468.618	461.165	495.885	8668.84	6377.82	4825.41	3783.61	8517.94	4005.6	3688.67	9157.26	8504.43	8524.08	4903.73	3702.99	9082.69	4690.35	3186.84	8729.93	369.403	347.682	338.009	336.986	340.788
sp|P48067-2|SC6A9_HUMAN	P48067-2	P48067	SC6A9	SLC6A9	SLC6A9	Isoform GlyT-1A of Sodium- and chloride-dependent glycine transporter 1 OS=Homo sapiens GN=SLC6A9	HUMAN	M	PM						1	27	31	1	1	0	474.396	579.09	320.379	368.391	287.763	497.966	478.677	490.817	7340.88	6053.87	5876.41	5611.47	7845.08	6054.77	9197.66	7633.97	10039.1	10905	8497.1	7556.93	10780.6	8324.28	11568.8	9956.02	116.343	100.195	102.088	93.4723	86.8853
sp|Q01218|HEMA_VACCW	Q01218	Q01218	HEMA	HA	A56	Protein A56 OS=Vaccinia virus (strain Western Reserve) GN=HA PE=1 SV=1	VACCW								6	27	24	2	3	5	138.848	129.961	2535.66	2580.21	2476.57	861.405	892.169	836.505	716.208	842.294	8479.27	28314.1	628.889	3431.65	336.376	645.723	689.96	827.279	11244.8	30584.5	687.241	4728.59	303.037	808.982	33.0387	34.5347	38.3337	33.4617	111.27
sp|Q5VTE0|EF1A3_HUMAN	Q5VTE0	Q5VTE0	EF1A3	EEF1A1P5	EEF1A1P5	Putative elongation factor 1-alpha-like 3 OS=Homo sapiens GN=EEF1A1P5 PE=5 SV=1	HUMAN					XC	Nuc		383	27	29	322	427	311	63212.4	61012.1	66781.3	69135.7	66579.8	52102.4	53429.2	52533.3	7693.71	13921.9	10781.9	10558.1	8980.72	9980.33	9036.6	9164.8	6750.16	9605.28	8688.43	8945.84	7891.07	10807.9	9018.49	8646.55	47505.6	56574.1	47636.6	52722.8	52087.6
sp|P05067|A4_HUMAN	P05067	P05067	A4	APP	APP	Amyloid beta A4 protein OS=Homo sapiens GN=APP PE=1 SV=3	HUMAN	M	PM		CS	XC			14	26	30	11	14	15	4204.75	9678.44	1395.3	1423.43	1216.1	5574.11	5524.93	5797.41	10329.5	6205.09	4673.84	3780.43	9585.89	7459.93	6898.58	12414.4	10928.8	10343.3	5302.22	4789.35	10486.9	6792.53	8424.64	11159.2	2584.82	3062.54	2292.24	2370.73	2445.69
sp|P14209|CD99_HUMAN	P14209	P14209	CD99	CD99	CD99	CD99 antigen OS=Homo sapiens GN=CD99 PE=1 SV=1	HUMAN	M	PM						21	26	59	25	8	7	3785.7	3145.11	2483.95	2718.47	2261.22	3097.16	3153.76	3248.47	7006.05	6558.7	7067.72	6171.31	7349.28	6305.56	6395.33	7651.12	16108.5	17850	15275.4	13491.4	17592.6	13622.2	15447.1	15381.4	2528.94	2760.93	2438.61	2367.07	2219.15
sp|P19256|LFA3_HUMAN	P19256	P19256	LFA3	CD58	CD58	Lymphocyte function-associated antigen 3 OS=Homo sapiens GN=CD58 PE=1 SV=1	HUMAN	M	PM		CS				4	26	28	1	3	2	1272.55	1277.14	1211.37	1174.93	1165.33	1370.4	1341.44	1378.01	8046.93	6203.64	7499.03	6580.33	7505.81	6424.74	8320.42	7828.29	10328	9090.98	9650.5	7939.85	9845.94	8248.96	11217.4	7894.19	70.0163	58.3277	82.9711	75.5602	194.662
sp|P25445|TNR6_HUMAN	P25445	P25445	TNR6	FAS	FAS	Tumor necrosis factor receptor superfamily member 6 OS=Homo sapiens GN=FAS PE=1 SV=1	HUMAN	M	PM		CS		Nuc		3	26	31	5	3	5	1533.68	1524.78	1392.65	1462.36	1299.92	1544.8	1591.64	1587.26	9192.88	8491.72	8277.92	7544.78	9737.57	6222.6	9336.57	10110.4	11225	12177.5	11205	10344	12777.4	9427.15	11632.6	11235.7	901.671	929.733	833.785	904.475	976.065
sp|P37802-2|TAGL2_HUMAN	P37802-2	P37802	TAGL2	TAGLN2	TAGLN2	Isoform 2 of Transgelin-2 OS=Homo sapiens GN=TAGLN2	HUMAN								149	26	13	124	140	140	33935	29822.4	31917.8	32331.1	32456.6	26869.8	26228.5	26427.6	4318.78	9310.29	4991.94	7919.41	5130.28	6213.98	6056.78	6225.73	3178.42	2808.08	3285.81	3215.92	2769.46	3538.43	3021.93	2744.77	25076.3	24715.4	25063.7	25211.7	24857.9
sp|P52799|EFNB2_HUMAN	P52799	P52799	EFNB2	EFNB2	EFNB2	Ephrin-B2 OS=Homo sapiens GN=EFNB2 PE=1 SV=1	HUMAN	M	PM						8	26	30	9	5	4	3183.13	2999.06	1798.4	1705.49	1665.28	2325.81	2325.01	2429.78	9911.3	6679.73	4618.26	3859.32	9772.59	3480.77	8468.68	10050.8	11332.2	9895.72	6656.3	5739.42	11836.5	4938.81	10108.6	9951.05	1935.14	1960.71	1665.62	1746.97	1436.65
sp|P53794|SC5A3_HUMAN	P53794	P53794	SC5A3	SLC5A3	SLC5A3	Sodium/myo-inositol cotransporter OS=Homo sapiens GN=SLC5A3 PE=1 SV=2	HUMAN	M	PM						3	26	27	3	4	1	347.616	462.783	278.555	301.968	248.353	464.035	473.508	433.629	6277.04	5399.96	6360.37	6027.04	6452.76	6318	7470.99	6445.63	6678.17	7160.75	7633.18	6415.91	7146.84	7881.45	8493.05	6975.36	642.334	682.56	538.461	628.413	697.83
sp|Q13530|SERC3_HUMAN	Q13530	Q13530	SERC3	SERINC3	SERINC3	Serine incorporator 3 OS=Homo sapiens GN=SERINC3 PE=2 SV=2	HUMAN	M	PM						1	26	27	1	3	1	119.273	157.106	85.304	286.459	60.7579	163.504	215.448	150.917	7271.24	5339.97	5484.04	4888.62	7939.67	10451.3	12126.9	7388.82	9031.08	7529.01	5915.91	5607.35	8437.05	11519.7	14851.4	7643	98.7711	87.7962	86.9412	79.6802	100.964
sp|Q14974|IMB1_HUMAN	Q14974	Q14974	IMB1	KPNB1	KPNB1	Importin subunit beta-1 OS=Homo sapiens GN=KPNB1 PE=1 SV=2	HUMAN	M							56	26	36	64	65	60	13456.1	12079.9	12872.9	12713.7	12721.8	11213.1	11055.5	10844.4	6670.34	6404.89	5543.75	6817.25	6554.63	4205.42	5701.44	7186.19	10667.9	9674.67	8871.36	9358.43	9607.47	7254.26	7862.9	10381.3	8909.64	9067.66	8908.64	9239.31	9486.13
sp|Q9H0X4|F234A_HUMAN	Q9H0X4	Q9H0X4	F234A	FAM234A	FAM234A	Protein FAM234A OS=Homo sapiens GN=FAM234A PE=1 SV=1	HUMAN	M			CS				2	26	34	1	3	5	565.563	438.557	397.493	363.104	363.189	636.191	466.362	636.496	11552	8699.03	9063.68	7435.05	11699.4	8656.87	10163.8	10742.8	10826.5	12175.3	10150.9	8924.91	11806.8	9079.97	10673.4	10819.3	78.0924	91.3127	90.7668	82.6226	88.1325
sp|Q8N2Q7|NLGN1_HUMAN	Q8N2Q7	Q8N2Q7	NLGN1	NLGN1	NLGN1	Neuroligin-1 OS=Homo sapiens GN=NLGN1 PE=1 SV=2	HUMAN	M	PM		CS				4	25	23	2	1	0	606.713	510.2	335.875	313.901	310.383	359.123	377.624	361.855	7153.59	5107.22	4939	3970.75	7294.06	3616.45	4665.03	7409.27	7872.99	7732.13	5761.81	4651.21	8467.36	4233.54	4686.79	8325.76	1116.59	945.828	943.347	953.253	711.536
sp|Q9H2H9|S38A1_HUMAN	Q9H2H9	Q9H2H9	S38A1	SLC38A1	SLC38A1	Sodium-coupled neutral amino acid transporter 1 OS=Homo sapiens GN=SLC38A1 PE=1 SV=1	HUMAN	M	PM						1	25	21	3	4	2	129.395	179.886	110.741	126.14	104.803	158.184	174.742	153.683	7855.21	8634.79	10000.3	10348.5	7964.67	11987.8	12310.3	8343.06	6241.1	6541.97	7782.3	7699.05	5600.93	9624.14	9351.17	5306.21	887.423	746.038	796.885	587.692	604.531
sp|Q9NV96|CC50A_HUMAN	Q9NV96	Q9NV96	CC50A	TMEM30A	TMEM30A	Cell cycle control protein 50A OS=Homo sapiens GN=TMEM30A PE=1 SV=1	HUMAN	M	PM						10	25	33	4	6	4	4151.61	7342.82	3243.41	3272.52	2771.21	6396.79	6445.9	6540.66	6512.9	5843.13	6300.11	5669.32	7315.89	8254.5	10183.4	6825.8	12256	10225.8	10706.2	10204.6	11322.5	14847.8	16075	10708.7	737.003	638.788	701.967	601.535	573.223
sp|Q9Y4L1|HYOU1_HUMAN	Q9Y4L1	Q9Y4L1	HYOU1	HYOU1	HYOU1	Hypoxia up-regulated protein 1 OS=Homo sapiens GN=HYOU1 PE=1 SV=1	HUMAN	M				XC			74	25	24	57	80	78	18570.2	16446.2	19742.1	19435.4	19888.9	19302.9	19425.3	19600.6	2358.85	7339.4	13896	8588.84	3371.1	16731.4	5053	3267.82	1633.26	6062.37	8071.04	7181.83	3837.84	12023.9	2563.94	1831.54	9078.07	9004.08	9134.54	8820.72	9105.06
sp|O00469-2|PLOD2_HUMAN	O00469-2	O00469	PLOD2	PLOD2	PLOD2	Isoform 2 of Procollagen-lysine,2-oxoglutarate 5-dioxygenase 2 OS=Homo sapiens GN=PLOD2	HUMAN	M							57	24	18	38	71	68	16921	16076.7	17373.3	16741.9	17420.1	17581.2	17869.5	17564.6	2161.85	3911.78	8586.78	6414.07	2455.52	14616.8	3223.46	2028.67	1474.62	3682.25	5022.02	4983.99	2481.82	10188.3	2399.55	1413.3	7530.82	7068.01	7636.47	7760.19	7636.31
sp|O95297|MPZL1_HUMAN	O95297	O95297	MPZL1	MPZL1	MPZL1	Myelin protein zero-like protein 1 OS=Homo sapiens GN=MPZL1 PE=1 SV=1	HUMAN	M	PM		CS				2	24	21	3	3	4	473.004	643.681	330.091	387.53	305.099	546.318	599.181	597.272	7856.58	9230.85	6472.4	6158.39	8649.58	7573.69	10379.7	8431.63	6399.93	6099.41	5911.75	5197.67	7065.52	6740.11	8336.81	5739.71	419.206	447.98	394.33	411.963	375.525
sp|P04156|PRIO_HUMAN	P04156	P04156	PRIO	PRNP	PRNP	Major prion protein OS=Homo sapiens GN=PRNP PE=1 SV=1	HUMAN	M	PM		CS		Nuc		4	24	24	6	4	3	991.975	1154.68	732.25	743.915	646.423	901.642	971.348	970.364	9052.63	8164.35	6421.9	5202.4	8760.72	5493.26	8848.54	8421.97	11728.2	6384.13	5872.79	4591.44	7445.69	4707.35	10338.9	6200.02	763.281	730.41	843.414	858.187	703.733
sp|P06396|GELS_HUMAN	P06396	P06396	GELS	GSN	GSN	Gelsolin OS=Homo sapiens GN=GSN PE=1 SV=1	HUMAN	M	PM			XC			78	24	24	120	85	61	24996.5	20685.3	23363.8	22386.2	23519.4	18948.3	18714.5	18376.2	7104.18	2765.27	4397.96	5682.47	4127.77	4452.41	3746.91	4993.41	4696.09	5751.41	4497.2	7095.72	5411.47	5340.22	6557.17	6619.28	19933.9	20234.1	19834.5	21741.7	19790.7
sp|P12821|ACE_HUMAN	P12821	P12821	ACE	ACE	ACE	Angiotensin-converting enzyme OS=Homo sapiens GN=ACE PE=1 SV=1	HUMAN	M	PM			XC			0	24	33	0	0	0	0	0	0	0	0	0	0	0	7233.37	5731.95	6387.41	4688.84	7116.97	5857	6243.69	7299.04	8461.19	8767.56	7984.62	6621.49	9418.34	6221.82	7570.94	9125.35	0	0	0	0	0
sp|P25116|PAR1_HUMAN	P25116	P25116	PAR1	F2R	F2R	Proteinase-activated receptor 1 OS=Homo sapiens GN=F2R PE=1 SV=2	HUMAN	M	PM		CS	XC			2	24	16	5	1	1	812.245	857.109	487.829	529.169	473.359	809.572	826.472	815.677	10088.8	6228.18	5593.9	4442.21	7115.65	5917.66	5602.14	9042.72	5191.4	5688.36	4588.16	3637.39	6196.81	5517.25	4031.2	4398.98	1435.13	1266.44	1197.62	1203.31	1239.98
sp|P29966|MARCS_HUMAN	P29966	P29966	MARCS	MARCKS	MARCKS	Myristoylated alanine-rich C-kinase substrate OS=Homo sapiens GN=MARCKS PE=1 SV=4	HUMAN	M	PM						50	24	24	82	46	44	22149.2	19141.1	16708.9	18722.2	17200.5	17080.3	19046.4	17909.1	5162.45	5755.93	6498.8	5815.3	7275.7	8834.41	14390	6781.4	5452.64	4656.11	3946.99	3806.44	4866.79	5500.41	8599.84	5341.04	12259.6	18854.5	11284.5	13517.3	10200.8
sp|Q00325-2|MPCP_HUMAN	Q00325-2	Q00325	MPCP	SLC25A3	SLC25A3	Isoform B of Phosphate carrier protein, mitochondrial OS=Homo sapiens GN=SLC25A3	HUMAN	M	PM				Nuc		28	24	20	18	33	32	8906.32	8653.01	8711.76	9959.63	7705.56	10049.5	10479.2	10342.8	7827.29	6566.02	8751	9183.77	8136.34	9409.82	7892.29	7892.04	5987.48	4868.12	4908.14	5831.82	4009.04	5286.11	5030.9	4634.3	1802.88	1899.12	1697.32	1709.06	1846.24
sp|Q14697-2|GANAB_HUMAN	Q14697-2	Q14697	GANAB	GANAB	GANAB	Isoform 2 of Neutral alpha-glucosidase AB OS=Homo sapiens GN=GANAB	HUMAN	M							67	24	24	54	103	104	16852	15568.9	16841.3	17735.2	17127.3	17051.8	18264.9	16810.1	3376.83	8867.53	9946.43	8508.27	3990.72	13763.8	5381.47	4037.54	2961.34	6004.41	7661.44	7653.36	4713.72	13948.3	4379.75	3660.38	8334.56	8048.58	8412.21	8839.35	9159.48
sp|Q14699|RFTN1_HUMAN	Q14699	Q14699	RFTN1	RFTN1	RFTN1	Raftlin OS=Homo sapiens GN=RFTN1 PE=1 SV=4	HUMAN	M	PM						21	24	24	23	29	18	6128.81	5822.57	4647.13	5250.95	4123.43	6188.22	6322.94	6095.06	6453.01	5778.44	6911.89	4254.52	7016.35	5246.94	7884.29	6265.5	8509.6	7249.81	6129.14	5087.54	6978.36	5140.89	7350.21	8621.45	3572.4	3605.33	3265.26	3301.89	3262.1
sp|Q14956|GPNMB_HUMAN	Q14956	Q14956	GPNMB	GPNMB	GPNMB	Transmembrane glycoprotein NMB OS=Homo sapiens GN=GPNMB PE=1 SV=2	HUMAN	M	PM						2	24	22	10	6	4	1094.24	1117.28	1116.38	1682.84	1067.85	1112.82	1329.86	1132.75	11169.1	8157.19	6788.11	3979.7	9649.25	6435.58	5151.5	11563.2	7994.93	7402.73	5403.03	3641.99	7523.73	4744.33	4960.52	8095.29	1575.85	1542.07	1422.79	1268.17	1293.75
sp|Q9NZU0|FLRT3_HUMAN	Q9NZU0	Q9NZU0	FLRT3	FLRT3	FLRT3	Leucine-rich repeat transmembrane protein FLRT3 OS=Homo sapiens GN=FLRT3 PE=1 SV=1	HUMAN	M	PM			XC			0	24	33	0	0	0	0	0	0	0	0	0	0	0	6936.65	4829.71	4574.13	3506.8	6471	4222.91	5630.4	6496.31	12371.3	12818	9793.8	7551.34	13524.1	8524.27	11160.8	12894.3	0	0	0	0	0
sp|O15118|NPC1_HUMAN	O15118	O15118	NPC1	NPC1	NPC1	Niemann-Pick C1 protein OS=Homo sapiens GN=NPC1 PE=1 SV=2	HUMAN	M	PM			XC			19	23	16	21	13	11	3527.99	4412.25	3881.21	4064.03	3632.62	4585.86	4569.1	4700.94	2670.76	3199.3	6442.39	6167.86	2936.96	14955.3	5093.54	2677.85	1751.48	2728.22	4093.69	4558.79	2202.58	8847.7	3019.33	1605.95	3606.4	3497.84	3587.04	3254.73	3602.45
sp|O43493|TGON2_HUMAN	O43493	O43493	TGON2	TGOLN2	TGOLN2	Trans-Golgi network integral membrane protein 2 OS=Homo sapiens GN=TGOLN2 PE=1 SV=2	HUMAN	M	PM						16	23	33	23	18	14	6854.14	6722.93	5208.35	5477.7	4818.07	5623.39	5905.3	5532.07	2266.41	2770.52	9617.55	20063.8	2784.12	10603.4	6165.25	2206.78	2740.74	4370.88	9572.63	24678.9	3709.21	10653.6	6952.24	2745.44	5967.76	6076.26	6009.53	5710.24	5462.29
sp|P23458|JAK1_HUMAN	P23458	P23458	JAK1	JAK1	JAK1	Tyrosine-protein kinase JAK1 OS=Homo sapiens GN=JAK1 PE=1 SV=2	HUMAN	M	PM				Nuc		16	23	26	20	18	17	2862	5872.11	2122.42	2168.91	1891.53	4766.35	4697.73	4818.05	4896.05	3301.94	3597.46	2212.12	5046.07	4317.36	16435.8	4964.85	5646.92	6214.78	3405.89	2699.26	6155.77	4443.17	19013	6362.97	3333.06	3142.01	3319.59	3095.65	2835.82
sp|P26639|SYTC_HUMAN	P26639	P26639	SYTC	TARS	TARS	Threonine--tRNA ligase, cytoplasmic OS=Homo sapiens GN=TARS PE=1 SV=3	HUMAN								65	23	13	74	63	54	17601.2	16101	16487.8	15771.9	16212	13158.3	12738.8	12508.4	2393.47	39381.9	1683.65	6155.87	3881.79	2094.43	4674.02	4156.47	2435.09	1672.13	1087.5	2079.18	1824.55	2949.67	2487.61	4572.59	16483.1	16169.2	15646.7	15842.5	15173.7
sp|P41221|WNT5A_HUMAN	P41221	P41221	WNT5A	WNT5A	WNT5A	Protein Wnt-5a OS=Homo sapiens GN=WNT5A PE=1 SV=2	HUMAN	M	PM		CS	XC			37	23	19	27	27	29	12452.4	12309.2	10567.8	10944.4	10742.6	15204.1	15153.6	15219	5089.35	3558.59	5778.42	5134.45	5203.58	4833.96	4609.85	5738.98	6534.95	7216.4	7155.32	7904.85	6940.46	7507.05	6153.39	6115.71	5617.99	5570.78	5427.14	5386.27	5222.67
sp|P43007|SATT_HUMAN	P43007	P43007	SATT	SLC1A4	SLC1A4	Neutral amino acid transporter A OS=Homo sapiens GN=SLC1A4 PE=1 SV=1	HUMAN	M	PM		CS				2	23	34	6	4	4	397.534	500.051	252.498	258.847	201.539	431.836	402.825	421.83	7805.44	6213.41	5903.03	4929.4	7941.8	6894.59	9430.99	7864.81	11058.2	10042.4	8915.65	7656.83	11813.1	8856.13	13580.3	11143.6	1492.53	1146.68	1435.26	1107.88	946.449
sp|Q13018|PLA2R_HUMAN	Q13018	Q13018	PLA2R	PLA2R1	PLA2R1	Secretory phospholipase A2 receptor OS=Homo sapiens GN=PLA2R1 PE=1 SV=2	HUMAN	M	PM		CS	XC			1	23	31	1	0	0	79.8857	97.3641	70.9809	92.3738	64.8905	93.4567	92.5926	78.397	4229.56	2579.49	3564.99	3096.12	3784.78	3180.7	3748.1	4491.2	5809.28	5806.15	6710	5818.57	6176.27	4522.01	6496.17	6016.59	61.2916	55.9927	57.3553	58.917	56.3345
sp|Q6UXD5|SE6L2_HUMAN	Q6UXD5	Q6UXD5	SE6L2	SEZ6L2	SEZ6L2	Seizure 6-like protein 2 OS=Homo sapiens GN=SEZ6L2 PE=1 SV=2	HUMAN	M	PM						1	23	21	1	1	0	37.3871	52.1774	33.6972	31.5097	33.5455	47.8492	46.641	55.0098	3923.63	5082.24	4734.68	4688.25	4373.93	5065.05	5211.92	4339.28	3455.24	4280.34	5018.09	4967.71	3501.89	4795.41	6400.4	4321.28	85.5476	92.6104	78.6207	74.701	89.9016
sp|Q92633-2|LPAR1_HUMAN	Q92633-2	Q92633	LPAR1	LPAR1	LPAR1	Isoform 2 of Lysophosphatidic acid receptor 1 OS=Homo sapiens GN=LPAR1	HUMAN	M	PM		CS				4	23	23	2	2	2	1083.6	1226.3	863.344	987.172	692.297	1411.6	1418.58	1394.96	9709.87	10876.2	8377.74	8467.87	11559.2	7576.59	10110.9	11440.6	8884.31	8357.56	7562.93	6956.57	9561.8	6928.57	8520.94	8320.1	222.961	221.709	228.011	159.364	173.495
sp|Q96AC1-3|FERM2_HUMAN	Q96AC1-3	Q96AC1	FERM2	FERMT2	FERMT2	Isoform 3 of Fermitin family homolog 2 OS=Homo sapiens GN=FERMT2	HUMAN	M	PM		CS		Nuc		84	23	21	104	96	71	23709.7	22735.7	21451.6	21540.9	21756	20166.5	20017.8	19670.6	4807.91	5096.15	4640.26	4676.9	5574.85	5428.63	9237.85	5835.91	5971.43	5721.2	4360.48	4115.88	5893.34	6086.13	10023.1	7102.68	16354.2	17358.7	16292.4	18094.7	16517.2
sp|Q9ULI3|HEG1_HUMAN	Q9ULI3	Q9ULI3	HEG1	HEG1	HEG1	Protein HEG homolog 1 OS=Homo sapiens GN=HEG1 PE=1 SV=3	HUMAN	M	PM			XC			9	23	17	5	2	4	1757.6	2106.37	1153.38	1138.62	1121.61	1840.3	1810.88	1829.08	5188.53	5527.72	5397.68	5586.54	4366.35	7766.32	6704.56	4352.24	3127.11	3189.77	3405.21	3149.59	2659.6	4830.26	5241.29	3086.66	649.314	653.418	605.565	640.401	578.048
sp|Q9Y6C2|EMIL1_HUMAN	Q9Y6C2	Q9Y6C2	EMIL1	EMILIN1	EMILIN1	EMILIN-1 OS=Homo sapiens GN=EMILIN1 PE=1 SV=2	HUMAN					XC			38	23	10	28	42	37	5652.65	5640.86	6478.14	6805.26	4046.93	8016.89	7632.43	7920.51	2550.84	2548.63	2536.01	3546.12	3148.52	5092.09	3880.4	3843.7	1194.61	1641.89	1225.43	1900.96	1127.63	3059.36	1190.12	1373.49	3321.75	3054.66	3780.35	3740.02	3902.23
sp|P04899-4|GNAI2_HUMAN	P04899-4	P04899	GNAI2	GNAI2	GNAI2	Isoform sGi2 of Guanine nucleotide-binding protein G(i) subunit alpha-2 OS=Homo sapiens GN=GNAI2	HUMAN	M	PM			XC			30	22	25	27	22	23	10390.2	10341	8474.04	8857.01	7449.89	11017.9	10414.4	10846.4	6301.61	5110.92	4833.38	3985.4	7604.84	5443.07	11928.7	5994.6	11568.9	7677.84	5690.5	5586.7	9302.86	7021.8	15234.2	10567.8	3499.43	3693.67	3285	3232.89	3607.16
sp|P09382|LEG1_HUMAN	P09382	P09382	LEG1	LGALS1	LGALS1	Galectin-1 OS=Homo sapiens GN=LGALS1 PE=1 SV=2	HUMAN				CS	XC	Nuc		151	22	24	112	166	129	34937.7	33583.5	33733.4	37312.6	34498.4	27180.6	28945.2	28763.5	6899.93	12341.7	9054.82	8530.77	9398.59	7329.3	9211.45	8222.41	10175.4	9891.6	10969.7	10551.5	8614.52	9740.74	11656.3	10684.7	18869.3	24567.8	18200.9	20472.5	18284.2
sp|P19440|GGT1_HUMAN	P19440	P19440	GGT1	GGT1	GGT1	Gamma-glutamyltranspeptidase 1 OS=Homo sapiens GN=GGT1 PE=1 SV=2	HUMAN	M	PM			XC			0	22	22	0	0	0	0	0	0	0	0	0	0	0	5999.98	5741.3	5904.05	5208.1	6377.27	5417.5	6447.74	6544.98	6045.9	6187.43	5925.35	5373.42	6507.91	5337.21	6145.9	6067.32	0	0	0	0	0
sp|Q08722|CD47_HUMAN	Q08722	Q08722	CD47	CD47	CD47	Leukocyte surface antigen CD47 OS=Homo sapiens GN=CD47 PE=1 SV=1	HUMAN	M	PM						3	22	21	5	2	2	1776.37	1724.64	1446.4	1800.73	1317.41	1858.64	2032.51	1821.38	9342.74	10250.1	9073.01	8259.36	10023	7137.1	9286.46	9602.22	7456.67	6923.7	6909.26	6605.86	7197.01	6120.68	7048.35	6346.93	853.57	1043.11	794.473	998.594	1031.23
sp|Q13332-2|PTPRS_HUMAN	Q13332-2	Q13332	PTPRS	PTPRS	PTPRS	Isoform PTPS-MEA of Receptor-type tyrosine-protein phosphatase S OS=Homo sapiens GN=PTPRS	HUMAN	M	PM						5	22	43	8	12	7	921.599	1312.1	598.81	585.234	553.364	1002.21	977.425	984.54	5400.93	1771.53	3158.73	2016.98	5758.88	2543.79	3677.35	5852.54	11251.8	7564.1	7550.97	6352.56	11846.5	5040.26	7005.11	12093.4	802.714	829.19	763.404	757.746	703.737
sp|Q13444|ADA15_HUMAN	Q13444	Q13444	ADA15	ADAM15	ADAM15	Disintegrin and metalloproteinase domain-containing protein 15 OS=Homo sapiens GN=ADAM15 PE=1 SV=4	HUMAN	M	PM		CS				3	22	24	3	1	0	493.023	550.145	497.919	625.9	439.302	710.529	648.56	690.203	4362.99	3900.12	4088.21	3930.62	4539.6	3815.24	4146.81	4614.34	4781.39	4924.01	4819.71	4527.1	5321.86	4219.78	4557.83	4954.29	397.287	349.534	416.038	309.003	318.014
sp|Q9NZN4|EHD2_HUMAN	Q9NZN4	Q9NZN4	EHD2	EHD2	EHD2	EH domain-containing protein 2 OS=Homo sapiens GN=EHD2 PE=1 SV=2	HUMAN	M	PM				Nuc		93	22	24	109	99	90	30659.3	28072.4	21644.2	22835.5	21722.9	27640.4	27592.2	27430.6	5097.14	5244.45	4080.53	3761.63	5655.79	5462.34	8375.75	5388.22	5768.99	5690.96	3429.36	4135.13	6213.73	6894.94	8378.02	7333.92	23653.3	21683.6	22141.3	23829	20938.8
sp|O43707|ACTN4_HUMAN	O43707	O43707	ACTN4	ACTN4	ACTN4	Alpha-actinin-4 OS=Homo sapiens GN=ACTN4 PE=1 SV=2	HUMAN					XC	Nuc		191	21	18	224	143	113	62218.4	54100.3	57977.2	58532.1	60857.1	54106.2	54146	53815.4	2637	4633.92	3382.22	5627.26	3370.2	4827.63	3667.34	2758.17	2630.81	2832.54	3472.17	5092.18	1990.71	5457.73	2518.2	2763.75	32651.2	35787.2	33326.4	35132.7	33268.1
sp|O60716-3|CTND1_HUMAN	O60716-3	O60716	CTND1	CTNND1	CTNND1	Isoform 1AC of Catenin delta-1 OS=Homo sapiens GN=CTNND1	HUMAN	M	PM				Nuc		56	21	19	64	61	48	16792.8	16164.4	14363.2	14786.4	14424.3	17332.9	17522.3	17527.6	4630.84	4139.63	3753.22	3328.67	4706.67	4049.5	5967.39	4354.77	4990.25	4764.7	3557.47	3048.69	4838.38	3629.19	5760.69	5251.56	11317.7	10979.6	11196.5	11419.6	11398.2
sp|P07737|PROF1_HUMAN	P07737	P07737	PROF1	PFN1	PFN1	Profilin-1 OS=Homo sapiens GN=PFN1 PE=1 SV=2	HUMAN	M					Nuc		62	21	7	85	137	95	26081.9	22289.5	22948.3	23261.9	21888.6	17277.3	17444.4	16327	4259.47	51958.7	6550.64	9262.13	5162.67	5775.54	5731.07	6294.92	2249.98	2573.91	2768.9	2914.07	2524.06	3318.43	1904.85	2328.79	17870.6	18323.3	17142.6	17264.7	16804.6
sp|P11279|LAMP1_HUMAN	P11279	P11279	LAMP1	LAMP1	LAMP1	Lysosome-associated membrane glycoprotein 1 OS=Homo sapiens GN=LAMP1 PE=1 SV=3	HUMAN	M	PM						16	21	19	10	12	10	5207.7	4995.64	5543.42	5275.15	5825.86	5951.9	5835.99	5791.42	3403.45	3230.24	5724.84	9802.2	3568.4	11534.2	5483.26	3433.45	3158.67	3052.03	5176.57	10469.7	2623.51	10057.6	4807.58	2414.21	1212.42	1015.76	1277.21	1049.31	1061.22
sp|P16615|AT2A2_HUMAN	P16615	P16615	AT2A2	ATP2A2	ATP2A2	Sarcoplasmic/endoplasmic reticulum calcium ATPase 2 OS=Homo sapiens GN=ATP2A2 PE=1 SV=1	HUMAN	M	PM						78	21	22	62	84	64	19690.8	19897.4	19535.6	21075.9	18352.9	22948.7	23563.6	23029	5064.01	4088.6	4412.38	4409	4749.62	4914.07	4751.6	4723.41	7149.25	5628.53	5077.9	5116.25	5470.36	5457.55	6074.08	5973.7	13128.1	12324.7	11794.5	12154.6	12343.8
sp|P22794-2|EVI2A_HUMAN	P22794-2	P22794	EVI2A	EVI2A	EVI2A	Isoform 2 of Protein EVI2A OS=Homo sapiens GN=EVI2A	HUMAN	M						ShG	0	21	19	0	1	0	0	0	0	0	0	0	0	0	7367.27	4458.49	4263.81	3694.98	5988.47	3886.55	6304.85	6726.38	4534.36	4329.8	3825.77	3501.05	4346.33	4236.74	5310.14	4630.36	0	0	0	0	0
sp|P30505|1C08_HUMAN	P30505	P30505	1C08	HLA-C	HLA-Cw8	HLA class I histocompatibility antigen, Cw-8 alpha chain OS=Homo sapiens GN=HLA-C PE=1 SV=1	HUMAN	M	PM		CS				10	21	20	14	10	7	1895.26	2297.43	1328.23	1391.72	1159.07	2236.54	2167.01	2364.67	6991.19	8203.27	5434.03	5061.15	7657.44	4342.25	4358.92	8025.64	5290.21	4890.56	4152.36	3750.14	5208.42	3477.7	3249.75	4796.13	1515.46	1512.42	1506.45	1438.4	1204.93
sp|P30533|AMRP_HUMAN	P30533	P30533	AMRP	LRPAP1	LRPAP1	Alpha-2-macroglobulin receptor-associated protein OS=Homo sapiens GN=LRPAP1 PE=1 SV=1	HUMAN	M	PM		CS	XC			22	21	11	22	15	18	7572.64	6554.3	7669.87	7089.27	7749.34	8275.81	7620.93	8309.64	2737.39	3328.43	5764.79	5488.67	3044.73	7824.08	3269.11	2715.33	1471.26	2344.56	3066.16	3384.55	1416.57	4502.39	1746.34	1439.43	5549.42	5193.61	5892.66	5661.52	5943.22
sp|P34741|SDC2_HUMAN	P34741	P34741	SDC2	SDC2	SDC2	Syndecan-2 OS=Homo sapiens GN=SDC2 PE=1 SV=2	HUMAN	M	PM		CS				7	21	21	8	3	4	3659.94	3357.27	2056	2012.69	1796.17	2744.51	2756.64	3055.72	3942.33	13918.5	20075.9	20253.2	2524.58	20905	3457.18	2073.82	2754.93	10431.2	16545.2	14763.3	1759.83	19417.8	2181.24	1753.07	3601.42	2535.73	2924.74	2575.12	1942.85
sp|P34932|HSP74_HUMAN	P34932	P34932	HSP74	HSPA4	HSPA4	Heat shock 70 kDa protein 4 OS=Homo sapiens GN=HSPA4 PE=1 SV=4	HUMAN								108	21	14	138	102	106	29933.5	29472.1	27922.7	27982.3	28458.5	25066.1	24651.8	24697.5	3333.82	12576.3	3048.69	5743.79	5303.28	4241.2	6056.13	4282.38	2510.15	2209.63	1953.5	2926.68	2127.99	3919.48	3130.55	3912.04	27267.3	25860	27371.8	25906.1	25598
sp|Q01813|PFKAP_HUMAN	Q01813	Q01813	PFKAP	PFKP	PFKP	ATP-dependent 6-phosphofructokinase, platelet type OS=Homo sapiens GN=PFKP PE=1 SV=2	HUMAN	M					Nuc		65	21	21	50	65	66	18214.5	16636	17129	16933.4	17217.6	13850.4	13762	13595	4786.86	9414.04	4007.11	5206.42	4738.99	3734.54	5241.45	5122.1	5091.93	4570.99	3967.77	5202.33	4496.97	4467.82	5452.13	5985.05	8556.66	8443.61	8671.46	9305.69	8599.9
sp|Q04771|ACVR1_HUMAN	Q04771	Q04771	ACVR1	ACVR1	ACVR1	Activin receptor type-1 OS=Homo sapiens GN=ACVR1 PE=1 SV=1	HUMAN	M	PM						3	21	19	2	5	4	283.914	393.032	240.345	254.707	233.23	338.747	330.073	340.02	5981.31	4950.46	4971.97	3929.06	5710.7	3191.3	5140.67	6370.37	5507.22	6686.44	6100.03	4490.75	6587.89	3526.63	5392.1	6005.06	323.552	255.146	297.634	261.979	265.818
sp|Q15113|PCOC1_HUMAN	Q15113	Q15113	PCOC1	PCOLCE	PCOLCE	Procollagen C-endopeptidase enhancer 1 OS=Homo sapiens GN=PCOLCE PE=1 SV=2	HUMAN					XC			12	21	34	15	16	14	3634.29	2109.84	2582.93	2450.85	2484.03	2463.24	2557.6	2462.76	5370.94	6807.61	6331.5	4342.14	5949.87	4488.07	5614.05	5731.76	7696.73	7531.94	8508.5	7395.79	9958.35	8593.15	10282.1	6207.87	2534.82	2218.82	2695.09	2291.94	2306.46
sp|Q8WUM4-2|PDC6I_HUMAN	Q8WUM4-2	Q8WUM4	PDC6I	PDCD6IP	PDCD6IP	Isoform 2 of Programmed cell death 6-interacting protein OS=Homo sapiens GN=PDCD6IP	HUMAN	M				XC			66	21	19	63	62	54	20077.9	18358.8	18753.2	18718.8	18854.9	16153.4	15972.4	15845.5	4665.94	8520.99	3577.6	6159.18	4812.53	4320.58	5469.11	5829.09	3309.85	3721.08	2622.4	3183.51	3169.16	4191.6	3610.48	4491.31	10862.8	10668.9	10270.5	10900.8	10133.5
sp|Q96AM1|MRGRF_HUMAN	Q96AM1	Q96AM1	MRGRF	MRGPRF	MRGPRF	Mas-related G-protein coupled receptor member F OS=Homo sapiens GN=MRGPRF PE=2 SV=1	HUMAN	M	PM						5	21	27	9	1	1	1020.64	936.861	842.012	856.106	732.832	958.677	966.894	969.447	4159.87	2426.79	2388.71	2338.88	4131.03	2189.59	2238.38	3736.67	5021.31	3472.49	3223.25	3103.77	4584.89	2790.89	2745.6	4077.9	620.857	593.793	586.268	629.054	568.405
sp|Q96HE7|ERO1A_HUMAN	Q96HE7	Q96HE7	ERO1A	ERO1A	ERO1A	ERO1-like protein alpha OS=Homo sapiens GN=ERO1A PE=1 SV=2	HUMAN	M							31	21	19	15	28	31	6823.48	6171.75	6855.45	7037.77	7104.12	6841.97	7158.81	6851.72	1544.86	6427.29	6666.57	7746.22	2444.37	10782	3019.2	1950.44	2121.44	3171.28	4869.62	6388.89	2734.61	10282.2	2848.45	3304.13	1957.96	1950	2028.65	1949.78	2000.52
sp|O60279|SUSD5_HUMAN	O60279	O60279	SUSD5	SUSD5	SUSD5	Sushi domain-containing protein 5 OS=Homo sapiens GN=SUSD5 PE=1 SV=3	HUMAN	M						ShG	2	20	29	2	2	2	746.513	863.447	504.902	505.257	505.047	623.624	598.982	597.264	10084.4	6794.95	6442.88	4079.55	8834.75	4467.21	7844.45	8690.27	10901.3	12182.6	9153.06	7040.57	10907.9	6926.05	10476.9	11883.6	391.382	401.916	380.479	440.344	350.347
sp|P00558|PGK1_HUMAN	P00558	P00558	PGK1	PGK1	PGK1	Phosphoglycerate kinase 1 OS=Homo sapiens GN=PGK1 PE=1 SV=3	HUMAN	M							162	20	16	147	102	111	55783.9	47699.6	49393	48187.2	49558.1	35562.3	34897.4	34125	3652.66	17573.7	3361.85	5788.35	4113.8	3585.16	5723.66	5173.19	2968.32	3429.56	3043.93	3846.66	4431.39	4667.36	3955.02	3802.43	24460.8	27234.7	24397.2	25927.2	24066.8
sp|P04021|F13_VACCW	P04021	P04021	F13	VACWR052	F13	Envelope protein F13 OS=Vaccinia virus (strain Western Reserve) GN=VACWR052 PE=1 SV=1	VACCW								59	20	24	29	37	46	2405.99	2166.81	20543.3	25640.1	19006.7	4580.06	4757.5	4091.3	1018.18	1272.99	6326.6	18690.5	1054.78	1348.76	768.147	1072.5	980.719	1066.61	6502.35	21941.3	1364.84	1674.09	759.227	1046.51	642.292	642.128	717.794	649.989	2025.82
sp|P08238|HS90B_HUMAN	P08238	P08238	HS90B	HSP90AB1	HSP90AB1	Heat shock protein HSP 90-beta OS=Homo sapiens GN=HSP90AB1 PE=1 SV=4	HUMAN	M	PM		CS				150	20	22	161	177	127	34950.2	39090.3	33370.4	34322.8	34374.2	27967.9	27926.1	27407.4	4459.78	6683.15	3979.84	5281.99	5149.27	4841.64	7590.3	5174.21	5171.97	5081.76	3781.41	4693.24	5056.25	5896.34	6987.1	5947.31	27531.6	28364.7	26886.4	28565.8	27692.6
sp|P10721|KIT_HUMAN	P10721	P10721	KIT	KIT	KIT	Mast/stem cell growth factor receptor Kit OS=Homo sapiens GN=KIT PE=1 SV=1	HUMAN	M	PM			XC			0	20	30	1	0	1	0	0	0	0	0	0	0	0	12324.7	4533.28	2650.82	2270.89	11288.8	2677.32	4522.36	12194.3	14661.1	10445	5274.79	4948.75	16547.3	5491.92	8365.89	16901.9	126.922	127.166	112.645	111.268	137.386
sp|P13667|PDIA4_HUMAN	P13667	P13667	PDIA4	PDIA4	PDIA4	Protein disulfide-isomerase A4 OS=Homo sapiens GN=PDIA4 PE=1 SV=2	HUMAN				CS				109	20	10	84	117	102	33051.5	29574.1	33475.4	35448.3	34990.4	34200.4	35459.3	34725.9	2341.5	8828.25	5633.74	7762.86	3269.72	8060.21	5990.84	4050.26	1728.97	2223.73	2992.94	4090.32	1950.72	6885.06	3634.9	2313.46	17159.7	16177.9	17113.6	16457.7	16458
sp|P35052|GPC1_HUMAN	P35052	P35052	GPC1	GPC1	GPC1	Glypican-1 OS=Homo sapiens GN=GPC1 PE=1 SV=2	HUMAN	M	PM			XC			11	20	25	10	13	11	4093.28	3084.43	1352.75	1411.34	1151.01	1352.25	1390.77	1352.81	7110.55	4279.3	6571.88	3923.85	5505.87	4105.28	2642.58	5122.98	8904.61	9330.54	6438.44	4786.59	7582.16	3888.16	2821.77	6529.06	1465.81	1490.03	1405.69	1599.78	1096.35
sp|P45880-1|VDAC2_HUMAN	P45880-1	P45880	VDAC2	VDAC2	VDAC2	Isoform 1 of Voltage-dependent anion-selective channel protein 2 OS=Homo sapiens GN=VDAC2	HUMAN	M					Nuc		56	20	18	34	67	57	10240.8	9172.05	10356.7	10655	9603.37	10378.1	10651.2	10192.6	2508.55	3350.13	6228.68	6443.42	3283.61	13225	3924.48	2686.39	2817.76	2861.18	3614.21	4552.26	2366.71	6101.99	3027.3	2389.92	4221.26	5174.37	4348.28	4369.69	4602.26
sp|P98172|EFNB1_HUMAN	P98172	P98172	EFNB1	EFNB1	EFNB1	Ephrin-B1 OS=Homo sapiens GN=EFNB1 PE=1 SV=1	HUMAN	M	PM				Nuc		0	20	18	1	0	0	0	0	0	0	0	0	0	0	6752.77	4563.52	3961.73	3113.29	7028.98	2858.76	6724.04	7319.93	6573.3	5759.31	4211.11	3661.45	7381.97	3157.79	6738.35	6132.38	371.52	274.45	189.297	164.105	160.663
sp|Q08334|I10R2_HUMAN	Q08334	Q08334	I10R2	IL10RB	IL10RB	Interleukin-10 receptor subunit beta OS=Homo sapiens GN=IL10RB PE=1 SV=2	HUMAN	M	PM						1	20	16	0	1	2	54.5712	76.9676	33.9354	38.3958	36.098	70.1517	65.1748	61.8469	4988.05	4832.21	3282.07	2693.53	5403.04	5845.5	8433.71	4931.29	4480.62	4855.6	3204.7	2215.15	4648.33	6257.33	8449.16	4198.43	0	0	0	0	0
sp|Q14108|SCRB2_HUMAN	Q14108	Q14108	SCRB2	SCARB2	SCARB2	Lysosome membrane protein 2 OS=Homo sapiens GN=SCARB2 PE=1 SV=2	HUMAN	M							14	20	17	16	16	16	3666.62	3730.92	3617.67	4111.61	3558.41	4256.74	4462.53	4160.11	2680.95	3320.64	7170.92	6948.58	3052.57	19014.9	6147.87	2584.87	2117.72	3701.56	6065.43	7139.47	3006.23	16255.5	4525.02	1729.2	2567.28	2615.01	2631.13	2544	2553.92
sp|Q6S8J3|POTEE_HUMAN	Q6S8J3	Q6S8J3	POTEE	POTEE	POTEE	POTE ankyrin domain family member E OS=Homo sapiens GN=POTEE PE=2 SV=3	HUMAN					XC			335	20	20	265	423	242	47887.7	47422.8	46027.1	51915.3	47435.1	46197.5	49179.8	48776.3	4923.01	13534.3	5235.95	8297.96	7358.37	7171.32	7246.79	6202.14	5541.59	4901.14	4976.29	6158.48	4767.48	9668.99	7222.53	7335.53	32364.6	38516.8	31783.5	33329.8	31497.6
sp|O00159-3|MYO1C_HUMAN	O00159-3	O00159	MYO1C	MYO1C	MYO1C	Isoform 3 of Unconventional myosin-Ic OS=Homo sapiens GN=MYO1C	HUMAN	M	PM						89	19	20	89	82	83	25236.2	23434.7	21577.1	23807.5	19089.5	26439.5	27558.8	26200.8	3939.43	3503.08	3595.97	3396.05	4350.74	3451.83	5138.96	3840.08	3688.29	4077.79	2642.75	2857.86	4022.25	3193.87	4356.24	4319.22	17172.6	17445.3	16650.5	17773	17169.6
sp|O43852-4|CALU_HUMAN	O43852-4	O43852	CALU	CALU	CALU-4	Isoform 4 of Calumenin OS=Homo sapiens GN=CALU	HUMAN	M				XC			105	19	18	103	103	93	21091.5	19712.5	22171.4	23081	23147.8	22397.8	22317.6	22716.6	1524.44	3826.33	8011.02	8162.54	2359.06	17984.2	8558.41	1686.37	2033.05	3755.07	7261.86	9227.91	2820.09	17622.3	5296.35	1792.11	17259.3	17529	17459.5	18077.1	17889.7
sp|O60266|ADCY3_HUMAN	O60266	O60266	ADCY3	ADCY3	ADCY3	Adenylate cyclase type 3 OS=Homo sapiens GN=ADCY3 PE=1 SV=3	HUMAN	M	PM				Nuc		2	19	23	3	3	2	207.831	265.085	184.065	181.364	146.141	271.966	267.618	277.498	4430.2	4310.88	4064.16	3395.19	4917.86	2984.4	4348.05	5038.48	5680.22	6291.29	5503.62	4559.91	5648.16	3855.03	4941.71	5911.8	411.947	388.138	421.265	396.01	359.034
sp|P30825|CTR1_HUMAN	P30825	P30825	CTR1	SLC7A1	SLC7A1	High affinity cationic amino acid transporter 1 OS=Homo sapiens GN=SLC7A1 PE=1 SV=1	HUMAN	M	PM						5	19	26	3	6	2	1901.75	2296.26	1500.96	1722.05	1122.94	2187.17	2105.43	2213.66	6974.03	8068.35	8011.51	8052.69	7502.8	7226.87	7640.85	7289.81	6432.2	6508.13	7588.69	7132.41	6151.22	6765.46	7275.85	5935.17	296.325	334.774	336.018	339.711	354.425
sp|P46977|STT3A_HUMAN	P46977	P46977	STT3A	STT3A	STT3A	Dolichyl-diphosphooligosaccharide--protein glycosyltransferase subunit STT3A OS=Homo sapiens GN=STT3A PE=1 SV=2	HUMAN	M							21	19	14	23	32	28	6562.99	6546.87	6571.28	7300.75	6126.05	8010.56	8073.97	8275.85	4013.42	5589.43	7438.47	6215.98	3984.89	10879.8	5408.62	4496.06	3621.53	3728.34	4517.78	4211.68	2580.26	7507.18	3592.93	2694.38	5960.89	5510.07	6051.37	5221.63	5571.68
sp|P55285|CADH6_HUMAN	P55285	P55285	CADH6	CDH6	CDH6	Cadherin-6 OS=Homo sapiens GN=CDH6 PE=1 SV=1	HUMAN	M	PM						4	19	23	7	5	5	1027.15	899.121	664.675	666.212	639.279	636.148	625.263	639.574	7367.44	4613.24	5079.69	3254.55	6885.04	4149.31	5295.55	7118.43	8897.04	8488.61	5587.85	4707.92	8969.52	4582.7	5970.35	8473.61	932.937	849.158	842.734	861.834	713.885
sp|P63244|RACK1_HUMAN	P63244	P63244	RACK1	RACK1	RACK1	Receptor of activated protein C kinase 1 OS=Homo sapiens GN=RACK1 PE=1 SV=3	HUMAN						Nuc		61	19	18	57	58	51	15753.9	14757.6	14461.7	14819.3	14583.5	13700.6	13820.3	13273.3	4710.19	6802.66	4178.82	4354.21	3570.22	4024.81	4368.47	3566.66	4590.85	3440.52	3193.48	3745.38	3732	4113.96	4421.8	4011.45	6952.89	6989.26	6883.58	6774.24	7121.52
sp|Q68DH5|LMBD2_HUMAN	Q68DH5	Q68DH5	LMBD2	LMBRD2	LMBRD2	LMBR1 domain-containing protein 2 OS=Homo sapiens GN=LMBRD2 PE=1 SV=1	HUMAN	M							3	19	20	5	6	3	396.784	468.794	454.016	531.364	436.063	487.627	577.57	505.897	5017.42	3445.82	5704.86	7243.04	4063.26	4827.94	6030.77	3707.53	3497.43	5172.09	5069.7	9411.67	4525.56	6056.2	5967.91	4190.54	577.946	572.477	524.343	531.267	494.728
sp|Q7Z4F1|LRP10_HUMAN	Q7Z4F1	Q7Z4F1	LRP10	LRP10	LRP10	Low-density lipoprotein receptor-related protein 10 OS=Homo sapiens GN=LRP10 PE=1 SV=2	HUMAN	M							8	19	22	1	4	3	1117.88	2298.07	915.905	1048.51	828.029	2000.47	2081.5	2053.01	1739.67	1644.6	5300.4	5562.05	1710.81	3128.45	2472.42	1867.41	2231.16	2885.7	6635.56	6807.4	2345.15	4489.32	3838.66	2141.68	239.247	256.693	232.349	215.822	195.522
sp|Q8N350|CBARP_HUMAN	Q8N350	Q8N350	CBARP	CBARP	CBARP	Voltage-dependent calcium channel beta subunit-associated regulatory protein OS=Homo sapiens GN=CBARP PE=1 SV=3	HUMAN	M						ShG	1	19	29	2	1	0	34.2817	42.2436	31.952	34.254	24.7898	43.9114	36.1168	34.239	3715.53	2514.51	2915.11	2369.7	3343.65	2231.75	2733.54	3605.92	6416.65	7337.22	6500.49	4919.99	7308.15	4511.06	5586.28	6751.44	136.66	126.893	147.243	130.232	155.486
sp|Q96A33|CCD47_HUMAN	Q96A33	Q96A33	CCD47	CCDC47	CCDC47	Coiled-coil domain-containing protein 47 OS=Homo sapiens GN=CCDC47 PE=1 SV=1	HUMAN	M							39	19	16	20	35	31	9232.03	9835.03	10366.1	10760	9975.8	11152.9	11633.1	11402.5	2426.4	3847.73	6383.77	5557.11	2994.08	9297.36	3281.09	2740.65	1732.44	2751.65	4625.22	5052.79	2188.36	7493.66	2165.32	1591.81	4062.94	3728.17	3627.59	3257.35	3669.38
sp|Q99523|SORT_HUMAN	Q99523	Q99523	SORT	SORT1	SORT1	Sortilin OS=Homo sapiens GN=SORT1 PE=1 SV=3	HUMAN	M	PM		CS				8	19	9	9	9	8	1296.02	1332.72	1094.96	1010.21	1082.97	1271.54	1283.02	1321.48	2008.12	1959.21	3008.55	6582.69	2072.93	5455.69	2210.47	1957.93	813.198	910.705	1798.82	4508.31	828.336	1678.79	1035.46	792.215	1229.86	1317.2	1273.81	1400.87	1591.73
sp|Q99832|TCPH_HUMAN	Q99832	Q99832	TCPH	CCT7	CCT7	T-complex protein 1 subunit eta OS=Homo sapiens GN=CCT7 PE=1 SV=2	HUMAN								70	19	8	61	83	64	16115.7	14832.7	15278.9	15134.4	16099.9	13366.7	13241.5	12893.2	4703.68	19247.5	3785.37	7447.98	8106.31	4971.5	5465.05	6017.46	1774.63	1677.03	1287.69	2154.42	1683.46	2194.26	1656.51	2796.6	9752.22	9317.99	9494.62	9548.21	9719.72
sp|Q9BX67|JAM3_HUMAN	Q9BX67	Q9BX67	JAM3	JAM3	JAM3	Junctional adhesion molecule C OS=Homo sapiens GN=JAM3 PE=1 SV=1	HUMAN	M	PM			XC			2	19	23	8	5	4	139.469	150.483	118.324	150.796	96.9893	189.599	192.18	208.013	6907.09	7587.23	6141.61	5490.16	7793.61	6191.51	9445.47	7806.32	9000.22	9827.72	7984.02	7388.23	9970.26	8801.57	11535.1	8294.74	1195.19	1070.4	1287.19	1177.87	1141.49
sp|Q9BZQ8|NIBAN_HUMAN	Q9BZQ8	Q9BZQ8	NIBAN	FAM129A	FAM129A	Protein Niban OS=Homo sapiens GN=FAM129A PE=1 SV=1	HUMAN	M	PM						28	19	16	52	31	26	9335.93	9065.73	8093.89	8026.08	8013.22	8064.52	7942.65	7881.64	4946.29	4468.92	3841	3974.22	5300.08	4255.06	6733.66	5149.78	4414.86	5706.31	3343.93	3693.16	4299.71	3710.4	5098.86	4992.62	11549.3	11417.7	11588.3	11684.1	11173
sp|Q9Y678|COPG1_HUMAN	Q9Y678	Q9Y678	COPG1	COPG1	COPG1	Coatomer subunit gamma-1 OS=Homo sapiens GN=COPG1 PE=1 SV=1	HUMAN	M							101	19	21	94	89	86	24922.3	23459.3	25464.5	24246.7	26413.3	22767.5	21896.5	21684	3382.7	5232.71	3320.03	5088	3827.78	3974.55	4245.5	4126.29	3913.42	4049.53	3802.39	4246.3	3517.56	5025.41	4064.05	4693.64	14103.8	13995.5	14739	15110	14846.6
sp|O00410-3|IPO5_HUMAN	O00410-3	O00410	IPO5	IPO5	IPO5	Isoform 3 of Importin-5 OS=Homo sapiens GN=IPO5	HUMAN	M					Nuc		97	18	43	75	139	81	24935.5	23055	25568.2	24274.8	24964.5	19221.6	18930.5	18220.7	5404.6	4399.17	7441.75	9773.39	6257.29	4984.51	5220.58	5750.75	14745	12696.7	19255.7	18911.7	10030	11228.4	10315.9	12978.7	11966.9	12314.9	12653.6	12253.9	12806.1
sp|O15431|COPT1_HUMAN	O15431	O15431	COPT1	SLC31A1	SLC31A1	High affinity copper uptake protein 1 OS=Homo sapiens GN=SLC31A1 PE=1 SV=1	HUMAN	M	PM						1	18	24	0	0	0	294.415	535.386	197.461	351.039	133.691	454.35	498.119	444.369	5648.49	5294.87	5363.18	4375.63	6238.37	6028.48	9030.14	5702.89	10736.7	10932.3	9479.87	8326.37	11119.5	9874.53	15754.7	9349.63	0	0	0	0	0
sp|O15440|MRP5_HUMAN	O15440	O15440	MRP5	ABCC5	ABCC5	Multidrug resistance-associated protein 5 OS=Homo sapiens GN=ABCC5 PE=1 SV=2	HUMAN	M	PM						2	18	21	2	1	1	883.098	871.403	940.277	1001.88	845.138	1011.26	999.087	1027.18	3424.24	2601.18	3633.38	3366.13	4023.5	3334.46	4082.74	4200.99	4696.61	5378.63	5128.93	4820.76	5277.87	4814.88	5203.3	5381.37	505.298	590.64	527.309	565.923	609.634
sp|O60353|FZD6_HUMAN	O60353	O60353	FZD6	FZD6	FZD6	Frizzled-6 OS=Homo sapiens GN=FZD6 PE=1 SV=2	HUMAN	M	PM		CS				6	18	22	6	5	6	1078.84	1227.47	971.03	998.268	911.958	1306.99	1335.08	1310.4	3251.21	2347.08	4509.55	4242.35	3421.01	3658.5	2918.19	3029.27	3785.5	4098.63	4924.6	5039.9	4425.97	4951.96	3652.72	4048.91	779.109	874.73	822.865	717.832	798.48
sp|O95302-3|FKBP9_HUMAN	O95302-3	O95302	FKBP9	FKBP9	FKBP9	Isoform 3 of Peptidyl-prolyl cis-trans isomerase FKBP9 OS=Homo sapiens GN=FKBP9	HUMAN	M							43	18	18	57	34	35	10218	8521.66	10237.9	10032.1	10766	10304	10050	10369.1	1612.89	4245.55	9181.36	6119.19	1828.58	14059.4	2903.66	2092.9	1368.9	2982.37	5241.35	4422.77	2408.28	9029.55	2126.71	1540.43	8608.09	8247.65	8464.97	8812.48	8993.19
sp|P09936|UCHL1_HUMAN	P09936	P09936	UCHL1	UCHL1	UCHL1	Ubiquitin carboxyl-terminal hydrolase isozyme L1 OS=Homo sapiens GN=UCHL1 PE=1 SV=2	HUMAN	M							43	18	16	59	46	38	16016.9	13515.6	13716.8	13647	14217.6	10459.3	10184.8	9923.46	3432.46	38733.6	2811.06	9135.18	6399.18	3879.82	6992.59	6584.15	7288.56	4203.87	2850.27	3641.99	3913.15	7368.79	7762.94	9237.31	13297.2	12927.9	11332.7	10810	10444.4
sp|P17948|VGFR1_HUMAN	P17948	P17948	VGFR1	FLT1	FLT1	Vascular endothelial growth factor receptor 1 OS=Homo sapiens GN=FLT1 PE=1 SV=2	HUMAN	M	PM			XC			9	18	18	17	15	11	2799.79	3127.48	1275.08	1284.48	1102.05	1948.95	1866.25	1967.56	9804.07	4794.35	3045.97	2923.58	8054.96	3148.41	4163.58	8278.03	6984.42	7036.87	2527.34	2171.16	7734.71	1788.31	3190.06	7608.51	3506.97	3669.13	3252.12	3271.04	2543.9
sp|P31948-2|STIP1_HUMAN	P31948-2	P31948	STIP1	STIP1	STIP1	Isoform 2 of Stress-induced-phosphoprotein 1 OS=Homo sapiens GN=STIP1	HUMAN						Nuc		100	18	9	71	96	85	31185.1	31058.8	30529.1	30176.5	31624.6	25645.2	25220.3	25144.6	2919.35	11468.4	2804.88	6821.95	4749.74	4716.51	7367.13	4889.92	1790.27	1638.07	1170.19	1825.94	1388.84	3696.84	2669.9	2931.26	17071.9	16764.1	17311.7	17117.4	15969.7
sp|P34910-2|EVI2B_HUMAN	P34910-2	P34910	EVI2B	EVI2B	EVI2B	Isoform 2 of Protein EVI2B OS=Homo sapiens GN=EVI2B	HUMAN	M	PM						0	18	13	2	2	0	0	0	0	0	0	0	0	0	5453.48	3650.49	4651.41	4009.18	4639.96	3579.31	3436.34	4944.01	4755.62	4983.53	5273.08	3938.62	5279.28	3689.36	3935.19	5137.13	116.772	135.04	116.978	137.435	145.52
sp|P49184|DNSL1_HUMAN	P49184	P49184	DNSL1	DNASE1L1	DNASE1L1	Deoxyribonuclease-1-like 1 OS=Homo sapiens GN=DNASE1L1 PE=1 SV=1	HUMAN						Nuc		3	18	13	1	1	1	489.025	462.976	442.218	435.303	417.096	497.471	481.828	483.273	3524.97	3204.45	2820.94	2663.56	3315.73	2812.43	2905.3	2914.02	5363.71	3187.62	2644.27	2526.08	3360.54	2888.87	4408.31	2581.22	144.864	108.974	153.864	120.304	102.289
sp|P54764|EPHA4_HUMAN	P54764	P54764	EPHA4	EPHA4	EPHA4	Ephrin type-A receptor 4 OS=Homo sapiens GN=EPHA4 PE=1 SV=1	HUMAN	M	PM		CS				4	18	14	3	5	3	729.633	703.289	330.205	345.725	289.975	683.105	628.633	649.165	5038.95	3071.42	2263.4	1786.09	4962.02	4281.08	9303.55	5344.18	4244.82	5672.11	2083.49	2069.98	5209	4791.09	9157.64	4479.29	255.438	256.019	207.652	211.042	188.678
sp|P58335|ANTR2_HUMAN	P58335	P58335	ANTR2	ANTXR2	ANTXR2	Anthrax toxin receptor 2 OS=Homo sapiens GN=ANTXR2 PE=1 SV=5	HUMAN	M	PM			XC			6	18	23	5	5	4	876.929	1255.2	883.927	955.878	753.707	1254.88	1200.49	1207.57	5621.05	4895.68	4590.74	4200.41	6966.25	6656.21	11201.3	6237.14	9536.87	9236.44	6534.08	6389.41	10169.9	9510.96	15617.6	8930.14	575.533	589.097	566.259	495.529	514.254
sp|P62258|1433E_HUMAN	P62258	P62258	1433E	YWHAE	YWHAE	14-3-3 protein epsilon OS=Homo sapiens GN=YWHAE PE=1 SV=1	HUMAN	M							88	18	16	90	105	90	21923.9	19185.8	19899.2	19715.3	20742.2	16358.2	16328.3	16543.1	3879.37	10387.8	4074.73	6537.62	5734.4	4667.74	6005.67	4596.3	4967.38	4697.99	2998.17	4218.7	4558.47	5814.55	5691.89	5658.78	13052.9	15259.8	12944.3	14175.9	13604.1
sp|Q02297-2|NRG1_HUMAN	Q02297-2	Q02297	NRG1	NRG1	NRG1	Isoform 2 of Pro-neuregulin-1, membrane-bound isoform OS=Homo sapiens GN=NRG1	HUMAN	M	PM			XC	Nuc		0	18	17	0	4	2	0	0	0	0	0	0	0	0	6865.73	2805.29	3648.38	3301.4	6584.48	2089.16	1751.7	6300.15	4587.12	3790.9	3376.68	3411.37	5441.41	2538.77	1972.9	5110.07	0	0	0	0	0
sp|Q02818|NUCB1_HUMAN	Q02818	Q02818	NUCB1	NUCB1	NUCB1	Nucleobindin-1 OS=Homo sapiens GN=NUCB1 PE=1 SV=4	HUMAN	M				XC	Nuc		36	18	10	40	41	31	9461.27	8557.44	8937.5	9410.02	8716.87	8116.42	8574.98	8068.93	1816.75	3549.1	5117.02	4099.83	2530.07	7771.77	3696.39	2448.12	1323.55	2014.72	2490.19	2636.53	2005.52	4688.76	2320.87	1379.27	6245.24	6175.7	6382.32	5871.98	6326.31
sp|Q07075|AMPE_HUMAN	Q07075	Q07075	AMPE	ENPEP	ENPEP	Glutamyl aminopeptidase OS=Homo sapiens GN=ENPEP PE=1 SV=3	HUMAN	M	PM						0	18	16	0	0	0	0	0	0	0	0	0	0	0	4243.54	3162.38	4200.28	3618.64	3857.48	3720.25	4250.61	4071.6	3500.55	3457.53	3872.8	3682.37	3571.73	3505.23	4014.08	3679.65	0	0	0	0	0
sp|Q15599|NHRF2_HUMAN	Q15599	Q15599	NHRF2	SLC9A3R2	SLC9A3R2	Na(+)/H(+) exchange regulatory cofactor NHE-RF2 OS=Homo sapiens GN=SLC9A3R2 PE=1 SV=2	HUMAN	M	PM				Nuc		16	18	19	15	19	15	5126.03	5140.13	4396.24	4237.12	4433.81	4938.99	4814.51	5085.87	4745.82	4192.55	4051.98	2955.57	6187.75	4181.35	9974.29	5648.85	6382.99	4560.46	3087.15	2670.28	4635.8	3641.47	9239.87	6484.61	3219.83	2993.49	3026.13	2784.24	2901.35
sp|Q99439|CNN2_HUMAN	Q99439	Q99439	CNN2	CNN2	CNN2	Calponin-2 OS=Homo sapiens GN=CNN2 PE=1 SV=4	HUMAN	M							94	18	12	111	76	76	25898.4	22066.9	22622.8	23628.9	23180.9	21555.8	21265.4	20562.7	3832.94	8711.14	4498.81	6303.4	5020.02	6031.66	5068.19	5428.26	3624.93	3715.58	3193.24	3374.13	3092.99	4663.96	3879.4	4994.2	24085.9	22963.4	23791.4	24034.8	23189.9
sp|P00734|THRB_HUMAN	P00734	P00734	THRB	F2	F2	Prothrombin OS=Homo sapiens GN=F2 PE=1 SV=2	HUMAN	M	PM			XC			5	17	18	4	5	4	1053.94	1140.31	1315.19	1274.6	1123.63	1894.45	1626.95	1963.48	4660.43	1770.23	2899.76	4077.46	2500.71	3221.51	2630.31	4638.87	3281.84	3352.99	3351.32	4657.71	2577.04	3817.39	4971.77	3928.51	728.007	609.631	667.586	584.791	582.607
sp|P01136|VGF_VACCW	P01136	P01136	VGF	VGF-1	C11	Pro-vaccinia growth factor OS=Vaccinia virus (strain Western Reserve) GN=VGF-1 PE=1 SV=1	VACCW								4	17	16	8	6	4	42.2519	43.0506	346.538	366.362	364.012	1326.83	1497.59	1474.33	864.5	15371.8	9212.02	5127.69	553.382	10876	624.033	581.101	991.125	8011	8935.37	4656.76	644.254	9102.7	884.738	670.545	918.382	1132.35	2945.52	801.006	3857.79
sp|P12110|CO6A2_HUMAN	P12110	P12110	CO6A2	COL6A2	COL6A2	Collagen alpha-2(VI) chain OS=Homo sapiens GN=COL6A2 PE=1 SV=4	HUMAN					XC			50	17	16	47	56	59	21830	17897.7	10566.3	10772.3	9745.87	16293.2	16270.2	16596	5206.29	2693.65	4474.96	2289.27	3521.28	6180.12	2709.78	3186.6	3230.12	4516.39	3505.18	3182.21	4966.7	4871.41	2331.93	3667.35	11932.9	11861.8	10454	12279.5	8695.96
sp|P20594|ANPRB_HUMAN	P20594	P20594	ANPRB	NPR2	NPR2	Atrial natriuretic peptide receptor 2 OS=Homo sapiens GN=NPR2 PE=1 SV=1	HUMAN	M	PM						3	17	14	2	3	2	374.75	396.086	345.114	323.91	323.657	474.098	436.33	514.662	3456.34	2663.58	3190.04	2628.77	3212.85	2653.35	2991.61	3317.96	4531.97	5217.99	4625.2	3996.15	5037.49	3714.6	3488.9	4431.88	134.431	132.228	144.136	128.247	116.318
sp|P28300|LYOX_HUMAN	P28300	P28300	LYOX	LOX	LOX	Protein-lysine 6-oxidase OS=Homo sapiens GN=LOX PE=1 SV=2	HUMAN					XC	Nuc		7	17	18	8	13	13	1195.34	2446.97	537.835	499.451	550.978	1406.22	1418.47	1471.69	3732.65	3634.55	3820.8	3106.03	3230.64	3673.8	2058.11	3676.08	3753.17	3857.26	4386.8	3085.9	3822.74	3355.74	2867.51	3025.03	876.663	815.531	899.187	725.212	749.967
sp|P30488|1B50_HUMAN	P30488	P30488	1B50	HLA-B	HLA-B50	HLA class I histocompatibility antigen, B-50 alpha chain OS=Homo sapiens GN=HLA-B PE=1 SV=1	HUMAN	M	PM		CS				17	17	43	19	14	9	3423.67	3572.06	2608.84	2817.56	2532.13	3306.39	3634.41	3375.69	3331.62	3650.1	2803.92	2443.91	3653.66	2265.97	3245.22	3760.84	6455.53	6455.98	5654.72	5113.18	6725.12	5275.75	5850.33	6261.72	1832.46	1782.73	1821.59	1740.77	1840.85
sp|P35221|CTNA1_HUMAN	P35221	P35221	CTNA1	CTNNA1	CTNNA1	Catenin alpha-1 OS=Homo sapiens GN=CTNNA1 PE=1 SV=1	HUMAN	M	PM						62	17	20	61	51	47	22139.1	23422.6	16533.9	16238.7	16279.7	22437.6	22093	22506.1	5256.32	7164.48	3520.33	4202.87	5912.81	4994.9	7649.54	5451.94	6159.58	6092.68	4123.87	3996.16	6936.26	6102.81	7535.64	8068.87	11942.9	10979.2	11571.2	11552.8	10395
sp|P38646|GRP75_HUMAN	P38646	P38646	GRP75	HSPA9	HSPA9	Stress-70 protein, mitochondrial OS=Homo sapiens GN=HSPA9 PE=1 SV=2	HUMAN								101	17	11	100	102	99	29523.7	28494.8	29175.8	31256	27442.9	31397.9	32458.1	31609.2	2547.68	6280.35	3911.45	4162.77	2715.23	4727.38	3472.03	2832.47	2027.11	2148.08	2273.98	2353.68	2139.96	3482.42	2523.4	2241.5	18851.4	18322.8	18658.8	17902.1	18865
sp|P40939|ECHA_HUMAN	P40939	P40939	ECHA	HADHA	HADHA	Trifunctional enzyme subunit alpha, mitochondrial OS=Homo sapiens GN=HADHA PE=1 SV=2	HUMAN	M							60	17	12	90	72	69	13357.3	12218.9	14085.7	14833.2	13036.9	14231.9	14838.1	14249.6	3122.02	7444.07	4164.33	7049.4	3382.66	5715.35	3648.94	3614.25	2101.59	2324.27	2547.06	3106.23	2002.11	3906.57	2119.31	2512.48	15346.3	14806.2	15082.5	15148.9	15203.7
sp|P48509|CD151_HUMAN	P48509	P48509	CD151	CD151	CD151	CD151 antigen OS=Homo sapiens GN=CD151 PE=1 SV=3	HUMAN	M	PM						9	17	25	7	8	7	4032.19	4167.86	2712.83	2851.6	2545.86	3557.15	3670.19	3558.07	5923.52	5054.27	4507.71	3455.99	5700.16	4081.26	5576.39	5975.41	7902.17	7644.65	6690.75	5819.21	8542.98	6291.89	7736.87	7632.66	1334.48	1403	1320.12	1407.59	1377.17
sp|P63104|1433Z_HUMAN	P63104	P63104	1433Z	YWHAZ	YWHAZ	14-3-3 protein zeta/delta OS=Homo sapiens GN=YWHAZ PE=1 SV=1	HUMAN	M				XC	Nuc		71	17	21	81	87	70	21503.4	19132.4	19835.5	20354.7	20779.4	16413.4	16323.5	15799.9	3675.38	14520.9	3081.86	6167.02	5996.21	3912.49	5697.69	4863.14	5632.99	5198.85	3008.27	4926.84	5596.51	6567.86	7464.23	8268.27	10963.6	11366.4	10455.4	10010.9	9170.99
sp|P68371|TBB4B_HUMAN	P68371	P68371	TBB4B	TUBB4B	TUBB4B	Tubulin beta-4B chain OS=Homo sapiens GN=TUBB4B PE=1 SV=1	HUMAN					XC	Nuc		160	17	17	135	156	157	44351.5	40340.1	43003.7	44533.7	44704.2	34847.9	35995.9	33432.1	5271.14	8560.69	5379.52	7052.32	5622.34	5108.95	6344.31	6921.04	6069.27	6195.19	5654.4	6138.62	5231.04	6928.57	7188.27	6463.09	25912.4	24756.1	25942.8	25336.3	24657.1
sp|Q01650|LAT1_HUMAN	Q01650	Q01650	LAT1	SLC7A5	SLC7A5	Large neutral amino acids transporter small subunit 1 OS=Homo sapiens GN=SLC7A5 PE=1 SV=2	HUMAN	M	PM						1	17	26	5	3	2	885.44	918.533	759.713	701.533	618.908	868.775	795.327	880.057	6572.81	5594.58	6896.42	4984.67	6664.02	6667.73	8922.96	3602.83	7560.27	9975.11	7891.62	8771.69	10436.9	8841.91	10726.5	9490.36	1490.36	1161.37	1633.61	1310.79	1168.44
sp|Q04917|1433F_HUMAN	Q04917	Q04917	1433F	YWHAH	YWHAH	14-3-3 protein eta OS=Homo sapiens GN=YWHAH PE=1 SV=4	HUMAN	M	PM						43	17	16	44	39	46	17736.2	16335	16481.7	16673.3	15661.8	12922.8	13419.7	12345	4796.66	8448.51	3356.48	4653.82	5873.89	3639.59	5699.37	5384.66	4861.46	4622.53	2479.54	3286.47	4937.4	4331.4	5280.64	5884.27	7783.08	8071.64	7830.36	7365.13	7043.72
sp|Q15043-3|S39AE_HUMAN	Q15043-3	Q15043	S39AE	SLC39A14	SLC39A14	Isoform 3 of Zinc transporter ZIP14 OS=Homo sapiens GN=SLC39A14	HUMAN	M	PM						3	17	22	8	3	3	743.109	1105.47	580.429	629.593	521.116	995.416	1005.14	1020.67	4160.74	3446.49	4762.49	4061.65	4685.54	4969.22	7713.36	4288.82	8754.84	9035.2	9700.14	8656.03	9684.47	9298.26	15832.8	8742.26	2116.82	2025.66	1868.58	1626.5	1615.67
sp|Q16563|SYPL1_HUMAN	Q16563	Q16563	SYPL1	SYPL1	SYPL1	Synaptophysin-like protein 1 OS=Homo sapiens GN=SYPL1 PE=1 SV=1	HUMAN	M	PM						5	17	16	2	3	4	1709.57	1647.72	1634.45	1965.22	1417.14	1899.04	1960.83	1893.12	4763.69	5266.6	5025.24	6348.77	6434.06	4212.94	5911.74	6377.43	6297.69	5495.27	6277.08	7900.45	6569.62	5884.08	7674.81	6701.78	416.295	383.078	372.697	258.974	314.465
sp|Q16658|FSCN1_HUMAN	Q16658	Q16658	FSCN1	FSCN1	FSCN1	Fascin OS=Homo sapiens GN=FSCN1 PE=1 SV=3	HUMAN	M							85	17	23	102	109	107	24091.9	22158	20567.9	21086.2	20912.3	15620.5	16471.5	14849.1	2780.38	13812	2529.75	4895.01	3095.98	3014.5	4254.16	3200.49	4714.81	4515.99	4041.43	4705.2	4381.08	7699.95	6085.06	5563.16	14835.3	14737.7	14641	15014.2	14457.6
sp|Q8IZA0|K319L_HUMAN	Q8IZA0	Q8IZA0	K319L	KIAA0319L	KIAA0319L	Dyslexia-associated protein KIAA0319-like protein OS=Homo sapiens GN=KIAA0319L PE=1 SV=2	HUMAN	M							4	17	13	4	1	1	789.401	706.605	733.234	708.584	699.036	763.231	730.57	750.921	1884.59	1867.28	3239.07	5858.04	1920.02	4470.36	3037.54	2163.57	1104.49	1417.04	2426.93	4331.71	1255.9	2860.53	2456.57	1210.16	550.647	521.211	508.055	538.406	545.408
sp|Q8NBI5-2|S43A3_HUMAN	Q8NBI5-2	Q8NBI5	S43A3	SLC43A3	SLC43A3-2	Isoform 2 of Solute carrier family 43 member 3 OS=Homo sapiens GN=SLC43A3	HUMAN	M						ShG	0	17	16	2	1	1	0	0	0	0	0	0	0	0	4800.66	4298.89	4321.76	4140.63	5251.49	3785.94	5198.2	5476.43	5185.23	4817.74	5316.11	4995.28	5384.35	4849.96	6071.42	5127.57	237.271	215.983	276.441	181.772	233.7
sp|Q92581-2|SL9A6_HUMAN	Q92581-2	Q92581	SL9A6	SLC9A6	SLC9A6	Isoform 2 of Sodium/hydrogen exchanger 6 OS=Homo sapiens GN=SLC9A6	HUMAN	M	PM						4	17	18	1	3	3	336.614	340.506	350.347	364.616	306.827	382.803	359.173	395.635	2171.41	1583.48	3124.75	3787.49	2249.24	2210.77	2048.65	2332.64	2197.33	2321.03	4118.51	4973.65	2227.78	2727.04	2287.26	2379.41	99.2451	115.307	84.7986	108.246	106.632
sp|Q96F46|I17RA_HUMAN	Q96F46	Q96F46	I17RA	IL17RA	IL17RA	Interleukin-17 receptor A OS=Homo sapiens GN=IL17RA PE=1 SV=2	HUMAN	M	PM			XC			1	17	19	1	2	1	214.271	514.076	222.451	228.114	221.671	424.346	430.872	456.328	4202.95	3353.75	4040.86	3596.78	4377.43	3554.8	5511.33	4321.72	4532	5297.24	5130.41	4533.18	4918.32	4495.1	6314.92	4560.64	346.816	314.737	306.206	271.456	276.786
sp|Q96RD7|PANX1_HUMAN	Q96RD7	Q96RD7	PANX1	PANX1	PANX1	Pannexin-1 OS=Homo sapiens GN=PANX1 PE=1 SV=4	HUMAN	M	PM						5	17	18	4	8	7	661.732	731.65	789.655	779.508	699.987	830.322	780.788	841.599	5233.94	5660.64	6220.44	5710.32	5599.23	5046.76	4808.9	5520.37	4834.73	5821.15	6614.79	6818.93	5315.94	5743.41	4698.48	5196.97	425.258	380.223	430.618	360.081	390.792
sp|Q9NPH3|IL1AP_HUMAN	Q9NPH3	Q9NPH3	IL1AP	IL1RAP	IL1RAP	Interleukin-1 receptor accessory protein OS=Homo sapiens GN=IL1RAP PE=1 SV=2	HUMAN	M	PM			XC			0	17	21	1	0	0	0	0	0	0	0	0	0	0	4675.84	4671.37	5132.82	4229.76	4706.66	4560.34	6751.26	5022.51	6040.8	7732.45	8853.93	7923.08	6890.93	9003.33	10706	6947.18	81.2937	88.597	80.7934	66.5066	80.8116
sp|Q9NR99|MXRA5_HUMAN	Q9NR99	Q9NR99	MXRA5	MXRA5	MXRA5	Matrix-remodeling-associated protein 5 OS=Homo sapiens GN=MXRA5 PE=2 SV=3	HUMAN								31	17	39	50	52	56	9624.29	7707.13	7953.88	7637.13	7213.89	9790.48	8918.89	9185.44	4224.11	5223.83	6142.08	2621.12	5058.9	4277.39	2117.09	4942.87	12169.6	10983.1	12021.1	5400.97	6252.51	5745.1	5416.22	8916.18	7407.68	7391.26	7527.02	8105.89	7351.16
sp|Q9NT68|TEN2_HUMAN	Q9NT68	Q9NT68	TEN2	TENM2	TENM2	Teneurin-2 OS=Homo sapiens GN=TENM2 PE=1 SV=3	HUMAN	M	PM				Nuc		5	17	38	4	12	14	755.092	831.138	544.046	536.654	549.069	802.468	820.283	873.681	4431.34	2945.69	3539.08	3386.42	4104.3	3341.68	3992.88	3985.2	8462.3	9969.44	7704.5	7129.98	9089.12	7608.82	8220.63	9638.95	440.519	414.33	396.321	407.382	380.184
sp|O14763|TR10B_HUMAN	O14763	O14763	TR10B	TNFRSF10B	TNFRSF10B	Tumor necrosis factor receptor superfamily member 10B OS=Homo sapiens GN=TNFRSF10B PE=1 SV=2	HUMAN	M	PM		CS				0	16	16	0	2	2	0	0	0	0	0	0	0	0	1552.18	1430.17	1406.19	1358.31	1732.35	4171.59	9820.89	1628.54	2516.51	2776.25	2307.67	2056.64	2911.47	6741.42	15049.3	2311.12	0	0	0	0	0
sp|O95573|ACSL3_HUMAN	O95573	O95573	ACSL3	ACSL3	ACSL3	Long-chain-fatty-acid--CoA ligase 3 OS=Homo sapiens GN=ACSL3 PE=1 SV=3	HUMAN	M							50	16	12	43	47	48	11563.8	11776.4	12432.5	11985.6	12904.9	12495.7	12132.9	12055	2603.4	7918.86	2160.82	3318.81	2543.25	2400.93	3562.11	3050.31	1866.54	1673.87	1577.73	1858.83	1712.92	2578.97	2562.65	2384.05	8513.66	8306.84	8596.69	8609.5	8430.62
sp|P07355-2|ANXA2_HUMAN	P07355-2	P07355	ANXA2	ANXA2	ANXA2	Isoform 2 of Annexin A2 OS=Homo sapiens GN=ANXA2	HUMAN	M	PM		CS	XC	Nuc		71	16	18	73	84	66	16169.5	14765.2	15767.2	15781.4	16237.6	14883.7	15362.5	15242.9	2705.95	7617.11	4185.71	4794.16	5396.98	5932.89	5604.3	3359.78	6555.03	4947.09	5058.19	6936.34	5422.49	8059.18	7832.18	8726.63	9697.75	8912.91	9535.96	9634.44	9818.89
sp|P07612|L1_VACCW	P07612	P07612	L1	VACWR088	L1	Protein L1 OS=Vaccinia virus (strain Western Reserve) GN=VACWR088 PE=1 SV=3	VACCW								17	16	19	13	6	8	948.176	824.387	4273.36	6365.49	4112.02	2794.48	2804.92	2619.66	783.188	724.9	6220.91	11582	798.061	1551.13	495.86	755.975	813.4	852.365	6691.61	11144	887.686	3669.51	522.295	790.606	465.004	800.251	973.871	401.698	1074.86
sp|P15260|INGR1_HUMAN	P15260	P15260	INGR1	IFNGR1	IFNGR1	Interferon gamma receptor 1 OS=Homo sapiens GN=IFNGR1 PE=1 SV=1	HUMAN	M	PM						5	16	15	5	6	5	814.372	2187.16	719.285	716.513	668.588	1729.96	1768.3	1757.14	3853.66	3608.98	3804.63	2967.83	3790.92	14066.6	16396.6	3426.7	2874.03	3488.19	2940.81	2478.41	3208.85	11792	13213.3	2561.29	1191.95	1035.82	1057.85	897.919	859.315
sp|P15311|EZRI_HUMAN	P15311	P15311	EZRI	EZR	EZR	Ezrin OS=Homo sapiens GN=EZR PE=1 SV=4	HUMAN	M	PM			XC			61	16	12	32	54	66	19636.9	16997.8	16779.9	16075.8	16812.1	14725.4	14343.6	14483.2	3081.65	2629.14	3294.58	3672.19	3054.07	3529.08	3696.41	3080.28	2068.14	2038.66	2353.85	2563.14	2244.39	2643.31	2139.37	2062.36	4698.48	4804.24	4545.65	4770.35	4402.58
sp|P22314|UBA1_HUMAN	P22314	P22314	UBA1	UBA1	UBA1	Ubiquitin-like modifier-activating enzyme 1 OS=Homo sapiens GN=UBA1 PE=1 SV=3	HUMAN						Nuc		92	16	8	109	114	114	26132	24039.2	24520.7	24775.1	25455.5	20066.1	20026.7	19141.8	2497.76	8991.38	2208.97	3911.74	3430.44	3050.05	3843.22	3392.31	1288.23	946.357	715.86	1240.99	1121.19	1449.6	1209.09	1628.55	15752.2	15943.7	15548.9	16424.8	16346.6
sp|P23396|RS3_HUMAN	P23396	P23396	RS3	RPS3	RPS3	40S ribosomal protein S3 OS=Homo sapiens GN=RPS3 PE=1 SV=2	HUMAN	M	PM				Nuc		75	16	12	72	72	62	23721.7	20930	22312	23539.7	23262.3	20345	21441.7	20392.1	4609.66	2542.1	3559.19	3133.15	3115.58	3667.9	3239.51	3137.35	3792.45	3342.69	2195.87	2828.71	4213.81	3351.51	3742.93	3556.17	15277.7	15536.2	14900.4	14533.2	13615.7
sp|P31946|1433B_HUMAN	P31946	P31946	1433B	YWHAB	YWHAB	14-3-3 protein beta/alpha OS=Homo sapiens GN=YWHAB PE=1 SV=3	HUMAN	M					Nuc		39	16	17	39	25	32	12842.6	10990.5	11146.7	10990.1	12098.3	9288.51	9098.16	8913.82	2989.05	10175.7	2607.57	4766.19	4965.08	3230.83	4866.34	4008.09	3945.8	3894.03	2221.59	3258.07	3591.96	4472.06	5009.57	5064.57	5673.58	5950.92	5793.94	5972.65	5695.56
sp|P42704|LPPRC_HUMAN	P42704	P42704	LPPRC	LRPPRC	LRPPRC	Leucine-rich PPR motif-containing protein, mitochondrial OS=Homo sapiens GN=LRPPRC PE=1 SV=3	HUMAN	M					Nuc		83	16	17	99	84	90	19411.5	18647.1	20170.7	19859.6	17612.4	19562.4	19938.1	19670.3	3042.43	4728.21	2637.41	5096.23	3440.39	3099.64	4535.26	4176.57	3279.66	3288.66	2564.63	3704.88	2929.44	4141.53	3672.69	4225.84	17066.8	16047.6	17301.1	16654.6	17233.5
sp|P49588|SYAC_HUMAN	P49588	P49588	SYAC	AARS	AARS	Alanine--tRNA ligase, cytoplasmic OS=Homo sapiens GN=AARS PE=1 SV=2	HUMAN	M							89	16	15	85	117	98	30581.6	28718.2	26772.5	26313.9	26897	22069.2	21429	20901	3072.33	6193.79	2317.02	4009.3	3671.47	2595.96	4124	3725.6	3402.83	3403.6	2109.09	3040.21	3193.79	3993.21	3488.62	3996.63	14546.9	15031.2	14301.3	14999.5	13695.3
sp|P61619|S61A1_HUMAN	P61619	P61619	S61A1	SEC61A1	SEC61A1	Protein transport protein Sec61 subunit alpha isoform 1 OS=Homo sapiens GN=SEC61A1 PE=1 SV=2	HUMAN	M							12	16	16	8	23	13	4067.77	4097.55	4196.29	4682.25	3897.28	4985.05	4998.54	5171.5	2220.09	2317.34	2215.47	2880.24	2584.3	2555.31	2966.39	2811.8	4545.45	3645.54	2821.15	3250.99	3323.52	3615.81	4203.52	3753.65	2050.76	2011.68	2200.3	2103.37	3004.07
sp|P63000-2|RAC1_HUMAN	P63000-2	P63000	RAC1	RAC1	RAC1	Isoform B of Ras-related C3 botulinum toxin substrate 1 OS=Homo sapiens GN=RAC1	HUMAN	M	PM						9	16	17	16	6	11	3387.2	3268.75	2187.3	2924.28	2222.01	2794.56	3071.12	2738.24	5036.44	3874.25	3463.16	2643.44	6230.23	4782.85	10586.3	5566.25	8031.43	5664.21	3814.51	3811	7634.21	5637.66	12690.6	7919.68	3222.65	3254.31	2829.18	2545.97	2258.33
sp|Q02763|TIE2_HUMAN	Q02763	Q02763	TIE2	TEK	TEK	Angiopoietin-1 receptor OS=Homo sapiens GN=TEK PE=1 SV=2	HUMAN	M	PM		CS	XC			0	16	15	0	2	0	0	0	0	0	0	0	0	0	3938.26	3072.73	2935.84	2125.58	3727.64	2156.77	2984.01	4099.72	3973.42	4628.69	3651.28	2927.96	4394.02	2704.46	3346.58	4435.91	0	0	0	0	0
sp|Q12797|ASPH_HUMAN	Q12797	Q12797	ASPH	ASPH	ASPH	Aspartyl/asparaginyl beta-hydroxylase OS=Homo sapiens GN=ASPH PE=1 SV=3	HUMAN	M	PM						70	16	11	47	45	51	15775	14365.3	16341.9	16322.6	15720.7	17139.3	16819.6	17016.5	1441.39	1590.66	4937.11	3452.06	1740.48	6960.95	2066.11	1472.78	1040.54	2402.79	4269.23	4762.03	1813.06	7326.1	1822.16	1087.77	8032.72	8043.83	7844.46	7730.48	7788.8
sp|Q12841|FSTL1_HUMAN	Q12841	Q12841	FSTL1	FSTL1	FSTL1	Follistatin-related protein 1 OS=Homo sapiens GN=FSTL1 PE=1 SV=1	HUMAN					XC			20	16	21	17	19	15	9061.67	8724.48	3411.94	3297.39	3332.98	5651.83	5892.4	5641.93	2074.12	4377.6	2543.23	2612.48	2776.97	3279.24	2144.23	2528.5	5351.36	6227.82	5192.06	4802.75	6339.09	5756.87	3796.86	4162.33	2095.24	2132.73	2076.87	1783.38	1677.23
sp|Q14847|LASP1_HUMAN	Q14847	Q14847	LASP1	LASP1	LASP1	LIM and SH3 domain protein 1 OS=Homo sapiens GN=LASP1 PE=1 SV=2	HUMAN								92	16	15	134	70	64	24877.1	21085.7	20964.3	21856.9	21347	18021.9	18623.5	17958.1	3091.89	5120.88	3784.12	3854.12	4054.1	3561.52	4963.65	3886.59	3995.89	3562.79	3341.94	3254.82	3305.19	3087.88	4518.79	4407.33	21149.5	24199.6	21773.8	21805.9	20513.2
sp|Q24JP5-2|T132A_HUMAN	Q24JP5-2	Q24JP5	T132A	TMEM132A	TMEM132A	Isoform 2 of Transmembrane protein 132A OS=Homo sapiens GN=TMEM132A	HUMAN	M							0	16	14	0	0	1	0	0	0	0	0	0	0	0	3758.65	2420.94	2455.65	1632.35	3548.37	2703.53	5078.36	3685.64	2183.4	2559.98	1758.72	1296.98	2433.37	1681.84	3593.94	2311.6	0	0	0	0	0
sp|Q7L0J3|SV2A_HUMAN	Q7L0J3	Q7L0J3	SV2A	SV2A	SV2A	Synaptic vesicle glycoprotein 2A OS=Homo sapiens GN=SV2A PE=1 SV=1	HUMAN	M	PM						2	16	19	0	0	4	304.189	466.871	446.286	428.961	412.675	436.651	443.642	442.499	2889.31	2317.48	3387.87	3926.3	3101.94	3545.9	4231.37	3218.78	3042.48	3084.88	4890.07	5907.44	3290.31	5288.77	6244.21	3591.33	0	0	0	0	0
sp|Q99650|OSMR_HUMAN	Q99650	Q99650	OSMR	OSMR	OSMR	Oncostatin-M-specific receptor subunit beta OS=Homo sapiens GN=OSMR PE=1 SV=1	HUMAN	M	PM						7	16	15	1	5	1	858.263	2349.56	695.5	679.574	653.379	1696.36	1751.2	1743.36	4979.61	4673.34	4561.11	3687.54	4787.52	2172.87	3580.93	5650.82	3566.95	4087.52	3793.86	3204.79	3287.21	1861.15	3334.53	3790.26	85.6292	81.9479	84.7992	85.4641	89.5631
sp|Q9BQ51|PD1L2_HUMAN	Q9BQ51	Q9BQ51	PD1L2	PDCD1LG2	PDCD1LG2	Programmed cell death 1 ligand 2 OS=Homo sapiens GN=PDCD1LG2 PE=1 SV=2	HUMAN	M	PM						1	16	12	2	0	2	214.532	279.917	199.376	193.38	129.651	294.083	321.892	284.861	4030.5	5027.15	3614.58	3307.34	4568.72	3086.29	4628.37	4807.62	3319.39	3576.8	3688.05	3022.9	3828.77	3558.2	4022.19	3123.25	601.805	463.432	584.799	421.024	406.857
sp|Q9BZM4|N2DL3_HUMAN	Q9BZM4	Q9BZM4	N2DL3	ULBP3	ULBP3	NKG2D ligand 3 OS=Homo sapiens GN=ULBP3 PE=1 SV=1	HUMAN	M	PM						4	16	12	0	4	2	989.907	1141.33	736.583	745.732	664.907	1000.55	969.23	933.842	3704.77	3006.26	2795.57	2253.86	3640.94	2614.17	3798.95	3418.38	6713.33	4865.6	3774.35	3227.71	5749.89	3508.08	5257.2	4609.36	0	0	0	0	0
sp|Q9NZ08-2|ERAP1_HUMAN	Q9NZ08-2	Q9NZ08	ERAP1	ERAP1	ERAP1	Isoform 2 of Endoplasmic reticulum aminopeptidase 1 OS=Homo sapiens GN=ERAP1	HUMAN	M				XC			32	16	14	26	29	25	7154.26	6427.89	7979.57	7671.63	8287.28	7384.82	7260.27	7227.51	1512.48	2204.92	3962.62	4095.19	1740.08	6206.68	2068.23	1755.15	1549.4	2536.69	4062.66	4715.14	1752.61	7223.41	2041.03	2041.32	4214.89	4144.84	4313.02	4700.52	4452.34
sp|Q9UBN6|TR10D_HUMAN	Q9UBN6	Q9UBN6	TR10D	TNFRSF10D	TNFRSF10D	Tumor necrosis factor receptor superfamily member 10D OS=Homo sapiens GN=TNFRSF10D PE=1 SV=1	HUMAN	M	PM						5	16	19	5	4	5	220.026	905.703	334.949	346.192	318.683	893.808	894.7	892.551	1643.59	2460.02	3808.39	2954.58	1416.2	13669	12970.9	1144.64	1526.05	2985.49	4092.27	3634.39	1648.76	19867.2	12153.6	1163.9	601.127	575.06	798.701	409.439	1100.77
sp|Q9ULF5|S39AA_HUMAN	Q9ULF5	Q9ULF5	S39AA	SLC39A10	SLC39A10	Zinc transporter ZIP10 OS=Homo sapiens GN=SLC39A10 PE=1 SV=2	HUMAN	M	PM						4	16	18	6	6	3	733.044	927.449	568.914	588.527	550.211	762.827	784.935	795.033	6706.3	3450.02	4463.52	2515.47	5957.78	4261.69	3773.38	5441.49	4844.41	5270.41	3450.3	2342.3	5491.17	3229.16	3226.11	5090.28	1098.2	1017.87	1008.92	946.32	853.837
sp|Q9UNN8|EPCR_HUMAN	Q9UNN8	Q9UNN8	EPCR	PROCR	PROCR	Endothelial protein C receptor OS=Homo sapiens GN=PROCR PE=1 SV=1	HUMAN	M	PM		CS	XC			0	16	23	0	0	0	0	0	0	0	0	0	0	0	4975.25	4558.12	4038.18	3983.13	4999.32	2671.29	2811.32	4815.49	7819.77	4736.84	4966.23	4788.1	6426.88	3758.07	3703.41	5714.76	0	0	0	0	0
sp|O00592|PODXL_HUMAN	O00592	O00592	PODXL	PODXL	PODXL	Podocalyxin OS=Homo sapiens GN=PODXL PE=1 SV=2	HUMAN	M	PM			XC			3	15	16	3	4	3	470.665	358.752	492.046	362.117	454.236	552.179	433.382	538.159	5492.2	4289.96	6355.19	7439.66	5235.32	4872.62	5556.54	5416.95	3906.69	3615.46	5281.81	5062.3	3619.01	4244.2	5185.09	4236.79	576.038	499.166	459.552	480.657	366.055
sp|O14495|PLPP3_HUMAN	O14495	O14495	PLPP3	PLPP3	PLPP3	Phospholipid phosphatase 3 OS=Homo sapiens GN=PLPP3 PE=1 SV=1	HUMAN	M	PM						5	15	14	2	4	2	1799.42	2202.19	943.371	1252.29	785.829	2062.25	2126.41	2203.49	6302.85	4228.39	4508.13	4000.67	6486.51	6641.47	8004.19	4944.64	7665.74	5231.73	4019.71	4132.25	5549.82	5162.86	8788.11	5703.16	391.414	235.369	337.897	206.737	193.051
sp|P01023|A2MG_HUMAN	P01023	P01023	A2MG	A2M	A2M	Alpha-2-macroglobulin OS=Homo sapiens GN=A2M PE=1 SV=3	HUMAN					XC			10	15	14	11	11	9	2560.38	5026.99	2285.15	2764.45	2407.81	4629.61	5328.36	4806.61	4802.6	2446.26	3979.22	4765.69	3121.68	4905.6	4319.87	3848.36	3050.32	4087.22	2664.07	4269.33	2862.98	4171.12	3436.3	4082.96	2492.74	2674.83	1795.32	1627.22	1690.06
sp|P04075-2|ALDOA_HUMAN	P04075-2	P04075	ALDOA	ALDOA	ALDOA-2	Isoform 2 of Fructose-bisphosphate aldolase A OS=Homo sapiens GN=ALDOA	HUMAN	M				XC	Nuc		199	15	15	199	175	147	46287.8	42015.4	41853.9	41636	42464.4	31065.8	31805.6	31080.7	2436.5	5179.68	2234.24	3531.96	2913.16	2967.76	2955.95	2843.73	2269.31	2190.46	2176.03	2865.87	2652	3441.06	2536.51	2473.45	25591.4	30549.1	24532.5	27950.2	25570.6
sp|P07195|LDHB_HUMAN	P07195	P07195	LDHB	LDHB	LDHB	L-lactate dehydrogenase B chain OS=Homo sapiens GN=LDHB PE=1 SV=2	HUMAN	M							42	15	9	49	43	43	15966.2	14094.4	13780.2	14482.3	14340.8	10216.9	10450.9	9906.25	3150.99	11787.8	2195.67	4864.39	3218.02	2560.1	5305.89	5844.79	2115.26	2210.65	1486.94	2335.36	2149.71	4594.41	3360.44	2832.28	9214.56	11398.7	8975.94	9321.85	8217.48
sp|P08758|ANXA5_HUMAN	P08758	P08758	ANXA5	ANXA5	ANXA5	Annexin A5 OS=Homo sapiens GN=ANXA5 PE=1 SV=2	HUMAN	M	PM				Nuc		129	15	16	138	125	96	30449.6	27023.4	27345.6	27797.5	27369.5	21932.6	21869.6	20935.1	1560.12	2908.79	2815.49	3291.17	1876.12	4324.13	2222.87	1641.23	2657.46	2336.81	3148.06	4777.35	3644.05	6195.91	2942.5	2050.93	25078.4	27708.3	25304.8	26009.8	24246.1
sp|P10809|CH60_HUMAN	P10809	P10809	CH60	HSPD1	HSPD1	60 kDa heat shock protein, mitochondrial OS=Homo sapiens GN=HSPD1 PE=1 SV=2	HUMAN	M	PM		CS	XC			143	15	9	135	166	149	28983.1	32965.8	31149.9	32952.2	29794.6	34217.4	35887.4	34811.7	2676.77	4220.57	3522.54	5012.43	4361.01	6554.78	7292.25	5865.84	1499.53	1631.13	1499.1	1884.16	1419.78	3237.28	2570.63	1933.24	17606.1	17484.3	17323.9	16616	22092
sp|P18827|SDC1_HUMAN	P18827	P18827	SDC1	SDC1	SDC1	Syndecan-1 OS=Homo sapiens GN=SDC1 PE=1 SV=3	HUMAN	M	PM		CS				4	15	15	4	4	4	1099.48	838.544	591.546	626.394	549.775	676.976	718.672	691.727	5975.41	4461.83	5513.89	4322.93	3959.01	2991.69	1667.84	4798.07	3800.08	4505.56	4457.67	3794.82	3300.81	3315.33	1679.72	3369.37	676.425	642.637	604.143	626.815	436.098
sp|P27348|1433T_HUMAN	P27348	P27348	1433T	YWHAQ	YWHAQ	14-3-3 protein theta OS=Homo sapiens GN=YWHAQ PE=1 SV=1	HUMAN	M							56	15	25	62	39	44	18034.6	17430.6	16329.5	17613.9	16966.3	13777.8	14066.3	13126.7	2858.49	4243.86	2699.22	3325.69	3856.96	2896.47	3464.53	3259.75	5924.1	5555.13	4131.3	4556.12	5644.74	5023.93	6001.84	7094.75	9682.01	10147.5	9910.57	9926.45	9140.12
sp|P54707-2|AT12A_HUMAN	P54707-2	P54707	AT12A	ATP12A	ATP12A	Isoform 2 of Potassium-transporting ATPase alpha chain 2 OS=Homo sapiens GN=ATP12A	HUMAN	M	PM						8	15	11	5	8	9	1785.28	1740.17	1794.83	1855.51	1454.97	2018.99	2000.45	1888.98	5167.64	3623.83	5894.7	6694.08	4560.14	5742.85	4695.56	4139.74	3580.68	4394.5	4423.49	5546.76	4571.87	4491.67	3726.08	3762.62	1189.12	1192.45	1221.46	1082.28	1122.43
sp|P78552|I13R1_HUMAN	P78552	P78552	I13R1	IL13RA1	IL13RA1	Interleukin-13 receptor subunit alpha-1 OS=Homo sapiens GN=IL13RA1 PE=1 SV=1	HUMAN	M	PM						1	15	13	0	2	0	28.3645	82.7499	15.2122	20.7505	17.0058	57.41	54.1334	61.6059	2868.34	2900.59	2053.85	1875.6	3159.87	9700.05	14044.7	2780.41	2858.17	3215.25	2023.89	1820.36	3117.35	11611.9	14700.3	2792.56	0	0	0	0	0
sp|Q02790|FKBP4_HUMAN	Q02790	Q02790	FKBP4	FKBP4	FKBP4	Peptidyl-prolyl cis-trans isomerase FKBP4 OS=Homo sapiens GN=FKBP4 PE=1 SV=3	HUMAN	M							44	15	12	39	50	49	15940.2	17655.7	15361.7	15012.8	15489.4	13837.9	13587.3	13682	1620.87	6219.17	1123.74	4064.63	2479.64	2985.86	7033.19	3337.49	2284.12	1929.2	1190.66	1408.59	1413.22	6330.43	5549.61	3756.43	8964.81	9014.14	9302.87	9127.9	8860.98
sp|Q15223|NECT1_HUMAN	Q15223	Q15223	NECT1	NECTIN1	NECTIN1	Nectin-1 OS=Homo sapiens GN=NECTIN1 PE=1 SV=3	HUMAN	M	PM			XC			0	15	22	0	0	0	0	0	0	0	0	0	0	0	5011.97	2208.74	1099.81	881.097	5080.01	2829.34	4729.65	5403.39	7576.14	4658.15	1710.06	1690.22	8559.71	4938.89	8403	7288.6	0	0	0	0	0
sp|Q58DX5|NADL2_HUMAN	Q58DX5	Q58DX5	NADL2	NAALADL2	NAALADL2	Inactive N-acetylated-alpha-linked acidic dipeptidase-like protein 2 OS=Homo sapiens GN=NAALADL2 PE=1 SV=3	HUMAN	M						ShG	1	15	17	2	2	1	66.9218	68.2677	66.4754	69.226	70.451	76.1417	73.9334	77.1568	2053.7	2288.81	4795.01	5778.04	2393.17	5133.05	2764.68	2104.94	2446.62	2865.65	4715.78	6424.9	2430.19	4054.03	3326.92	2846.64	163.487	159.262	166.743	172.201	184.352
sp|Q7KYR7|BT2A1_HUMAN	Q7KYR7	Q7KYR7	BT2A1	BTN2A1	BTN2A1	Butyrophilin subfamily 2 member A1 OS=Homo sapiens GN=BTN2A1 PE=1 SV=3	HUMAN	M	PM						6	15	28	9	8	9	1066.95	1322.25	1020.68	1039.28	835.773	1416.38	1409.47	1492.3	4222.83	3641.22	4552.15	3977.33	3819.89	3988.41	4403.34	3994.9	6654.28	8660.42	8472.97	8232.8	8438.23	8421.9	7884.93	7049.95	1481.65	1499.4	1517.36	1256.12	1470.32
sp|Q8TCZ2|C99L2_HUMAN	Q8TCZ2	Q8TCZ2	C99L2	CD99L2	CD99L2	CD99 antigen-like protein 2 OS=Homo sapiens GN=CD99L2 PE=1 SV=1	HUMAN	M	PM						4	15	15	2	2	1	1668.21	1553.21	1323.61	1329.75	1313.57	1468.08	1506.76	1497.37	5522.62	5251.04	4625.7	3800.34	5614.08	3826.34	4265.34	5293.84	5138.71	5456.88	5070.61	4120.51	5987.02	3672.59	4112.1	4678.21	661.178	514.638	643.319	547.137	452.968
sp|Q92598|HS105_HUMAN	Q92598	Q92598	HS105	HSPH1	HSPH1	Heat shock protein 105 kDa OS=Homo sapiens GN=HSPH1 PE=1 SV=1	HUMAN					XC			102	15	11	74	89	72	23231.9	46829.6	24343.3	23537.2	25165.5	26463.7	25311.3	25172.3	2802.2	7779.13	2667.62	5006.68	3611.47	5622.07	10371.9	3532.38	2656.64	2489.89	2432.91	2738.15	2186.83	6137.41	7375.9	3260.12	10582.3	10599.6	11190.2	11056.3	11366.1
sp|Q92616|GCN1_HUMAN	Q92616	Q92616	GCN1	GCN1	GCN1	eIF-2-alpha kinase activator GCN1 OS=Homo sapiens GN=GCN1 PE=1 SV=6	HUMAN	M							104	15	27	121	126	112	25554.7	24558.8	25752.8	26120.6	24716.3	22808.8	22285.5	22208.9	2075.68	1704.52	2282.55	2538.51	1980.65	1746.32	1736.81	2014.39	3926.49	4490.83	5181.46	6508.39	3499.2	3218.37	3003.54	3701.88	22936.8	21206.7	22633.5	21813.2	20999
sp|Q96JJ7|TMX3_HUMAN	Q96JJ7	Q96JJ7	TMX3	TMX3	TMX3	Protein disulfide-isomerase TMX3 OS=Homo sapiens GN=TMX3 PE=1 SV=2	HUMAN	M			CS				27	15	8	22	38	35	7624.19	7289.87	7423.39	8188.34	7264.89	7837.09	8595.82	7964.79	1798.85	3264.3	3908.92	3657.89	2062.43	5833.93	2994.3	2233.17	1270.89	1974.94	2285.14	2510.97	1392.83	4642.84	1931.4	1340.67	3846.8	3686.04	3711.1	3643.63	3593.77
sp|Q9H1U4|MEGF9_HUMAN	Q9H1U4	Q9H1U4	MEGF9	MEGF9	MEGF9	Multiple epidermal growth factor-like domains protein 9 OS=Homo sapiens GN=MEGF9 PE=2 SV=3	HUMAN	M						ShG	0	15	6	1	0	0	0	0	0	0	0	0	0	0	3706.07	2984.81	3085.16	2926.89	3492.46	3313.37	4555.85	3786.11	1146.35	1133.69	1311.71	1077.4	1219.57	1290.38	2020.75	1382.2	69.7624	98.0798	112.486	53.2553	81.082
sp|Q9P121-4|NTRI_HUMAN	Q9P121-4	Q9P121	NTRI	NTM	NTM	Isoform 4 of Neurotrimin OS=Homo sapiens GN=NTM	HUMAN	M	PM						4	15	18	0	6	3	1308.1	1116.51	1146.9	1217.43	1059.38	1202.16	1261.07	1269.52	5954.79	4187.37	4660.41	4072.45	5807.67	3891.2	3337.97	5098.41	10062.8	4505.24	4402.46	4082.21	5391.28	3566.21	4337.81	4576.23	0	0	0	0	0
sp|O00299|CLIC1_HUMAN	O00299	O00299	CLIC1	CLIC1	CLIC1	Chloride intracellular channel protein 1 OS=Homo sapiens GN=CLIC1 PE=1 SV=4	HUMAN	M	PM			XC	Nuc		54	14	16	63	61	50	16348.9	14656.6	14807.6	15243.2	14762.2	10493.1	10963.9	10077.4	3534.43	6051.56	2340.71	3225.61	3575.59	2411.26	4221.25	3785.89	3928.34	3541.37	2221.99	2876.12	4190.57	3726.8	4928.21	4215.93	9117.14	12324.6	9239.18	9750.26	8844.92
sp|O14980|XPO1_HUMAN	O14980	O14980	XPO1	XPO1	XPO1	Exportin-1 OS=Homo sapiens GN=XPO1 PE=1 SV=1	HUMAN	M					Nuc		45	14	19	45	58	45	10020.4	9515.44	10076.3	10276	9870.62	8717.37	8498.49	7998.89	3156.89	3675.84	3262.45	4575.81	3571.78	2930.91	2928.89	3595.72	6304.08	6079.26	5989.7	7302.33	5266.64	5707.25	4804.9	6693.66	6738.57	7041.31	6782.14	7023.38	7450.81
sp|O60664|PLIN3_HUMAN	O60664	O60664	PLIN3	PLIN3	PLIN3	Perilipin-3 OS=Homo sapiens GN=PLIN3 PE=1 SV=3	HUMAN	M							58	14	12	61	48	49	18803.4	17896.7	17061.3	18391.1	17511.8	13924	14671.2	13455.9	2828.08	4500.72	3532.56	5639.27	3807.33	4769.81	5256.09	4036.54	1729.32	1871.84	1692.48	1939.21	1740.39	2820.13	2660.22	2608.51	12485	12877.7	12068	12827.7	12488.6
sp|O95967|FBLN4_HUMAN	O95967	O95967	FBLN4	EFEMP2	EFEMP2	EGF-containing fibulin-like extracellular matrix protein 2 OS=Homo sapiens GN=EFEMP2 PE=1 SV=3	HUMAN	M				XC			0	14	15	4	3	3	0	0	0	0	0	0	0	0	2564.41	3214.24	2647.39	1952.38	2365.52	2120.36	1696.56	3192.55	2790.2	2681.49	2877.06	1921.16	3173.56	1935.44	1875.39	2484.58	400.457	387.829	415.261	380.19	381.956
sp|P02649|APOE_HUMAN	P02649	P02649	APOE	APOE	APOE	Apolipoprotein E OS=Homo sapiens GN=APOE PE=1 SV=1	HUMAN	M	PM			XC	Nuc		1	14	13	2	1	1	30.6417	38.4112	41.1373	34.2774	44.5719	40.4996	39.5807	46.8291	2509.63	1911.79	2711.89	5326.29	1807.2	2996.79	2006.04	2571.18	2231.99	1752.3	2896.97	5949.05	1477.18	2792.14	2290.35	1971.85	196.85	174.286	212.581	224.974	181.139
sp|P02774-3|VTDB_HUMAN	P02774-3	P02774	VTDB	GC	GC	Isoform 3 of Vitamin D-binding protein OS=Homo sapiens GN=GC	HUMAN					XC			2	14	16	4	1	5	400.041	471.874	610.783	537.753	539.692	1089.05	1026.34	1165.59	3660.9	4840.12	4728.16	5773.05	3572.93	3950.85	5871.21	2634.61	5478.55	6642.19	4314.18	7292.67	6381.48	8325.86	5477.74	4411.91	601.932	647.428	602.369	528.166	699.262
sp|P04921|GLPC_HUMAN	P04921	P04921	GLPC	GYPC	GYPC	Glycophorin-C OS=Homo sapiens GN=GYPC PE=1 SV=1	HUMAN	M	PM						2	14	15	2	1	2	606.407	585.852	472.613	515.697	458.15	644.238	634.494	685.341	1972.01	1608.83	1402.89	1121.61	1979.2	1035.43	1788.83	2140.35	2323.86	2546.43	1932.18	1871.67	2481.35	1736.44	2257.5	2398.13	291.675	248.42	309.426	236.434	264.142
sp|P06753|TPM3_HUMAN	P06753	P06753	TPM3	TPM3	TPM3	Tropomyosin alpha-3 chain OS=Homo sapiens GN=TPM3 PE=1 SV=2	HUMAN								153	14	14	129	78	68	59492.9	51877.8	56295.2	53284.3	53511.6	54368.4	53322.5	55604.6	2691.1	5292.92	3766.35	4914.87	4214.63	4956.56	4042.48	3571.02	2589.65	2585.87	2950.6	3463.99	2273.65	4747.72	2278.25	3242.04	27694.2	33529.5	28261.2	27770.7	25895.3
sp|P07384|CAN1_HUMAN	P07384	P07384	CAN1	CAPN1	CAPN1	Calpain-1 catalytic subunit OS=Homo sapiens GN=CAPN1 PE=1 SV=1	HUMAN	M	PM						50	14	18	44	55	47	12173.1	11105.5	10847.4	11332.4	10487.7	9401.51	9347.31	8974.87	1909.4	3600.6	2197.77	4306.35	1807.62	2703.81	1835	2111.98	3073.86	3851.62	3318.83	3382.43	3648.24	3803.24	3753	3652.45	6549.94	6225.1	6693.2	6831.24	6183.79
sp|P10646|TFPI1_HUMAN	P10646	P10646	TFPI1	TFPI	TFPI	Tissue factor pathway inhibitor OS=Homo sapiens GN=TFPI PE=1 SV=1	HUMAN	M	PM		CS	XC			4	14	19	6	5	7	943.207	1025.8	937.761	978.344	871.043	1136.83	992.504	1116.28	4456.93	3110.71	4109.43	3172.8	4508.49	3098.68	3745.7	4206.44	6602.82	4027.47	4393.53	3486.04	5152.18	3596.99	5576.2	4244.17	591.789	476.261	473.437	467.7	404.718
sp|P13674|P4HA1_HUMAN	P13674	P13674	P4HA1	P4HA1	P4HA1	Prolyl 4-hydroxylase subunit alpha-1 OS=Homo sapiens GN=P4HA1 PE=1 SV=2	HUMAN	M							80	14	11	41	65	132	19802.4	16855	20356.3	20211.2	21073	19161.3	19357.4	19223.7	1191.52	3290.9	5275.35	4720.72	1345.85	8270.15	2141.4	1374.66	1531.39	2737.34	4082.09	5306.45	2125.01	9189.09	2172.17	1351.12	7588.86	7306.08	7777.88	7539.14	7709.84
sp|P17181|INAR1_HUMAN	P17181	P17181	INAR1	IFNAR1	IFNAR1	Interferon alpha/beta receptor 1 OS=Homo sapiens GN=IFNAR1 PE=1 SV=3	HUMAN	M	PM						0	14	16	0	0	0	0	0	0	0	0	0	0	0	4867.75	3967.79	3049.58	2699.74	5109.1	2934.39	2961.08	5277.14	5221.72	5360.18	3977.8	3357.73	5459.29	3812.93	3520.43	5238.85	0	0	0	0	0
sp|P27701|CD82_HUMAN	P27701	P27701	CD82	CD82	CD82	CD82 antigen OS=Homo sapiens GN=CD82 PE=1 SV=1	HUMAN	M	PM						2	14	33	2	2	2	611.781	761.636	389.519	506.35	386.682	503.909	695.526	472.729	5905.95	5288.72	3592.78	3003.76	6929.39	3880.52	6566.84	6617.01	9775.33	9347.23	7016.15	6260.24	11637.2	7446.42	11763.8	11335.6	734.353	509.52	698.283	506.02	400.178
sp|P53396|ACLY_HUMAN	P53396	P53396	ACLY	ACLY	ACLY	ATP-citrate synthase OS=Homo sapiens GN=ACLY PE=1 SV=3	HUMAN	M	PM						118	14	11	121	109	91	40112.1	38433	37004.6	36600.2	37353.6	31279.4	31606.8	30723.6	2444.77	3677.23	2238.65	3027.06	2815.54	2700.48	2757.05	2499.2	1609.19	1719.32	1639.64	2207.82	1648.1	2256.4	1663.55	2102.23	24024.9	25515.2	23634.3	27006	24876
sp|Q06830|PRDX1_HUMAN	Q06830	Q06830	PRDX1	PRDX1	PRDX1	Peroxiredoxin-1 OS=Homo sapiens GN=PRDX1 PE=1 SV=1	HUMAN					XC	Nuc		54	14	16	65	52	55	25632.6	22669.5	23279.5	22989.9	23737.7	19317.1	18778.2	19500.6	3625.51	9240.26	3389.03	5184.51	4204.88	4094.02	5769.52	4155.82	4886.87	3340.68	2924.88	3650.42	3916.98	5074.71	5548.46	4974	12606.8	14393.3	12617.6	13596.6	11899
sp|Q08357|S20A2_HUMAN	Q08357	Q08357	S20A2	SLC20A2	SLC20A2	Sodium-dependent phosphate transporter 2 OS=Homo sapiens GN=SLC20A2 PE=1 SV=1	HUMAN	M	PM						5	14	16	3	6	4	1311.17	1502.63	1130.85	1393.52	1017.23	1317.75	1570.67	1427.29	3497.19	4354.96	4661.68	4507.13	4281.45	3904.58	5235.48	3839.33	3975.48	5609.08	6100.4	5445.35	4090.31	5213.05	6130.73	3795.71	1099.4	926.909	1107.32	941.268	896.975
sp|Q10588|BST1_HUMAN	Q10588	Q10588	BST1	BST1	BST1	ADP-ribosyl cyclase/cyclic ADP-ribose hydrolase 2 OS=Homo sapiens GN=BST1 PE=1 SV=2	HUMAN	M	PM						7	14	14	12	5	6	1141.93	1069.85	1091.73	1115.99	1097.28	1255.58	1283.76	1338.37	3037.64	2328.3	2773.74	2276.42	2788.45	2857.53	2601.61	2505.16	4645.61	1546.69	1844.23	1749.42	1796.53	1610.65	2472.47	1544.97	1574.08	1414.14	1512.53	1422.38	1382.92
sp|Q14766-4|LTBP1_HUMAN	Q14766-4	Q14766	LTBP1	LTBP1	LTBP1	Isoform 4 of Latent-transforming growth factor beta-binding protein 1 OS=Homo sapiens GN=LTBP1	HUMAN					XC			30	14	10	64	42	30	8826.53	8534.71	8643.62	8975.72	5250.47	11548.8	9939.94	10783.1	4568.63	3227.04	3333.13	3242.82	5050.86	4221.33	3355.7	5230.59	3081.85	2712.31	2064.66	2128.3	2982.71	2197.6	1514.29	2599.37	7322.42	7601.76	8176.89	8396.23	8534.59
sp|Q5FWE3|PRRT3_HUMAN	Q5FWE3	Q5FWE3	PRRT3	PRRT3	PRRT3	Proline-rich transmembrane protein 3 OS=Homo sapiens GN=PRRT3 PE=1 SV=3	HUMAN	M						ShG	0	14	16	1	0	1	0	0	0	0	0	0	0	0	3061.06	1927.37	2498.2	2010.82	2785.62	2431.56	2732	2797.8	3831.38	4102.69	3731.04	2898.99	4448.59	3609.98	3762.52	4354.02	187.096	197.421	180.329	200.476	166.705
sp|Q7Z408-4|CSMD2_HUMAN	Q7Z408-4	Q7Z408	CSMD2	CSMD2	CSMD2	Isoform 4 of CUB and sushi domain-containing protein 2 OS=Homo sapiens GN=CSMD2	HUMAN	M	PM						0	14	21	1	0	0	0	0	0	0	0	0	0	0	2704.97	1577.1	1936.34	1670.37	2350.68	1631.28	1627.52	3000.23	4106.86	3286.64	3039.98	2884.64	3738.21	2511.17	2481.72	3959.46	110.996	85.742	107.484	105.629	105.565
sp|Q8ND94|LRN4L_HUMAN	Q8ND94	Q8ND94	LRN4L	LRRN4CL	LRRN4CL	LRRN4 C-terminal-like protein OS=Homo sapiens GN=LRRN4CL PE=2 SV=1	HUMAN	M						ShG	0	14	19	0	0	0	0	0	0	0	0	0	0	0	4627.3	4203.82	3778.68	2935.17	4564.72	3036.28	3326.72	4935.61	6658.61	7086.56	5673.82	4614.28	7442.74	4321.3	5241.65	6595.64	0	0	0	0	0
sp|Q8WUM9|S20A1_HUMAN	Q8WUM9	Q8WUM9	S20A1	SLC20A1	SLC20A1	Sodium-dependent phosphate transporter 1 OS=Homo sapiens GN=SLC20A1 PE=1 SV=1	HUMAN	M	PM						3	14	15	0	3	4	281.384	793.519	228.818	284.809	226.171	477.226	503.265	453.953	3916.87	4117.48	3602.71	3201.62	4576.49	5760.01	10852.2	4655.76	3289.17	4258.06	3414.89	3101.24	2967.08	5837.78	10109	3338.66	0	0	0	0	0
sp|Q969I6|S38A4_HUMAN	Q969I6	Q969I6	S38A4	SLC38A4	SLC38A4	Sodium-coupled neutral amino acid transporter 4 OS=Homo sapiens GN=SLC38A4 PE=1 SV=1	HUMAN	M	PM						0	14	14	0	0	0	0	0	0	0	0	0	0	0	3799.16	3964.12	3226.63	3023.01	3995.93	3881.67	3703.28	4179.15	4649.87	4862.64	3485.42	2961.83	4984.26	3495.04	3664.73	4821.54	0	0	0	0	0
sp|Q9BXS9|S26A6_HUMAN	Q9BXS9	Q9BXS9	S26A6	SLC26A6	SLC26A6	Solute carrier family 26 member 6 OS=Homo sapiens GN=SLC26A6 PE=1 SV=1	HUMAN	M	PM						3	14	14	2	4	3	470.012	475.546	429.911	397.852	350.032	516.999	534.662	513.847	5070.45	3278.43	3513.65	3787.05	5362.27	3540.72	4784.05	5132.76	4883.25	4575.63	4135.3	4270.03	5679.59	3755.17	4771.37	5310.74	126.758	103.503	122.365	110.493	122.297
sp|Q9NPF0|CD320_HUMAN	Q9NPF0	Q9NPF0	CD320	CD320	CD320	CD320 antigen OS=Homo sapiens GN=CD320 PE=1 SV=1	HUMAN	M	PM						2	14	21	2	0	1	254.201	330.872	147.895	133.637	129.098	271.459	278.563	301.27	3030.84	2824.1	2170.71	1782.96	3130.65	4193.27	6471.02	3398.49	4923.84	4683.5	4025.28	2646.25	4845.55	8695.64	12703.6	5100.86	202.857	175.495	169.752	173.074	182.387
sp|Q9UGH3|S23A2_HUMAN	Q9UGH3	Q9UGH3	S23A2	SLC23A2	SLC23A2	Solute carrier family 23 member 2 OS=Homo sapiens GN=SLC23A2 PE=1 SV=1	HUMAN	M	PM						1	14	21	5	1	0	124.477	162.541	111.605	113.482	95.1209	146.974	148.663	149.34	3359.09	3747.79	3711.95	3751.57	3809.73	4006.23	5024.81	3634.34	3756.78	4290.41	4433.91	4240.43	4059.06	4400.4	5887.86	3944.56	1375.49	1303.3	1274.71	1190.99	1172.6
sp|Q9Y289|SC5A6_HUMAN	Q9Y289	Q9Y289	SC5A6	SLC5A6	SLC5A6	Sodium-dependent multivitamin transporter OS=Homo sapiens GN=SLC5A6 PE=2 SV=2	HUMAN	M	PM						1	14	14	2	1	1	51.72	55.5086	43.0349	49.9273	44.7602	52.8288	62.8381	57.581	4102.19	2988.79	3420.49	3112.4	4206.4	2896.62	3598.84	4185.03	4470.26	4825.32	5054.06	4695.63	5170.94	4250.1	4934.15	4848.28	223.162	253.723	228.536	221.684	217.555
sp|O00300|TR11B_HUMAN	O00300	O00300	TR11B	TNFRSF11B	TNFRSF11B	Tumor necrosis factor receptor superfamily member 11B OS=Homo sapiens GN=TNFRSF11B PE=1 SV=3	HUMAN	M	PM			XC			3	13	20	0	7	7	854.756	515.39	483.417	507.066	370.474	719.782	742.859	739.994	6968.64	4933.24	1995.81	1721.16	7584.64	1578.86	1066.72	7618.2	11790.7	9854.36	3399.68	2969.86	12511.4	2620.73	2901.11	12708.8	0	0	0	0	0
sp|O94804|STK10_HUMAN	O94804	O94804	STK10	STK10	STK10	Serine/threonine-protein kinase 10 OS=Homo sapiens GN=STK10 PE=1 SV=1	HUMAN	M	PM						50	13	14	39	31	46	14304.5	13681.2	13147.7	12932.4	13261.4	12197.3	12062.9	12172.2	3782.83	2689	2790.15	2327.19	2638.08	2964.43	5316.19	3531.45	2856.97	3624.34	2584.78	2346.71	3576.57	2514.27	4899.3	3585.78	8054.29	7574.31	7694.72	7894.87	7394.72
sp|O95373|IPO7_HUMAN	O95373	O95373	IPO7	IPO7	IPO7	Importin-7 OS=Homo sapiens GN=IPO7 PE=1 SV=1	HUMAN	M							32	13	23	23	40	35	8245.73	7979.89	8834.33	8487.18	8117.84	6896.49	6816.6	6562.77	2643.49	2169.32	2987.39	3310.07	2807.88	2244.45	2119.55	2622.81	4633.67	4466.41	5135.7	5578.41	3564.2	3779.51	3079.85	4228.6	3668.5	3867.1	3636.79	3818.61	3985.17
sp|P05141|ADT2_HUMAN	P05141	P05141	ADT2	SLC25A5	SLC25A5	ADP/ATP translocase 2 OS=Homo sapiens GN=SLC25A5 PE=1 SV=7	HUMAN	M	PM				Nuc		20	13	15	20	20	16	6036.07	5505.73	6741.22	6902.27	6317.88	6625.23	6870	6431.68	3126.51	1767.2	3001.6	2999.09	2770.86	2728.17	2668.73	2702.28	6231.43	4653.98	4513.99	5846.57	3626.09	4655.17	4998.1	4872.74	2890.13	2739.18	2977.58	2910.1	2993.22
sp|P12235|ADT1_HUMAN	P12235	P12235	ADT1	SLC25A4	SLC25A4	ADP/ATP translocase 1 OS=Homo sapiens GN=SLC25A4 PE=1 SV=4	HUMAN	M	PM				Nuc		19	13	12	14	20	25	4075.45	3337.33	4593.04	4390.43	4492.04	4456.5	4354.5	4442.19	2745.37	2018.65	2701.28	3031.58	2746.79	2835.81	2536.6	2627.15	3914.97	3231.3	3192.51	4236.19	2593.52	3394.19	3492.99	3321.11	2641.81	2547.77	2823.86	2669.52	2785.39
sp|P13489|RINI_HUMAN	P13489	P13489	RINI	RNH1	RNH1	Ribonuclease inhibitor OS=Homo sapiens GN=RNH1 PE=1 SV=2	HUMAN								35	13	11	36	33	34	9998.9	8690.76	9016.84	8699.29	9490.25	6787.67	6519.07	6389.12	1983.82	3312.18	1670.27	2410.83	2196.83	1597.48	1963.12	2266.54	2261.47	2019.27	1531.15	1761.71	1794.51	2057.08	1926.72	2570.97	4686.68	5307.54	4715.74	5282.94	4856.05
sp|P17655|CAN2_HUMAN	P17655	P17655	CAN2	CAPN2	CAPN2	Calpain-2 catalytic subunit OS=Homo sapiens GN=CAPN2 PE=1 SV=6	HUMAN	M	PM				Nuc		76	13	10	59	71	66	16471	14734	15127.9	15040.9	14746.8	13169	12613.4	12394	2005.14	3506.56	1803.07	2467.59	2124.95	1804.36	2001.22	2364.73	1736.39	1851.33	1713.66	2233.48	1794.61	2177.07	1760.25	2236.35	7911.55	7756.04	7854.91	7789.73	7573.12
sp|P20645|MPRD_HUMAN	P20645	P20645	MPRD	M6PR	M6PR	Cation-dependent mannose-6-phosphate receptor OS=Homo sapiens GN=M6PR PE=1 SV=1	HUMAN	M	PM						10	13	26	4	7	8	2499.27	2486.04	2654.31	2789.25	2572.48	2949.69	2893.23	3072.81	2733.71	2297.95	3094.35	5845.89	2755.47	3637.89	3419.54	3134.1	5488.47	4805.1	5699.81	10312.1	5336.01	7272.93	7357.98	5560.47	498.868	452.571	474.426	475.22	492.359
sp|P26447|S10A4_HUMAN	P26447	P26447	S10A4	S100A4	S100A4	Protein S100-A4 OS=Homo sapiens GN=S100A4 PE=1 SV=1	HUMAN					XC	Nuc		10	13	9	35	12	12	3215.75	2769.91	2669.47	2891.7	2731.08	2068.57	2155.21	1807.23	2171.95	15020.4	1973.99	5583.03	3784.23	2609.53	3642.55	3609.74	3596.85	2243.87	1644.13	2666.18	2426.79	4587.5	3588.25	4434.36	5858.76	7098.24	4969.04	5431.75	4183.09
sp|P27816|MAP4_HUMAN	P27816	P27816	MAP4	MAP4	MAP4	Microtubule-associated protein 4 OS=Homo sapiens GN=MAP4 PE=1 SV=3	HUMAN	M	PM						181	13	11	246	170	168	55326.5	49169.1	53815.7	54345.7	54564.5	50092.5	50787.3	49495.9	2091.3	2149.43	3332.96	3355.85	2388.32	4486.58	2957.69	2000.32	2320.11	2591.04	2964.89	3589.46	2607.76	3828.79	3005.12	3164.62	52043.8	51935.2	51204.6	51671.8	48799.5
sp|P30041|PRDX6_HUMAN	P30041	P30041	PRDX6	PRDX6	PRDX6	Peroxiredoxin-6 OS=Homo sapiens GN=PRDX6 PE=1 SV=3	HUMAN	M				XC			68	13	6	51	68	53	22334.6	18577.7	19573.3	19354.9	20492	14774.6	14515.6	13828.5	2279.24	6627.15	1975.64	3153.97	3825.22	3025.72	4279.53	3138.97	1537.16	1100.92	941.921	1252.83	1321.07	1574.42	1765.5	1926.44	9597.25	10664.9	9661.75	10034.4	9179.33
sp|P30153|2AAA_HUMAN	P30153	P30153	2AAA	PPP2R1A	PPP2R1A	Serine/threonine-protein phosphatase 2A 65 kDa regulatory subunit A alpha isoform OS=Homo sapiens GN=PPP2R1A PE=1 SV=4	HUMAN	M					Nuc		35	13	15	70	58	56	10304.5	9514.07	9073.84	8804.8	9177.07	7936.14	8021.79	7661.37	2508.68	6328.54	2423.33	4948.72	3462.49	3062.37	4224.64	4246.84	4036.17	3809.14	2892.72	3123.52	3075.95	5630.94	4980.51	5576.2	10656.6	10415.6	10701.1	11446.5	10970.8
sp|P30559|OXYR_HUMAN	P30559	P30559	OXYR	OXTR	OXTR	Oxytocin receptor OS=Homo sapiens GN=OXTR PE=2 SV=2	HUMAN	M	PM						3	13	15	3	4	1	775.13	1845.24	664.216	675.16	531.089	1440.55	1655.07	1483.74	2448.59	2465.51	3457.54	3027.63	2321.23	4030.8	3739.8	2510.32	2766.39	3324.48	4165.49	3617.69	2882.04	4134.9	4303.41	2461.49	1576.9	1286.42	1097.49	789.38	815.834
sp|P51148-2|RAB5C_HUMAN	P51148-2	P51148	RAB5C	RAB5C	RAB5C	Isoform 2 of Ras-related protein Rab-5C OS=Homo sapiens GN=RAB5C	HUMAN	M	PM						27	13	9	30	28	34	6761.78	6378.87	5735.17	6185.6	5170.58	6618.91	6633.33	6605.55	1863.47	1901.03	1859.96	1631.3	2247.99	2318.55	4169.46	2153.74	2071.54	1925.23	1351.63	1429.31	1895.83	1766.3	3882.79	2112.67	3913.36	3856.15	4015.65	3696.23	3907.69
sp|P51884|LUM_HUMAN	P51884	P51884	LUM	LUM	LUM	Lumican OS=Homo sapiens GN=LUM PE=1 SV=2	HUMAN					XC			9	13	12	10	9	8	6710.14	4566.04	1798.5	1802.75	1748.04	3459.59	3599.21	3538.81	4120.35	4963.74	4804.25	4698.45	5698.24	6509.06	4485.17	4709.14	5644.22	6026.14	4666.07	5199.97	8368.42	6209.44	4598.43	4158.12	1739.84	1579.76	1594.58	1394.22	1175.44
sp|P68617|A33_VACCW	P68617	P68617	A33	VACWR156	A33	Protein A33 OS=Vaccinia virus (strain Western Reserve) GN=VACWR156 PE=1 SV=1	VACCW								11	13	25	12	7	5	175.7	191.789	4772.4	6727.71	4785.99	1694.81	1932.77	1589.32	122.976	1092.98	6487.51	12409.6	139.197	2803.21	91.9721	72.0783	1015.24	2013.08	6902.06	14744.5	1170.23	4930.29	788.717	926.907	535.12	542.053	664.845	475.216	959.919
sp|Q08345-5|DDR1_HUMAN	Q08345-5	Q08345	DDR1	DDR1	DDR1	Isoform 4 of Epithelial discoidin domain-containing receptor 1 OS=Homo sapiens GN=DDR1	HUMAN	M	PM			XC			0	13	14	0	0	0	0	0	0	0	0	0	0	0	2995.36	2803.65	2772.7	2485.65	3227.08	2257.07	3418.34	3341.34	3606.64	4269.03	3322.66	2892.61	3920.35	2364.66	4663.53	3748.54	0	0	0	0	0
sp|Q13642|FHL1_HUMAN	Q13642	Q13642	FHL1	FHL1	FHL1	Four and a half LIM domains protein 1 OS=Homo sapiens GN=FHL1 PE=1 SV=4	HUMAN	M	PM				Nuc		39	13	13	62	41	38	15689.9	12994	13288.3	13976.5	13803.1	10239.1	10933.8	10096.5	3922.4	2974.65	4170.34	2891.93	4192.36	3145.51	5630.75	4014.24	4237.99	5026.96	3632.88	3296.4	4048.29	3130.04	5069.67	4669.57	11707.7	14619.3	11792.6	12369.7	11460.4
sp|Q29980|MICB_HUMAN	Q29980	Q29980	MICB	MICB	MICB	MHC class I polypeptide-related sequence B OS=Homo sapiens GN=MICB PE=1 SV=1	HUMAN	M	PM		CS				0	13	16	0	0	0	0	0	0	0	0	0	0	0	1506.64	1500.82	1340.87	1180.5	1516.08	4075.41	7406.66	1771.89	2550.88	2349.68	2685.98	2323.69	2475.96	12932.6	21961.3	1841.92	0	0	0	0	0
sp|Q7L014|DDX46_HUMAN	Q7L014	Q7L014	DDX46	DDX46	DDX46	Probable ATP-dependent RNA helicase DDX46 OS=Homo sapiens GN=DDX46 PE=1 SV=2	HUMAN	M					Nuc		46	13	10	43	50	43	10432.4	9913.82	11725.4	11309.7	11745.5	11607.6	11358.4	11469.2	1613.17	2888.18	2392.52	2661.27	1891.08	3117.08	1884.18	2048.7	1219.15	1331.9	1346.42	1476.5	1230.02	1695.21	1230.75	1310.64	5735.23	5446.54	5868.09	5709.29	5838.94
sp|Q8NE01|CNNM3_HUMAN	Q8NE01	Q8NE01	CNNM3	CNNM3	CNNM3	Metal transporter CNNM3 OS=Homo sapiens GN=CNNM3 PE=1 SV=1	HUMAN	M	PM						5	13	19	2	3	2	713.893	747.124	594.239	651.239	536.933	796.741	820.518	801.05	3596.1	3951.46	3369.03	3176.46	3703.73	3421.71	3231.75	3553.61	5297.3	6311.15	4937.86	5105.12	5500	4366.62	4328.98	5553.87	463.286	450.122	461.13	415.982	449.787
sp|Q8TB96|TIP_HUMAN	Q8TB96	Q8TB96	TIP	ITFG1	ITFG1	T-cell immunomodulatory protein OS=Homo sapiens GN=ITFG1 PE=1 SV=1	HUMAN	M							1	13	12	3	3	5	150.642	170.115	203.145	173.687	194.104	241.322	235.082	217.254	2933.31	2735.99	4856.82	6415.98	3218.63	4575.8	3854.33	3438.51	2029.15	2053.63	3282.64	4614.78	2182.06	3029.81	2675.9	2015.14	718.594	610.092	723.094	677.033	661.639
sp|Q9BS26|ERP44_HUMAN	Q9BS26	Q9BS26	ERP44	ERP44	ERP44	Endoplasmic reticulum resident protein 44 OS=Homo sapiens GN=ERP44 PE=1 SV=1	HUMAN	M			CS				31	13	14	27	25	21	10624.5	8578.49	10187.6	10481.6	10353.3	9925.5	9922.45	9716.53	1033.55	3459.87	4950.77	5077.86	1521.32	8520.52	2110.16	1166.59	1880	3248.44	4856.56	6521.29	2613.4	9654.11	3147.96	2182.17	4274.79	4338.69	3974.25	4276.05	4363.63
sp|Q9BVK6|TMED9_HUMAN	Q9BVK6	Q9BVK6	TMED9	TMED9	TMED9	Transmembrane emp24 domain-containing protein 9 OS=Homo sapiens GN=TMED9 PE=1 SV=2	HUMAN	M							20	13	12	26	20	20	4179.38	3937.64	4155.04	4471.07	3830.97	4661.81	4648.4	4522.23	912.122	2010.2	4006.28	3544.72	1482.68	7870.23	2909.4	1212.18	2423.16	4044.92	4977.86	5814.37	3400.28	9374.97	4250.21	2500.42	3965.37	4300.13	3712.88	3597.36	3968.37
sp|B5ME19|EIFCL_HUMAN	B5ME19	B5ME19	EIFCL	EIF3CL	EIF3CL	Eukaryotic translation initiation factor 3 subunit C-like protein OS=Homo sapiens GN=EIF3CL PE=3 SV=1	HUMAN								65	12	3	44	57	65	18855.8	17939.2	18454.5	18240	18959.4	16157.5	16085	15531.3	2050.83	6925.89	2003.08	4715.22	2546.96	2619.67	3549.26	2836.14	802.303	949.294	791.344	1129.91	887.733	1962.8	1151.04	839.092	7134.96	6407.45	7198.18	6471.99	6435.04
sp|O00186|STXB3_HUMAN	O00186	O00186	STXB3	STXBP3	STXBP3	Syntaxin-binding protein 3 OS=Homo sapiens GN=STXBP3 PE=1 SV=2	HUMAN	M	PM						16	12	14	14	20	18	5561.87	5441.53	5240.73	5298.55	5139.97	6236.73	6341.58	6165.22	3563.18	3478.4	2879.09	2393.32	4595.81	2911.96	5121.56	3848.46	5215.68	3951.41	3282.11	3058.89	4242.72	3539.96	6351.46	6115.11	2637.87	2357.34	2429.69	2267.38	2136.86
sp|O94925|GLSK_HUMAN	O94925	O94925	GLSK	GLS	GLS	Glutaminase kidney isoform, mitochondrial OS=Homo sapiens GN=GLS PE=1 SV=1	HUMAN								37	12	8	32	42	34	9073.71	9311.87	8577.04	8731.32	8325.81	8994.87	9111.35	9130.32	1679.22	3837.46	1419.76	2427.04	1800.76	1786.16	2333.3	2224.19	1277.6	1093.51	982.668	1278.72	1084.68	1712.89	1440.53	1293.76	6389.41	5500.21	6695.6	5251.57	5299.09
sp|P04004|VTNC_HUMAN	P04004	P04004	VTNC	VTN	VTN	Vitronectin OS=Homo sapiens GN=VTN PE=1 SV=1	HUMAN					XC			13	12	9	11	8	7	1852.46	2167.23	2839.52	3071.51	2376.84	3617.76	3041.66	3774.79	2172.39	1914.33	2540.61	2937.96	1985.31	3325.25	2921.28	2822.9	1444.04	2061.36	1833.11	2314.87	1495.73	3239.53	1935.08	1621.2	2354.23	2237.89	2470.67	2255.04	2010.08
sp|P04062|GLCM_HUMAN	P04062	P04062	GLCM	GBA	GBA	Glucosylceramidase OS=Homo sapiens GN=GBA PE=1 SV=3	HUMAN	M							20	12	7	13	26	15	4779.37	4670.2	4934.89	5052.56	4942.59	4650.03	4704.5	4595.72	1340	3519.41	4886.59	3882.92	2004.41	8602.6	3705.9	1958.39	841.197	1581.57	2155.84	1958.16	1189.76	4197.85	1221.84	782.624	2226.67	2168.23	2137.46	2093.02	2121.66
sp|P0C0L5|CO4B_HUMAN	P0C0L5	P0C0L5	CO4B	C4B	C4B	Complement C4-B OS=Homo sapiens GN=C4B PE=1 SV=2	HUMAN	M	PM			XC			3	12	10	4	3	3	441.597	786.906	409.703	468.953	451.317	810.818	794.005	775.244	3974.01	1124.04	1951.31	2816.14	2469.09	1880.51	1782.08	4268.86	3143.12	2575.72	2540.71	3488.99	2655.36	2460.48	3749.49	4099.12	977.9	720.591	568.698	504.209	491.373
sp|P11047|LAMC1_HUMAN	P11047	P11047	LAMC1	LAMC1	LAMC1	Laminin subunit gamma-1 OS=Homo sapiens GN=LAMC1 PE=1 SV=3	HUMAN	M				XC			74	12	6	72	62	52	19342	23567	16246.4	15610.8	16316.5	21328.8	21263.7	21526.5	1178.38	1182.13	2229.37	1627.5	1158.76	4953.35	1221.48	866.196	809.892	1122.8	990.646	864.945	1075.1	1619.55	747.997	802.106	11231.3	11197.6	11458	11750.4	11743.5
sp|P26641-2|EF1G_HUMAN	P26641-2	P26641	EF1G	EEF1G	EEF1G	Isoform 2 of Elongation factor 1-gamma OS=Homo sapiens GN=EEF1G	HUMAN	M					Nuc		65	12	10	50	67	49	22560.9	19294.4	21171	22558.8	21867.2	18332.7	19212.9	17677.8	2387.57	5477.33	2499.47	4103.71	2743.79	3505.5	3136.42	2790.19	2289.87	2191.35	2004.34	3204.21	2350.77	4042.87	2588.18	2865.02	9874.27	9607.59	9506.53	9300.39	8935.62
sp|P41250|SYG_HUMAN	P41250	P41250	SYG	GARS	GARS	Glycine--tRNA ligase OS=Homo sapiens GN=GARS PE=1 SV=3	HUMAN								74	12	6	65	96	74	21277.6	20047.5	19701.4	19501.8	19575.8	16701.9	16413.4	15920.3	1446.99	3873.58	1233.5	1890.87	1739.72	1586.78	2130.85	1789.26	1185.48	972.873	744.716	914.133	1086.43	1409.52	1442.24	1631.28	12961	10715.5	12010.3	10774.7	10860.9
sp|P50990|TCPQ_HUMAN	P50990	P50990	TCPQ	CCT8	CCT8	T-complex protein 1 subunit theta OS=Homo sapiens GN=CCT8 PE=1 SV=4	HUMAN								88	12	7	70	81	71	28433.8	26715.9	27069.6	27251.5	27604.7	22986.5	23296.3	23060.8	1682.17	5352.63	1883.78	2978.61	1948.35	2235.57	2027.12	1805.26	2123.61	2129.61	2377.61	2804.72	2150.58	3311.16	2356.2	2823.91	16214.4	14774.6	15285.8	14763.7	14351.3
sp|P53618|COPB_HUMAN	P53618	P53618	COPB	COPB1	COPB1	Coatomer subunit beta OS=Homo sapiens GN=COPB1 PE=1 SV=3	HUMAN	M	PM						74	12	10	62	75	69	19491.7	20129.9	19702.6	20600.2	21226.9	17783.2	18142.9	17748.8	2600.98	3878.78	2896.1	4421.36	3002.67	2966.63	3749.01	3247.54	1878.51	1857.91	1556.79	1786.61	1473.25	2648.67	2211.77	2300.78	12645.2	12217.7	12769.5	12870.5	12102.2
sp|P55060|XPO2_HUMAN	P55060	P55060	XPO2	CSE1L	CSE1L	Exportin-2 OS=Homo sapiens GN=CSE1L PE=1 SV=3	HUMAN	M					Nuc		44	12	19	41	51	50	11148.1	10068.6	11007.3	10931.2	11280.7	8699.9	8483.34	8117.99	3184.79	3329.54	3424.79	4034.96	4043.56	3208.87	3631.1	3692.03	4222.75	3471.75	3363.16	4085.49	3153.62	3569.4	4058.94	4150.26	8116.94	7949.56	8036.54	7728.67	7634.96
sp|P67936-2|TPM4_HUMAN	P67936-2	P67936	TPM4	TPM4	TPM4-2	Isoform 2 of Tropomyosin alpha-4 chain OS=Homo sapiens GN=TPM4	HUMAN	M							102	12	7	87	99	68	29469	25989	24876	27154.2	26080.6	25705.5	26856.8	25973.9	1983.93	3914.42	2728.35	3601.4	3255.31	3142.58	2997.35	2722.8	2006.08	1658.02	2012.63	2249.82	1487.59	2945.1	1780.06	2476.35	21827.8	23287.8	20104	20901.5	19794.9
sp|Q00610|CLH1_HUMAN	Q00610	Q00610	CLH1	CLTC	CLTC	Clathrin heavy chain 1 OS=Homo sapiens GN=CLTC PE=1 SV=5	HUMAN	M	PM			XC			186	12	13	160	173	153	45230.4	41309.9	45544.7	45071.3	46285.5	41730.5	40923.7	40124.7	1813.53	2591.12	2037.45	3065.8	2174.43	2417.3	2267.11	1990.13	2026.79	2434.52	1628.04	2416.74	2073.86	3030.86	1940.4	2375.65	26949.9	25466.8	26713.5	24673	25014.6
sp|Q13591|SEM5A_HUMAN	Q13591	Q13591	SEM5A	SEMA5A	SEMA5A	Semaphorin-5A OS=Homo sapiens GN=SEMA5A PE=1 SV=3	HUMAN	M	PM						2	12	16	4	5	3	264.338	178.241	78.4169	74.7785	70.6475	186.745	163.385	176.105	3616.1	2910.38	3279.75	2159.02	3510.61	1976.56	1122.19	3755.16	6047.85	6475.21	4502.86	3039.07	6211.14	2368.56	1257.89	6565.68	349.793	369.726	316.227	275.978	296.733
sp|Q15084-2|PDIA6_HUMAN	Q15084-2	Q15084	PDIA6	PDIA6	PDIA6	Isoform 2 of Protein disulfide-isomerase A6 OS=Homo sapiens GN=PDIA6	HUMAN	M	PM						39	12	11	29	38	34	9220.35	7423.91	9388.35	9026.19	9701.77	9108.85	8869.62	8990.07	1580.79	5118.58	2339.14	3645.43	1932.65	3018.21	3222.26	2626.36	1369.45	1638.78	1776.92	2546.34	1421.6	5299.34	2995.62	2210.45	3729.74	3750.29	3589.11	3694.4	3816.93
sp|Q15303|ERBB4_HUMAN	Q15303	Q15303	ERBB4	ERBB4	ERBB4	Receptor tyrosine-protein kinase erbB-4 OS=Homo sapiens GN=ERBB4 PE=1 SV=1	HUMAN	M	PM			XC	Nuc		3	12	10	2	0	0	384.332	421.869	275.92	302.367	225.409	469.789	480.193	464.633	5301.91	2751.16	2462.1	1745.77	5084.18	1377.05	2699.51	5071.35	6735.19	5483.34	3789.9	2720.4	7403	1905.76	4402.19	6748.56	230.788	222.341	239.922	217.79	209.608
sp|Q16270|IBP7_HUMAN	Q16270	Q16270	IBP7	IGFBP7	IGFBP7	Insulin-like growth factor-binding protein 7 OS=Homo sapiens GN=IGFBP7 PE=1 SV=1	HUMAN					XC			21	12	13	34	20	17	11429	7798.05	4948.46	4936.05	5054.08	6657.41	6618.66	6703.18	1111.48	2172.69	2869.62	2501.63	1509.25	3205.64	1361.98	1188.84	2047.01	2020.25	2910.04	3008.08	2260.04	3656.78	2001.2	1400.75	5920	5220.79	6890.65	6568.4	6097.54
sp|Q5JPE7|NOMO2_HUMAN	Q5JPE7	Q5JPE7	NOMO2	NOMO2	NOMO2	Nodal modulator 2 OS=Homo sapiens GN=NOMO2 PE=1 SV=1	HUMAN	M							42	12	6	42	49	48	10059.7	10618.9	9838.87	9636.68	9843.01	11617.5	11605.2	11617.5	1562.2	2023.9	4909.72	3120.04	1612.23	7870.39	2259.09	1452.08	367.5	1099.38	1478.21	1383.5	754.955	3041.08	596.696	331.102	6810.01	6992.82	7242.96	7268.26	7349.4
sp|Q658P3-2|STEA3_HUMAN	Q658P3-2	Q658P3	STEA3	STEAP3	STEAP3	Isoform 2 of Metalloreductase STEAP3 OS=Homo sapiens GN=STEAP3	HUMAN	M	PM						4	12	12	4	3	4	1408.79	1636.6	1038.98	1049.83	914.435	1462.01	1390.07	1447.7	3351.5	2290.63	2764.38	2244.56	3388.58	2522.89	3577.2	3024.43	3447.73	3619.89	3195.33	2979.12	4210.54	2802.2	4546.84	3467.87	1255.35	1109.56	1159.83	1041.78	994.304
sp|Q8IWA5-3|CTL2_HUMAN	Q8IWA5-3	Q8IWA5	CTL2	SLC44A2	SLC44A2-3	Isoform 3 of Choline transporter-like protein 2 OS=Homo sapiens GN=SLC44A2	HUMAN	M	PM						1	12	12	1	0	0	219.653	182.911	140.138	138.628	120.468	203.414	176.505	176.058	4255.44	3836.66	3528.08	2861.91	4659.14	3189.49	3925.84	4462.42	4167.02	4654.36	3679.33	3461.2	4854.39	3340.85	3727.26	4575.14	144.463	150.583	103.343	132.742	147.291
sp|Q8NC42|RN149_HUMAN	Q8NC42	Q8NC42	RN149	RNF149	RNF149	E3 ubiquitin-protein ligase RNF149 OS=Homo sapiens GN=RNF149 PE=2 SV=2	HUMAN	M							2	12	15	1	1	1	233.633	833.456	142.711	219.647	150.567	677.484	708.96	699.85	2168.08	2194.57	1993.51	1733.18	2407.35	5820.48	7882.42	2473.14	1733.65	2084.4	1752.64	1631.37	1902.05	8400.61	9512.46	1711.93	160.696	174.939	177.986	187.813	224.025
sp|Q92542|NICA_HUMAN	Q92542	Q92542	NICA	NCSTN	NCSTN	Nicastrin OS=Homo sapiens GN=NCSTN PE=1 SV=2	HUMAN	M	PM						8	12	11	7	4	5	799.835	941.888	831.314	845.061	748.263	1043.63	1025.84	1030.1	2291.34	2095.45	2327.95	2069.67	2314.32	2450.4	2912.34	2233.73	3306.65	3340.32	3572.7	3260.39	3793.03	3536.21	4278.28	2929.99	1227.72	1147.71	1159.51	1068.22	1459.3
sp|Q96T83|SL9A7_HUMAN	Q96T83	Q96T83	SL9A7	SLC9A7	SLC9A7	Sodium/hydrogen exchanger 7 OS=Homo sapiens GN=SLC9A7 PE=1 SV=1	HUMAN	M							3	12	11	3	1	0	436.284	411.696	385.791	447.125	368.006	462.397	464.629	500.355	1805.23	1336.88	3214.63	3941.98	1714.44	2086.7	1679.09	1647.99	1873.38	2056.77	3907.63	4949.15	2000.74	2619.71	1768.86	2176.71	529.963	504.959	518.452	466.286	435.609
sp|Q99808-2|S29A1_HUMAN	Q99808-2	Q99808	S29A1	SLC29A1	SLC29A1	Isoform 2 of Equilibrative nucleoside transporter 1 OS=Homo sapiens GN=SLC29A1	HUMAN	M	PM						2	12	13	1	0	0	310.273	545.219	210.533	290.154	194.454	405.987	440.867	412.517	2581.62	2402.56	2140.01	2193.24	2905.98	2354.77	3582.01	2571.87	2671.82	2483.2	2367.07	2227.89	2760.64	2361.32	3568.56	2333.15	106.555	116.094	100.169	85.8631	90.3312
sp|Q9BUF5|TBB6_HUMAN	Q9BUF5	Q9BUF5	TBB6	TUBB6	TUBB6	Tubulin beta-6 chain OS=Homo sapiens GN=TUBB6 PE=1 SV=1	HUMAN						Nuc		76	12	10	83	82	92	13564.1	12549.7	12433.7	12800.8	13042.2	10435.9	10805	10157.8	2108.26	2450.37	2186.79	2296.62	1973.29	1797.09	2393.92	2679.95	2171.37	2405.91	2035.28	2214.78	1952.74	2101.33	2556.85	2200.09	11495.2	11372.3	11781.1	11884	12019
sp|Q9H461|FZD8_HUMAN	Q9H461	Q9H461	FZD8	FZD8	FZD8	Frizzled-8 OS=Homo sapiens GN=FZD8 PE=1 SV=1	HUMAN	M	PM						1	12	6	0	0	0	21.0343	49.3819	16.1943	28.7372	19.5616	53.1119	47.7811	58.056	2378.78	2227.97	3979.15	3007.14	2484.41	1691.93	1834.85	2563.31	1332.84	1729.73	2188.67	1693.81	1491.64	1194.72	1141.66	1249.09	0	0	0	0	0
sp|Q9HCN3|TMM8A_HUMAN	Q9HCN3	Q9HCN3	TMM8A	TMEM8A	TMEM8A	Transmembrane protein 8A OS=Homo sapiens GN=TMEM8A PE=1 SV=3	HUMAN	M	PM						0	12	14	2	0	0	0	0	0	0	0	0	0	0	5017.57	3053.62	3137.86	2331.15	4508.5	2713.29	3509.19	4957.28	4197.73	4668.98	3868.63	3337.98	4911.48	3691.09	4181.75	5474.29	200.967	201.614	190.137	204.651	307.033
sp|Q9Y4G6|TLN2_HUMAN	Q9Y4G6	Q9Y4G6	TLN2	TLN2	TLN2	Talin-2 OS=Homo sapiens GN=TLN2 PE=1 SV=4	HUMAN	M	PM						90	12	13	95	78	73	24743	22335	23509.2	23204.5	23043.9	23149.8	22597.3	23126.3	2504.56	5314.68	2766.65	4500.95	2806.28	3708.63	3213.37	2967.7	2527.34	2466.4	1779.28	2275.18	2132.22	3132.01	2403.58	3397.57	16800.2	15828	16684.2	15605.3	16288.8
sp|Q9Y4K0|LOXL2_HUMAN	Q9Y4K0	Q9Y4K0	LOXL2	LOXL2	LOXL2	Lysyl oxidase homolog 2 OS=Homo sapiens GN=LOXL2 PE=1 SV=1	HUMAN	M				XC	Nuc		22	12	18	22	29	30	8923.34	10602.1	5773.37	5751.98	5919.67	8627.95	8368.02	8572.43	3285.86	2768.51	2844.9	2750.5	3911.64	2665.79	1811.1	3407.87	7015.63	4796.93	4531.64	4238.35	6351.31	3968.14	3573.15	5571.56	4076.2	4398.08	4350.66	4297.63	3840.07
sp|Q9Y5Q5|CORIN_HUMAN	Q9Y5Q5	Q9Y5Q5	CORIN	CORIN	CORIN	Atrial natriuretic peptide-converting enzyme OS=Homo sapiens GN=CORIN PE=1 SV=2	HUMAN	M	PM		CS	XC			2	12	7	3	0	1	126.164	136.075	76.6758	76.3805	78.0828	107.579	118.559	105.713	2213.81	1927.6	2243.47	1893.91	2236.24	2340.95	2568.98	2048.98	1193.26	1340.85	1382.2	1109.14	1153.05	1410.99	1316.49	1230.33	431.864	419.366	420.049	416.036	403.917
sp|O75131|CPNE3_HUMAN	O75131	O75131	CPNE3	CPNE3	CPNE3	Copine-3 OS=Homo sapiens GN=CPNE3 PE=1 SV=1	HUMAN	M	PM				Nuc		18	11	11	36	19	20	4056.32	3509.21	4081.52	3620.98	4022.17	3473.42	3285.26	3327.86	2437.17	5280.84	3101.22	3983.63	5629.66	4249.99	3852.2	2823.75	2498.14	1836.11	1720.97	2287.28	2015.8	2307.53	2321.33	3412.18	4967.05	5046.3	5016.51	5285.9	5131.87
sp|O75197|LRP5_HUMAN	O75197	O75197	LRP5	LRP5	LRP5	Low-density lipoprotein receptor-related protein 5 OS=Homo sapiens GN=LRP5 PE=1 SV=2	HUMAN	M	PM						0	11	9	1	0	0	0	0	0	0	0	0	0	0	3622.03	2870.76	3202.97	2638.95	3868.2	1826.27	1660.46	3784.45	3524.36	3123.34	3570.16	2685.39	3350.74	1680.95	1595.73	3724.93	93.0104	106.348	85.357	70.1243	91.1629
sp|P12109|CO6A1_HUMAN	P12109	P12109	CO6A1	COL6A1	COL6A1	Collagen alpha-1(VI) chain OS=Homo sapiens GN=COL6A1 PE=1 SV=3	HUMAN	M				XC			50	11	23	73	75	73	20288.4	15162.5	11858.8	11794	11147.3	13728.4	13923.8	13882.9	2680.84	1358.95	2263.17	1525.2	1849.08	2215.37	1302.56	1810.98	6275.43	7185.65	6958.03	5791.85	8883.67	6269.5	4580.26	7065.81	11543.1	11114.8	11058.9	11694.3	10142.5
sp|P13797|PLST_HUMAN	P13797	P13797	PLST	PLS3	PLS3	Plastin-3 OS=Homo sapiens GN=PLS3 PE=1 SV=4	HUMAN								95	11	14	86	107	84	36586.8	31960.3	31157	31082.5	32651.9	26165.1	26103.5	25243.7	1762.94	2906.1	2043.45	2572.55	2250.83	2287.88	2964.59	2002.12	3137.07	3113.23	3247.25	4329.75	2781.77	4204.79	3884.23	3416.04	16293.2	17082.5	15898	16347	15252.2
sp|P20810-6|ICAL_HUMAN	P20810-6	P20810	ICAL	CAST	CAST	Isoform 6 of Calpastatin OS=Homo sapiens GN=CAST	HUMAN	M					Nuc		103	11	8	143	97	86	30726.4	26744.5	29040.6	29357	29470	25760.3	25843.9	25434.6	1045.08	1576.61	2160.56	2302.04	1470.37	3090.39	1582.56	1268.69	866.46	986.145	1061.4	1324.65	882.421	1387.06	902.779	1100.94	26523.7	26369.5	25315.5	25758.4	24506.6
sp|P21291|CSRP1_HUMAN	P21291	P21291	CSRP1	CSRP1	CSRP1	Cysteine and glycine-rich protein 1 OS=Homo sapiens GN=CSRP1 PE=1 SV=3	HUMAN						Nuc		32	11	9	53	28	35	9527.48	9580.35	8822.21	9987.69	8236.15	7078.84	7952.4	6924.27	3556.5	2713.9	3043.51	2429.3	3378.59	2495.93	4991.11	3507.6	3069.74	3753.83	2584.33	2243.74	3835.66	2424.9	4352.73	3548.77	7219.04	7628.65	6979.98	7727.34	7236.42
sp|P25942|TNR5_HUMAN	P25942	P25942	TNR5	CD40	CD40	Tumor necrosis factor receptor superfamily member 5 OS=Homo sapiens GN=CD40 PE=1 SV=1	HUMAN	M	PM		CS	XC			2	11	15	2	3	3	592.54	579.278	573.632	569.573	501.462	622.354	638.748	632.553	3315.57	3126.68	3641.02	3546.55	3609.8	2872.51	3279.07	3161.87	3512.78	3226.57	3528.14	3517.02	3354.66	3265.25	3010.76	2855.8	271.985	283.793	273.015	248.294	240.1
sp|P30511-3|HLAF_HUMAN	P30511-3	P30511	HLAF	HLA-F	HLA-F	Isoform 3 of HLA class I histocompatibility antigen, alpha chain F OS=Homo sapiens GN=HLA-F	HUMAN	M	PM		CS				2	11	11	1	2	3	323.327	397.601	281.885	258.579	244.612	376.776	354.668	355.348	2110.86	2695.41	1932.3	1984.62	2388.13	1977.75	2152.8	2534.79	2391.86	3008.22	2289.71	2377.01	2440.22	2442.55	2189.35	2290.96	245.759	234.9	213.622	200.001	211.299
sp|P36894|BMR1A_HUMAN	P36894	P36894	BMR1A	BMPR1A	BMPR1A	Bone morphogenetic protein receptor type-1A OS=Homo sapiens GN=BMPR1A PE=1 SV=2	HUMAN	M	PM						1	11	10	3	1	0	92.655	143.206	81.9189	91.2979	78.1238	130.006	120.732	127.577	1887.2	1443.57	1034.94	961.381	2049.11	640.556	1655.14	2144.78	2301.25	2679.2	1465.26	1444.62	2440.46	970.879	2478.04	2569.17	303.361	263.423	321.808	283.187	273.35
sp|P36897-2|TGFR1_HUMAN	P36897-2	P36897	TGFR1	TGFBR1	TGFBR1	Isoform 2 of TGF-beta receptor type-1 OS=Homo sapiens GN=TGFBR1	HUMAN	M	PM						4	11	11	2	1	5	810.34	1190.95	614.132	599.519	560.715	1078.47	1096.26	1098.16	1937.82	1745.6	1361.84	1346.26	2087.02	1288.18	1768.66	2233.27	3408.49	3605.45	2597.64	2578.08	3997.86	2989.4	3526.35	3391.05	243.666	207.629	208.448	205.726	195.566
sp|P49368|TCPG_HUMAN	P49368	P49368	TCPG	CCT3	CCT3	T-complex protein 1 subunit gamma OS=Homo sapiens GN=CCT3 PE=1 SV=4	HUMAN	M	PM						72	11	10	102	110	87	21080.2	20923.5	19840.7	20943.7	20581.1	17579.4	18390.9	17148.4	1535.28	2289.24	1454.99	1772.96	1593.81	1563.01	1684.07	1462.93	1974.89	2055.21	1801.51	2628.79	2034.74	2514.8	2068.4	2133.02	14329.5	13903.5	14370.3	14026.9	14574.6
sp|P50443|S26A2_HUMAN	P50443	P50443	S26A2	SLC26A2	SLC26A2	Sulfate transporter OS=Homo sapiens GN=SLC26A2 PE=1 SV=2	HUMAN	M	PM						1	11	12	2	2	0	199.334	244.686	167.137	194.397	181.163	178.51	201.619	162.08	2445.36	2001.98	2916.19	2637.24	2813.6	2683.05	2364.91	2341.68	3765.31	3590.7	3758.92	3760.34	3294.93	3437.2	3348.07	3461.13	204.589	207.989	204.99	158.072	191.656
sp|P51511|MMP15_HUMAN	P51511	P51511	MMP15	MMP15	MMP15	Matrix metalloproteinase-15 OS=Homo sapiens GN=MMP15 PE=1 SV=1	HUMAN	M	PM			XC			0	11	13	0	1	0	0	0	0	0	0	0	0	0	3124.67	2644.15	2331.54	1669.97	3287.89	2401.16	3560.36	3285.31	4462.14	4456.93	3603.36	2632.32	4908.47	3311.85	5455.83	4638.1	0	0	0	0	0
sp|P53985|MOT1_HUMAN	P53985	P53985	MOT1	SLC16A1	SLC16A1	Monocarboxylate transporter 1 OS=Homo sapiens GN=SLC16A1 PE=1 SV=3	HUMAN	M	PM						4	11	11	4	5	2	2066.02	2244.03	1797.57	1953.93	1508.82	2363.34	2374.79	2362.87	5316.6	1779.5	2601.56	2792.09	4184.25	2467.83	2920.24	4346.63	1932.44	2744.57	1778.04	2395.39	5546.4	2056.19	1992.59	2938.7	759.738	982.344	731.451	952.242	1016.69
sp|P78344|IF4G2_HUMAN	P78344	P78344	IF4G2	EIF4G2	EIF4G2	Eukaryotic translation initiation factor 4 gamma 2 OS=Homo sapiens GN=EIF4G2 PE=1 SV=1	HUMAN	M							57	11	10	45	62	52	14768.7	16043.1	14840	14278.9	14807.3	15809.5	15309.1	15436.9	1613.46	5065.96	1484.33	4180.64	2304.58	1743.08	4038.44	3141.09	1556	1427.45	1097.51	1420.53	1171.88	1889.06	2271.01	2554.39	6028.94	5712.49	6371.11	5834.6	6062.75
sp|Q14247|SRC8_HUMAN	Q14247	Q14247	SRC8	CTTN	CTTN	Src substrate cortactin OS=Homo sapiens GN=CTTN PE=1 SV=2	HUMAN	M	PM						48	11	9	43	50	44	16777.1	14674.4	14816.5	14863.1	15643.2	13778.6	13461.7	14017	1769.65	5009.78	2609.5	3568.48	2721.8	2878.79	2674.88	2660.07	2122.15	1977.98	2353.82	2452.98	1998.45	2279.74	2013.31	2543.19	5858.25	6189.81	5834.94	6448.98	6172.24
sp|Q14498|RBM39_HUMAN	Q14498	Q14498	RBM39	RBM39	RBM39	RNA-binding protein 39 OS=Homo sapiens GN=RBM39 PE=1 SV=2	HUMAN								25	11	14	18	24	19	7856.14	8701.44	8095.33	7914.02	8265.53	8712.12	8644.54	8324.38	1270.3	3725.97	3189.82	2847.8	1900.54	4616.45	2125.84	1837.81	2124.47	3828.69	3939.03	5014.32	3132.19	5813.22	2666.95	2914.77	2740.11	3787.16	3723.99	4053.42	4508.05
sp|Q29983|MICA_HUMAN	Q29983	Q29983	MICA	MICA	MICA	MHC class I polypeptide-related sequence A OS=Homo sapiens GN=MICA PE=1 SV=1	HUMAN	M	PM		CS	XC			1	11	7	0	2	0	192.412	351.12	128.68	140.051	121.2	231.343	233.279	246.58	2370.84	2375.42	2391.74	1869.32	2357.31	2563.09	4601.34	2676.61	1195.49	1134.99	1268.55	1058.34	1127.14	2187.11	3626.19	1171.43	0	0	0	0	0
sp|Q5KU26|COL12_HUMAN	Q5KU26	Q5KU26	COL12	COLEC12	COLEC12	Collectin-12 OS=Homo sapiens GN=COLEC12 PE=1 SV=3	HUMAN	M	PM						15	11	27	18	8	8	4659.17	4830.94	3506.26	3837.01	3364.59	5235.42	5156.74	5222.29	1525.75	1014.41	2244.08	2421.51	1258.82	2762.28	1116.24	1177.92	5629.32	5840.57	8655.58	9810.51	4365.38	8573.64	5901.02	4729.07	3208.94	3078.44	3069.89	3151.23	3292.76
sp|Q6P995|F171B_HUMAN	Q6P995	Q6P995	F171B	FAM171B	FAM171B	Protein FAM171B OS=Homo sapiens GN=FAM171B PE=2 SV=3	HUMAN	M						ShG	0	11	8	0	2	0	0	0	0	0	0	0	0	0	3148.03	2293.83	2100.57	1871.68	2977.67	1305.27	1994.04	3280.04	2721.08	2685.88	1882.47	1613.07	3116.54	786.467	1752.55	2682.61	0	0	0	0	0
sp|Q6ZRP7|QSOX2_HUMAN	Q6ZRP7	Q6ZRP7	QSOX2	QSOX2	QSOX2	Sulfhydryl oxidase 2 OS=Homo sapiens GN=QSOX2 PE=1 SV=3	HUMAN	M	PM			XC			12	11	9	3	11	8	3451.18	3201.21	3213.05	3233.23	2978.4	3573.86	3589.26	3675.91	1325.25	1290.25	2873.83	4233.33	1451.17	3706.29	1777.64	1434.07	874.844	1199.88	3064.87	5362.21	1064.04	3913.08	1560.52	793.953	706.338	600.84	655.935	549.779	564.341
sp|Q92629-2|SGCD_HUMAN	Q92629-2	Q92629	SGCD	SGCD	SGCD	Isoform 2 of Delta-sarcoglycan OS=Homo sapiens GN=SGCD	HUMAN	M	PM						7	11	9	13	10	10	1796.95	1728.53	1491.89	1496.13	1388.06	2038.83	1801.16	1963.37	3606.11	2502.64	3288.45	2832.54	3482.96	3704.82	3363.26	3035.65	3060	2692.59	2447.16	2876.46	3213.6	2960.53	2470.9	2538.95	2825.84	2899.68	2821.57	2858.08	2834.46
sp|Q9H2X9|S12A5_HUMAN	Q9H2X9	Q9H2X9	S12A5	SLC12A5	SLC12A5	Solute carrier family 12 member 5 OS=Homo sapiens GN=SLC12A5 PE=1 SV=3	HUMAN	M	PM						1	11	11	0	3	2	231.804	268.217	222.004	252.302	181.896	364.394	369.518	384.226	1642.06	1227.73	2365.87	3079.86	1919.91	1906.67	2235.31	2048.24	2404.47	2158.7	3865.16	4873.07	2078.95	3444.07	3438.62	2482.06	0	0	0	0	0
sp|Q9P0V3|SH3B4_HUMAN	Q9P0V3	Q9P0V3	SH3B4	SH3BP4	SH3BP4	SH3 domain-binding protein 4 OS=Homo sapiens GN=SH3BP4 PE=1 SV=1	HUMAN						Nuc		28	11	17	26	38	35	8180.13	9078.92	7201.29	7082.38	6836.73	9044.21	8888.05	9113.21	2224.14	1611.13	1332.89	958.9	2795.66	1217.4	3197.43	2495.09	4119.34	3679.93	1855.49	1825.87	3841.56	1928.17	4435.27	4614.49	4106.58	4057.54	3992.17	3942.87	3618.88
sp|Q9Y240|CLC11_HUMAN	Q9Y240	Q9Y240	CLC11	CLEC11A	CLEC11A	C-type lectin domain family 11 member A OS=Homo sapiens GN=CLEC11A PE=1 SV=1	HUMAN					XC			3	11	12	2	3	2	293.259	351.18	217.527	222.768	232.725	297.583	278.13	295.816	3497.35	3117.81	2699.32	3701.35	3169.02	3565.22	3328.06	3532.34	1990.07	2339.16	1887.15	2490.02	1870.08	2774.53	1836.54	1686.6	527.157	474.263	493.755	482.48	326.178
sp|O14745|NHRF1_HUMAN	O14745	O14745	NHRF1	SLC9A3R1	SLC9A3R1	Na(+)/H(+) exchange regulatory cofactor NHE-RF1 OS=Homo sapiens GN=SLC9A3R1 PE=1 SV=4	HUMAN	M	PM						18	10	9	20	16	14	5861.2	5931.7	5085.04	5058.88	5128.58	4582.82	4506.71	4580.54	2615.3	2337.92	1868.94	1307.15	3488.32	2332.82	5488.54	3136.67	3668.3	2503.05	1447	1185.05	2633.89	1980.9	5566.69	4123.73	3377.91	3370.94	3422.49	3554.56	3673.58
sp|O15427|MOT4_HUMAN	O15427	O15427	MOT4	SLC16A3	SLC16A3	Monocarboxylate transporter 4 OS=Homo sapiens GN=SLC16A3 PE=1 SV=1	HUMAN	M	PM						13	10	12	7	12	7	3896.35	3956.75	3707.11	4119.05	3232.15	4291.68	4566.76	4292.07	5154.15	3276.85	4148.06	4795.86	4627.8	4769.15	3928.05	3692.11	4569.67	4231.08	4192.24	4907.72	5241.41	4669.46	4363.27	4160.25	2842.04	2610.47	2657.34	2323.98	2533.68
sp|O43491|E41L2_HUMAN	O43491	O43491	E41L2	EPB41L2	EPB41L2	Band 4.1-like protein 2 OS=Homo sapiens GN=EPB41L2 PE=1 SV=1	HUMAN	M	PM				Nuc		72	10	13	94	58	50	23748.7	21602.9	20769.5	21270.3	20692.5	21639.9	22069.6	21575.2	1876.27	1439.4	2115.85	1667.8	2208.33	2016.45	3260.09	1738.16	2120.14	2514.24	2305.2	2085.92	2319.35	2282.71	2964.47	2684.66	16461.4	16696.3	15684.2	16398.8	15126.5
sp|O94826|TOM70_HUMAN	O94826	O94826	TOM70	TOMM70	TOMM70	Mitochondrial import receptor subunit TOM70 OS=Homo sapiens GN=TOMM70 PE=1 SV=1	HUMAN	M							33	10	7	41	34	33	8128.31	7506.38	8867.02	8594.79	8266.73	9390.85	9064.59	9464.18	1473.7	2454.84	1647.03	2590.37	1812.48	2370.12	3059.44	1908.23	943.566	979.739	761.506	1006.92	742.019	2013.71	1754.76	1107.16	8187.7	7371.13	7998.5	7094.65	6994.85
sp|O95858|TSN15_HUMAN	O95858	O95858	TSN15	TSPAN15	TSPAN15	Tetraspanin-15 OS=Homo sapiens GN=TSPAN15 PE=1 SV=1	HUMAN	M	PM		CS				1	10	12	0	1	1	41.1119	38.7401	40.9758	44.1765	36.1098	48.2739	41.7675	44.268	3079.66	3169.89	2719.17	2249.58	3465.14	2374.67	3270.67	3435.93	3006.95	3337.02	2873.04	2646.75	3264.07	2553.9	3139.57	2839.07	0	0	0	0	0
sp|P00367|DHE3_HUMAN	P00367	P00367	DHE3	GLUD1	GLUD1	Glutamate dehydrogenase 1, mitochondrial OS=Homo sapiens GN=GLUD1 PE=1 SV=2	HUMAN								42	10	9	37	43	46	14040.7	13374.7	14669	14847.4	14417.4	15277.8	15594.2	15274.7	745.433	1271.14	2373.53	2125.01	882.385	3916.09	1201.55	837.916	587.762	959.921	1336.94	1592.38	730.638	2489.96	839.645	479.727	7540.11	7026.46	7251.28	7218.96	7234.57
sp|P00505|AATM_HUMAN	P00505	P00505	AATM	GOT2	GOT2	Aspartate aminotransferase, mitochondrial OS=Homo sapiens GN=GOT2 PE=1 SV=3	HUMAN	M	PM		CS				37	10	8	31	37	30	8891.13	8130.07	9111.85	9194.93	9080.84	9228.93	9503.17	9327.48	1168.9	3261.32	2221.61	2612.07	1386.48	3578.37	1723.19	1415.49	931.395	1305.51	1391.84	1664.94	1001.51	2308.14	1221.04	1156.66	5037.38	4966.08	5003.78	4923.27	5092.06
sp|P01008|ANT3_HUMAN	P01008	P01008	ANT3	SERPINC1	SERPINC1	Antithrombin-III OS=Homo sapiens GN=SERPINC1 PE=1 SV=1	HUMAN	M	PM			XC			5	10	7	4	6	6	1012.76	1271.14	1616.54	1794.48	1259.64	2230.47	2033.69	2124.42	3436.38	1949.63	2033.23	3087.56	2232.14	2058.41	2429.29	3112.88	4189.62	3161.21	2537.69	3401.22	2537.55	2975.25	3516.3	3449.11	1235.33	1043.86	1113.66	998.037	1191.5
sp|P02788|TRFL_HUMAN	P02788	P02788	TRFL	LTF	LTF	Lactotransferrin OS=Homo sapiens GN=LTF PE=1 SV=6	HUMAN				CS	XC	Nuc		3	10	10	2	3	4	1103.21	1084.3	1208.59	1125.68	1172.75	1591.34	1588.56	1539.94	2780.4	2214.46	1809.72	3296.77	1483.23	1969.54	1637.1	2624.42	4669.46	2379.52	2589.68	2796.86	2003.34	2972.24	3016.31	3111.82	712.085	718.701	654.531	577.276	566.277
sp|P04792|HSPB1_HUMAN	P04792	P04792	HSPB1	HSPB1	HSPB1	Heat shock protein beta-1 OS=Homo sapiens GN=HSPB1 PE=1 SV=2	HUMAN	M	PM			XC	Nuc		87	10	12	137	88	64	21171.3	25139.7	19064.2	19919.1	19425.2	19421.4	20267	20106.8	1790.45	2857.26	2666.99	4606.05	1960.59	1417.05	2715.41	1722.87	1995.54	1728.13	2263.65	2487.94	1900.71	1388.2	1858.75	1591.6	16604.2	18421.3	16819.7	17770.2	16298.9
sp|P11766|ADHX_HUMAN	P11766	P11766	ADHX	ADH5	ADH5	Alcohol dehydrogenase class-3 OS=Homo sapiens GN=ADH5 PE=1 SV=4	HUMAN								37	10	9	51	32	33	16735.3	13782.5	14740	14274.5	15032.3	11731.8	10948.7	11197.2	3343.29	7149.12	2167.38	3950.3	3650.23	2844.57	3892.33	4022.57	3081.26	2130.43	1381.1	2017.57	2456.61	2996.13	3400.94	3938.38	11234.7	11644.8	10650.5	11864.9	10885.8
sp|P17252|KPCA_HUMAN	P17252	P17252	KPCA	PRKCA	PRKCA	Protein kinase C alpha type OS=Homo sapiens GN=PRKCA PE=1 SV=4	HUMAN	M	PM						28	10	9	28	25	24	6341.22	6133.78	6415.72	6718.77	6381.95	6801.43	7022.16	6923.81	1338.66	1587.83	1811.12	1954.42	3607.93	1516.08	2281.85	1730.01	2548.71	1208.44	1209.77	1850.11	1438.85	1331.53	1430.15	3356.17	3305.21	3717.95	3275.39	3712.06	3653.73
sp|P23528|COF1_HUMAN	P23528	P23528	COF1	CFL1	CFL1	Cofilin-1 OS=Homo sapiens GN=CFL1 PE=1 SV=3	HUMAN	M				XC	Nuc		67	10	10	111	69	52	24426.6	22898.2	20373.2	22355.2	20487.3	16202.8	16807	16103.4	3345.98	5422.24	2788	3392.56	4384.38	3420.2	5243.32	4280.45	3583.17	3287.81	2799.5	3191.67	3952.4	3614.23	5283.88	4394.57	15077.6	20900.5	14633.4	16966.1	14814.7
sp|P24770|B8_VACCW	P24770	P24770	B8	VACWR190	B8	Soluble interferon gamma receptor B8 OS=Vaccinia virus (strain Western Reserve) GN=VACWR190 PE=1 SV=1	VACCW								15	10	9	8	15	13	550.872	476.578	4663.05	4896.45	4566.6	10797.1	11897.4	11548.3	355.27	1375.58	2788.46	2197.73	299.602	11995.5	474.277	215.175	295.546	1209.5	1895.08	1701.93	221.045	5990.96	312.502	236.519	437.034	502.817	1081.36	328.831	1497.41
sp|P51790-2|CLCN3_HUMAN	P51790-2	P51790	CLCN3	CLCN3	CLCN3-2	Isoform 2 of H(+)/Cl(-) exchange transporter 3 OS=Homo sapiens GN=CLCN3	HUMAN	M	PM		CS				0	10	9	0	3	1	0	0	0	0	0	0	0	0	1227.47	1043.81	1961.24	3003.53	1370.53	1578.12	1601.69	1329.21	1025.7	1026.67	1937.29	3254.67	981.02	1565.5	1526.88	1065.94	0	0	0	0	0
sp|P53621|COPA_HUMAN	P53621	P53621	COPA	COPA	COPA	Coatomer subunit alpha OS=Homo sapiens GN=COPA PE=1 SV=2	HUMAN	M				XC			96	10	7	80	111	100	25517.9	23221.9	24461.6	24532.1	24694.4	22250.8	22243.6	21709.4	1160.02	1391.7	1185.23	1678.51	1143.88	1383.35	1392.86	1156.3	1127.74	1336.92	890.466	1567.96	1138.81	1684.3	1120.78	1286.43	13408.5	13784.1	13355.1	13255.3	13084.4
sp|P55072|TERA_HUMAN	P55072	P55072	TERA	VCP	VCP	Transitional endoplasmic reticulum ATPase OS=Homo sapiens GN=VCP PE=1 SV=4	HUMAN	M					Nuc		72	10	11	71	104	82	19507.4	19326.4	19483.5	19605.7	20213.7	18903	19166.7	19315.6	741.685	5344.39	781.821	1887.91	940.389	1051.98	1327.59	1127.38	933.944	945.116	888.895	1260.12	877.973	1936.26	1192.9	1535.89	9857.44	9983.33	9645.58	9904.15	10693.4
sp|P55786|PSA_HUMAN	P55786	P55786	PSA	NPEPPS	NPEPPS	Puromycin-sensitive aminopeptidase OS=Homo sapiens GN=NPEPPS PE=1 SV=2	HUMAN						Nuc		34	10	8	47	42	43	9333.66	8235.03	8690.87	8403.85	8886.22	7335.52	6993.59	6932.97	1910.85	3377.12	1378.37	2301.07	2157.49	1678.63	2398.39	1990.4	1548.02	1435.21	1126.36	1367.52	1697.72	1557.27	1702.72	1870.51	7963.36	8291.69	7787.25	8375.11	7953.29
sp|P61981|1433G_HUMAN	P61981	P61981	1433G	YWHAG	YWHAG	14-3-3 protein gamma OS=Homo sapiens GN=YWHAG PE=1 SV=2	HUMAN	M							43	10	8	36	46	43	13901.9	13594.2	12718.5	12851.3	13076.6	10216.7	10442.3	9788.82	2411.2	5280.06	2070.91	3185.94	3217.85	2734.16	4664.25	2681.19	1870.62	1794.29	1071.37	1519.84	1764.05	2331.71	3157.94	2502.41	6045.18	6426.43	5959.6	6156.01	5845.08
sp|P63010-2|AP2B1_HUMAN	P63010-2	P63010	AP2B1	AP2B1	AP2B1	Isoform 2 of AP-2 complex subunit beta OS=Homo sapiens GN=AP2B1	HUMAN	M	PM						68	10	11	69	55	51	19924.2	18137.6	19646.9	19750.8	20829.7	17832.3	18181.4	17315.6	2082.16	3360.59	2057.54	3287.83	2346.04	2099.51	3097.01	2648.57	2846.71	2746.2	2301.99	2700.49	2607.4	3412.95	3447.49	3346.34	12783.7	12762.8	12637.1	13144.1	12741.6
sp|P68440|D13_VACCW	P68440	P68440	D13	VACWR118	D13	Scaffold protein D13 OS=Vaccinia virus (strain Western Reserve) GN=VACWR118 PE=1 SV=1	VACCW								99	10	9	43	50	39	2920.77	2885.76	46129.7	48336.6	47581	7793.21	8092.7	6722.57	498.494	632.109	3017.8	6142.04	520.766	932.902	360.013	556.477	405.298	566.441	2322.86	6893.78	391.619	1145.43	243.836	445.481	759.028	763.271	975.118	817.407	3687.46
sp|P69905|HBA_HUMAN	P69905	P69905	HBA	HBA1	HBA1	Hemoglobin subunit alpha OS=Homo sapiens GN=HBA1 PE=1 SV=2	HUMAN	M				XC			9	10	11	10	8	7	3146.88	2921.52	2697.06	2596.6	2729.83	5041.51	4811.55	8738.4	4130.77	653.669	1446.68	2901.53	2040.75	2874.97	1391.27	5231.43	3437.63	1605.29	2569.19	3390.04	1888.62	2703.33	5958.45	4024.3	1447.61	1553.53	1585.43	2002.66	1858.91
sp|P78357|CNTP1_HUMAN	P78357	P78357	CNTP1	CNTNAP1	CNTNAP1	Contactin-associated protein 1 OS=Homo sapiens GN=CNTNAP1 PE=1 SV=1	HUMAN	M	PM						11	10	14	6	10	9	2083.08	2350.56	2182.53	2216.06	1992.48	2518.43	2507.4	2584.48	739.642	781.188	2753.89	1561.13	849.012	4168.35	1134.99	718.11	1186.25	2410.31	2927.69	2523.73	1851.48	4804.94	1817.15	1220.78	728.833	711.018	731.535	695.955	779.044
sp|Q14624|ITIH4_HUMAN	Q14624	Q14624	ITIH4	ITIH4	ITIH4	Inter-alpha-trypsin inhibitor heavy chain H4 OS=Homo sapiens GN=ITIH4 PE=1 SV=4	HUMAN	M	PM			XC			1	10	8	3	3	1	150.95	128.028	129.749	127.548	130.988	157.748	163.511	148.254	3295.73	1299.95	1789.69	2226.41	1973.89	1687.09	1766.81	2938.34	1983.67	1836.16	1669.27	2456.74	1924.79	1447.27	2606.11	2489.91	592.166	431.295	590.998	566.775	445.937
sp|Q5VU97|CAHD1_HUMAN	Q5VU97	Q5VU97	CAHD1	CACHD1	CACHD1	VWFA and cache domain-containing protein 1 OS=Homo sapiens GN=CACHD1 PE=2 SV=2	HUMAN	M						ShG	2	10	13	0	0	0	220.583	258.342	183.593	186.532	179.044	279.996	259.421	246.681	3558.25	2986.7	2925.85	2747.19	3608.46	2790.03	3723.64	3757.03	3588.21	3710.58	3117.53	3319.44	3455.62	3345.69	3574.88	3431.22	0	0	0	0	0
sp|Q6ZSS7|MFSD6_HUMAN	Q6ZSS7	Q6ZSS7	MFSD6	MFSD6	MFSD6	Major facilitator superfamily domain-containing protein 6 OS=Homo sapiens GN=MFSD6 PE=1 SV=2	HUMAN	M							0	10	8	3	2	1	0	0	0	0	0	0	0	0	1621.21	1210.73	2214.7	2494.05	1714.25	1960.24	1774.53	1972.71	1728.81	1698.29	2423.15	2863.13	1606.53	1951.7	1829.97	1715.97	360.849	305.192	357.726	317.886	339.927
sp|Q7L1Q6-3|BZW1_HUMAN	Q7L1Q6-3	Q7L1Q6	BZW1	BZW1	BZW1	Isoform 3 of Basic leucine zipper and W2 domain-containing protein 1 OS=Homo sapiens GN=BZW1	HUMAN	M							40	10	10	31	52	31	14392.3	13922	13915.9	13482.1	14317	12188.7	11815.1	11785.7	2340.24	2263.8	2015.99	2565.99	2492.81	2059.94	2758.66	2531.88	2302.17	2104.93	1639.08	2037.38	2011.27	2119.37	2737.58	2294.82	8139	8026.03	8196.41	8563.01	8285.32
sp|Q86XR7-2|TCAM2_HUMAN	Q86XR7-2	Q86XR7	TCAM2	TICAM2	TICAM2	Isoform 2 of TIR domain-containing adapter molecule 2 OS=Homo sapiens GN=TICAM2	HUMAN	M	PM						6	10	7	9	13	11	2575.13	2789.22	2387.16	2816.73	2347.67	2918.92	3240.82	2804.52	1219.87	3035.36	5558.85	4688.64	1862.17	10320.5	4365.55	1489.11	804.583	1785.75	2765.02	3298.21	1435.88	6776.18	2613.37	673.69	2128.4	2013.53	2065.55	1732.04	1907.38
sp|Q8IV08|PLD3_HUMAN	Q8IV08	Q8IV08	PLD3	PLD3	PLD3	Phospholipase D3 OS=Homo sapiens GN=PLD3 PE=1 SV=1	HUMAN	M							6	10	4	8	5	3	1930.84	2636.47	1261.92	1291.85	1262.7	2213.28	2289.76	2218.55	999.693	1241.95	1133.87	1008.83	915.095	3878.79	2177.22	1064.98	386.778	492.379	412.893	372.477	366.341	2066.11	1262.75	322.956	859.127	767.997	716.638	738.328	667.32
sp|Q8IWT6|LRC8A_HUMAN	Q8IWT6	Q8IWT6	LRC8A	LRRC8A	LRRC8A	Volume-regulated anion channel subunit LRRC8A OS=Homo sapiens GN=LRRC8A PE=1 SV=1	HUMAN	M	PM		CS				9	10	10	8	12	11	2035.37	2457.24	2177.35	2156.65	1912.54	2551.52	2451.72	2504.11	1636.89	965.402	1676.56	1392.6	1519.67	1601.7	1949.61	1533.27	1625.51	1364.88	1330.34	1282.1	1271.73	1335.48	1774	1325.4	989.974	1024.71	1038.64	967.313	1028.85
sp|Q8N474|SFRP1_HUMAN	Q8N474	Q8N474	SFRP1	SFRP1	SFRP1	Secreted frizzled-related protein 1 OS=Homo sapiens GN=SFRP1 PE=1 SV=1	HUMAN	M	PM		CS	XC			4	10	11	2	7	10	415.654	366.788	380.088	397.028	367.616	407.991	463.664	488.623	4282.13	1685.62	2025.64	2691.67	5454.3	1914.52	2429.43	4899.64	9425.67	7457.8	3659.17	3610.81	9279.3	3766.79	3684.62	8954.85	304.506	286.089	303.167	336.751	253.166
sp|Q8NFZ4|NLGN2_HUMAN	Q8NFZ4	Q8NFZ4	NLGN2	NLGN2	NLGN2	Neuroligin-2 OS=Homo sapiens GN=NLGN2 PE=1 SV=1	HUMAN	M	PM		CS				0	10	16	0	0	1	0	0	0	0	0	0	0	0	1919.89	1230.43	1036.84	822.607	1892.26	848.925	1266.7	1901.23	3502.52	3586.49	2313.74	2111.95	4194.35	1681.9	2541.17	3845.98	0	0	0	0	0
sp|Q92536|YLAT2_HUMAN	Q92536	Q92536	YLAT2	SLC7A6	SLC7A6	Y+L amino acid transporter 2 OS=Homo sapiens GN=SLC7A6 PE=1 SV=3	HUMAN	M	PM						0	10	14	1	0	0	0	0	0	0	0	0	0	0	2304.16	1722.1	2189.6	1784.18	2104.83	1957.5	2672.18	1383.17	2646.47	3385.06	2800.36	3105.12	3464.02	2880.89	3287.67	3013.9	145.356	148.776	166.307	152.791	171.553
sp|Q96P70|IPO9_HUMAN	Q96P70	Q96P70	IPO9	IPO9	IPO9	Importin-9 OS=Homo sapiens GN=IPO9 PE=1 SV=3	HUMAN	M							22	10	19	16	24	24	4925.41	5106.19	4784.46	5065.42	4733.86	3946.35	4059.8	3866.05	2622.2	1642.01	2542.92	2462.48	2678.94	1576.95	1562.13	2394.45	4204.03	4537.15	4658.68	4945.96	3955.12	2950.72	2525.13	4091.92	2514.74	2498.21	2473.05	2597.44	2506.29
sp|Q9C0H2-4|TTYH3_HUMAN	Q9C0H2-4	Q9C0H2	TTYH3	TTYH3	TTYH3	Isoform 4 of Protein tweety homolog 3 OS=Homo sapiens GN=TTYH3	HUMAN	M	PM						3	10	10	7	4	3	554.814	533.718	493.346	446.643	441.078	569.16	570.919	575.705	2165.85	2029.37	1950.51	2041.25	2272.11	3448.67	2179.75	2404.52	2574.51	2596.98	2229.68	2050.13	2784.9	3555.01	2435.05	2469.44	730.236	724.18	669.164	695.606	674.851
sp|Q9NRA2|S17A5_HUMAN	Q9NRA2	Q9NRA2	S17A5	SLC17A5	SLC17A5	Sialin OS=Homo sapiens GN=SLC17A5 PE=1 SV=2	HUMAN	M	PM						2	10	8	4	2	2	944.096	1185.26	987.106	1082.5	866.089	1144.61	1196.48	1149.62	1516.88	1820.22	2392.53	2793.64	1616.1	4177.54	1952.68	1693.72	2069.65	2465.54	2724.27	3509.95	2182.54	4346.53	2526.3	1971.83	1075.93	737.068	1005.34	712.748	688.582
sp|Q9UPY5|XCT_HUMAN	Q9UPY5	Q9UPY5	XCT	SLC7A11	SLC7A11	Cystine/glutamate transporter OS=Homo sapiens GN=SLC7A11 PE=1 SV=1	HUMAN	M	PM		CS				1	10	15	1	4	1	411.354	666.867	353.315	403.787	305.9	527.971	528.573	552.202	2190.88	2488.2	2533.53	1935.47	2238.22	3013.36	3762.12	1495.56	2685.58	4013.74	3485.9	3263.67	4085.82	4611.9	5442.71	2954.25	267.704	390.226	226.174	328.797	367.252
sp|O00622|CYR61_HUMAN	O00622	O00622	CYR61	CYR61	CYR61	Protein CYR61 OS=Homo sapiens GN=CYR61 PE=1 SV=1	HUMAN					XC			48	9	8	27	46	42	11116.4	12548.7	13797.7	13957.7	12178.5	17653.6	15611.7	17139.8	1577.32	1084.87	1613.4	1753.53	1448.49	1775.98	1488.33	1812.6	1265.45	1360.35	1476.59	1731.81	1216.72	1997.44	1190.45	1330.77	4098.88	3342.2	3378.55	3543.88	3030.82
sp|O14828|SCAM3_HUMAN	O14828	O14828	SCAM3	SCAMP3	SCAMP3	Secretory carrier-associated membrane protein 3 OS=Homo sapiens GN=SCAMP3 PE=1 SV=3	HUMAN	M							6	9	8	4	6	8	1809.34	1685.19	1673.36	1798.3	1656.39	1704.22	1825.36	1761.26	1044.88	850.062	1015.96	1088.11	1064.1	1630.38	3115.16	1095.51	1623.86	1389.99	1404.91	1640.62	1495.23	2601.96	4537.19	1460.71	689.363	617.883	691.635	658.658	598.784
sp|O43155|FLRT2_HUMAN	O43155	O43155	FLRT2	FLRT2	FLRT2	Leucine-rich repeat transmembrane protein FLRT2 OS=Homo sapiens GN=FLRT2 PE=1 SV=1	HUMAN	M	PM			XC			0	9	10	0	0	0	0	0	0	0	0	0	0	0	2266.73	1606.36	1528.15	1127.26	2089.04	978.981	1507.4	2573.68	2626.72	2736.22	2589.81	1922.38	2956.14	1443.38	2477.68	2920	0	0	0	0	0
sp|O43852-3|CALU_HUMAN	O43852-3	O43852	CALU	CALU	CALU	Isoform 3 of Calumenin OS=Homo sapiens GN=CALU	HUMAN	M				XC			15	9	5	11	12	6	4458.2	4066.55	4795.43	4235.79	5009.15	4892.88	4552.18	4974.01	750.005	1684.26	2858.49	3030.62	1110.33	5691.2	2159.87	868.256	434.805	880.187	1806.69	2382.93	572.271	4168.15	914.022	362.753	1517.15	2257.45	1553.83	1715.66	1566.2
sp|O75326|SEM7A_HUMAN	O75326	O75326	SEM7A	SEMA7A	SEMA7A	Semaphorin-7A OS=Homo sapiens GN=SEMA7A PE=1 SV=1	HUMAN	M	PM						1	9	11	1	6	9	188.982	124.874	99.8606	104.35	96.0957	82.8775	85.6363	91.374	2865.38	1458.58	1426.95	870.709	2518.46	692.396	682.404	2283.21	5088.37	1515.47	1285.23	1141.08	2305.17	872.299	948.333	1980.01	161.334	144.5	140.761	142.087	122.062
sp|O75578|ITA10_HUMAN	O75578	O75578	ITA10	ITGA10	ITGA10	Integrin alpha-10 OS=Homo sapiens GN=ITGA10 PE=2 SV=2	HUMAN	M	PM						0	9	7	0	0	0	0	0	0	0	0	0	0	0	2925.24	2856.37	2951.18	2523.11	3076.07	2675.95	2687.81	3009.09	2379.58	2618.74	2564.42	2011.86	2680.5	2198.38	2490.09	2786.33	0	0	0	0	0
sp|O75718|CRTAP_HUMAN	O75718	O75718	CRTAP	CRTAP	CRTAP	Cartilage-associated protein OS=Homo sapiens GN=CRTAP PE=1 SV=1	HUMAN					XC			33	9	6	27	30	31	10678.6	9577.45	11045.7	10703.9	11057.3	11357.3	11023.6	11230.1	1682.87	1780.89	2411.71	1872.74	1674.27	3122.7	1875.77	1628.68	682.034	1153.05	1442.79	1373.88	948.144	2650.11	685.204	554.442	4612.92	4577.86	4822.63	4566.32	4927.06
sp|O75954|TSN9_HUMAN	O75954	O75954	TSN9	TSPAN9	TSPAN9	Tetraspanin-9 OS=Homo sapiens GN=TSPAN9 PE=1 SV=1	HUMAN	M	PM						2	9	14	0	1	3	298.509	350.027	208.769	218.881	223.856	330.816	321.455	367.847	1905.33	1695.1	1417.05	1087.7	1978.09	1269.22	1706.94	2035.15	3558.4	2828.5	2301.65	1908.68	3255.72	2036.68	2924.13	3064.95	0	0	0	0	0
sp|O94979-8|SC31A_HUMAN	O94979-8	O94979	SC31A	SEC31A	SEC31A-8	Isoform 8 of Protein transport protein Sec31A OS=Homo sapiens GN=SEC31A	HUMAN	M							66	9	6	56	77	57	20461.6	19359.3	20729.8	19480	21151.3	17609.8	17083.2	17064.9	2084.48	3130.41	1937.25	3297.16	2324.81	2127.28	3014.44	2756.72	977.098	1007.35	663.357	1164.07	920.568	1443.88	1321.87	1482.94	9411.37	9239.97	9481.34	10007.8	9522
sp|O95232|LC7L3_HUMAN	O95232	O95232	LC7L3	LUC7L3	LUC7L3	Luc7-like protein 3 OS=Homo sapiens GN=LUC7L3 PE=1 SV=2	HUMAN						Nuc		13	9	5	20	16	19	3985.61	4178.9	4540.48	4319.88	4500.64	4404.06	4413.4	4411.91	1273.59	3661.76	5053.36	3577.95	1971.02	6685.05	1914.37	1758.48	586.616	918.351	1358.88	1288	698.237	1979.77	617.954	660.523	2984.18	3309.62	2988.26	3428.74	3763.41
sp|P02771|FETA_HUMAN	P02771	P02771	FETA	AFP	AFP	Alpha-fetoprotein OS=Homo sapiens GN=AFP PE=1 SV=1	HUMAN					XC			1	9	8	0	2	2	90.4456	151.5	110.526	153.822	113.951	177.162	191.026	151.486	2946.64	1804.73	2275.41	2569.7	1756.84	1555.8	2477.98	2169.31	2309.63	2732.84	2067.11	2799.37	2648.1	2278.52	2310.28	2137.37	0	0	0	0	0
sp|P05121|PAI1_HUMAN	P05121	P05121	PAI1	SERPINE1	SERPINE1	Plasminogen activator inhibitor 1 OS=Homo sapiens GN=SERPINE1 PE=1 SV=1	HUMAN	M	PM			XC			16	9	5	13	10	9	4384.72	5753.62	2646.11	2512.23	2573.4	4865.81	4723.55	5084.99	2136.68	2886.17	1593.73	1472.76	2844.64	1667.09	2290.26	3978.76	988.197	2190.49	1072.68	939.272	1010.78	1258.43	729.862	1038.03	1586.16	1934.53	1652.18	1588.32	1366.43
sp|P05543|THBG_HUMAN	P05543	P05543	THBG	SERPINA7	SERPINA7	Thyroxine-binding globulin OS=Homo sapiens GN=SERPINA7 PE=1 SV=2	HUMAN					XC			0	9	9	2	3	1	0	0	0	0	0	0	0	0	4052.13	1336.04	2222.29	2842.36	2142.52	1849.38	2522.86	3574.94	3160.22	3067.33	2623.34	3580.81	2661.89	2513.99	4313.51	3604.14	503.618	433.995	464.571	474.313	490.024
sp|P06703|S10A6_HUMAN	P06703	P06703	S10A6	S100A6	S100A6	Protein S100-A6 OS=Homo sapiens GN=S100A6 PE=1 SV=1	HUMAN	M	PM				Nuc		20	9	7	39	35	28	9577.15	9819.24	8164.91	9564.43	7967.9	6926.07	7261.5	7020.13	1856.29	7344.8	2769.68	4388.51	3053.68	3613.83	2949.55	2738.35	2872.02	2025.37	2537.78	2545.47	1716.87	2640.58	2419.59	2198.07	9516.83	9948.07	9409.58	9412.82	8662.63
sp|P09543|CN37_HUMAN	P09543	P09543	CN37	CNP	CNP	2',3'-cyclic-nucleotide 3'-phosphodiesterase OS=Homo sapiens GN=CNP PE=1 SV=2	HUMAN	M	PM			XC	Nuc		21	9	11	15	21	21	6332.96	6034.32	5790.86	5837.7	5443.96	6674.81	6561.53	6693.69	1659.68	1233.39	1315.57	1224.22	1715.69	1402.48	2068.07	1667.24	3075.73	2679.62	1982.05	1986.02	3211.7	2684.49	4024.85	3342.88	3332.48	3572.87	3009.38	3162.62	3034.19
sp|P10155|RO60_HUMAN	P10155	P10155	RO60	TROVE2	TROVE2	60 kDa SS-A/Ro ribonucleoprotein OS=Homo sapiens GN=TROVE2 PE=1 SV=2	HUMAN						Nuc		24	9	2	20	29	28	6484.08	6398.58	6551.09	6397.46	6514.4	5619.56	5479.5	5446.47	1167.25	3224.15	989.509	1781.02	1856.9	1159.93	1588.31	1659.63	251.454	221.262	168.764	196.992	200.156	215.426	232.565	260.395	3103.76	3200.42	2905.5	3109.33	3215.23
sp|P11216|PYGB_HUMAN	P11216	P11216	PYGB	PYGB	PYGB	Glycogen phosphorylase, brain form OS=Homo sapiens GN=PYGB PE=1 SV=5	HUMAN	M							56	9	7	64	61	50	14468.9	12728.6	13225.3	12377.6	13356.7	10973.4	10579.5	10476.9	1375.73	2363.76	1254.97	2001.86	1502.57	1583.66	1673.64	1657.04	980.209	1072.76	891.324	1121.26	942.06	1352.84	1142.92	1305.09	13434.2	12817.6	12997.9	13555.7	12757.1
sp|P11413-2|G6PD_HUMAN	P11413-2	P11413	G6PD	G6PD	G6PD	Isoform Long of Glucose-6-phosphate 1-dehydrogenase OS=Homo sapiens GN=G6PD	HUMAN	M	PM				Nuc		46	9	10	42	52	47	15730.7	14155.7	14092	13936.5	14428.3	11176.6	11043.7	10602.6	1271.51	5745.94	1080.56	1826.83	1602.71	1236.43	1701.06	1695.47	1989.93	1583.25	1371.23	1986.3	1753.77	2000.33	1822.49	2700.19	7649.04	7359.63	7313.43	8065.5	7868.78
sp|P25705|ATPA_HUMAN	P25705	P25705	ATPA	ATP5A1	ATP5A1	ATP synthase subunit alpha, mitochondrial OS=Homo sapiens GN=ATP5A1 PE=1 SV=1	HUMAN	M	PM						121	9	9	93	123	94	24039.6	21128.9	25553	26145.6	23974.3	26061.6	27106.2	26511.4	1283.05	1549.97	1626.45	1778.86	1226.84	1942.43	1241.19	1317.37	1209.5	1342.34	1484.72	1669.67	1251.2	1905.48	1145.11	1227.94	15310.8	15127.1	15050.2	14016.9	15760.5
sp|P26572|MGAT1_HUMAN	P26572	P26572	MGAT1	MGAT1	MGAT1	Alpha-1,3-mannosyl-glycoprotein 2-beta-N-acetylglucosaminyltransferase OS=Homo sapiens GN=MGAT1 PE=1 SV=2	HUMAN	M				XC			9	9	12	7	6	5	2195.35	2344.8	2352.31	2391.77	2191.56	2589.84	2592.11	2685.48	950.468	918.202	2049.66	3326.05	1016.12	3950.61	3641.37	926.882	1183.76	1196.53	2073.45	4050.44	1204.35	4733.66	3637.47	1090.4	1027.09	975.987	1043.71	1070.68	1076.79
sp|P29692-2|EF1D_HUMAN	P29692-2	P29692	EF1D	EEF1D	EEF1D-2	Isoform 2 of Elongation factor 1-delta OS=Homo sapiens GN=EEF1D	HUMAN						Nuc		59	9	5	75	62	51	17748.8	15368.6	17394.8	17891.2	17823	14155.6	14909.1	14078.6	1182.32	6354.45	902.521	2062.27	2185.38	1176.23	1184.76	1734.82	978.591	839.073	661.852	1254.16	1033.38	1192.94	636.104	1881.05	14041.6	13530	14696.5	14651.1	15089.5
sp|P34925-2|RYK_HUMAN	P34925-2	P34925	RYK	RYK	RYK	Isoform 2 of Tyrosine-protein kinase RYK OS=Homo sapiens GN=RYK	HUMAN	M	PM				Nuc		1	9	5	2	2	1	83.525	139.028	86.2204	88.7964	71.9452	146.649	164.497	144.696	2582.69	1654.96	1891.5	1975.97	2344.72	1652.54	1589.01	2420.22	1207.19	1453.07	1078.86	1095.26	1379.73	930.899	783.97	1284.69	526.299	473.783	519.699	447.084	460.109
sp|P35367|HRH1_HUMAN	P35367	P35367	HRH1	HRH1	HRH1	Histamine H1 receptor OS=Homo sapiens GN=HRH1 PE=1 SV=1	HUMAN	M	PM						0	9	11	2	4	4	0	0	0	0	0	0	0	0	2860.24	2739.2	2760.85	2248.57	3265.58	2723.48	3172.4	2830.19	2623.67	2880.15	2706.7	2526.67	2840.41	2691.26	2583.25	3246.88	176.553	236.372	192.84	202.785	218.109
sp|P35749-2|MYH11_HUMAN	P35749-2	P35749	MYH11	MYH11	MYH11	Isoform 2 of Myosin-11 OS=Homo sapiens GN=MYH11	HUMAN								69	9	4	52	50	46	21476.5	18930.1	20736.3	21113.9	21312.4	20006.3	20288.7	20371.8	1340.29	1310.79	1545.4	1472.14	1379.94	1413.06	1339.35	1373.76	601.347	838.172	937.263	1235	413.623	893.088	378.111	470.722	10054.5	14101.2	10236.1	10614.1	9195.03
sp|P41440|S19A1_HUMAN	P41440	P41440	S19A1	SLC19A1	SLC19A1	Folate transporter 1 OS=Homo sapiens GN=SLC19A1 PE=1 SV=3	HUMAN	M	PM						0	9	8	3	3	3	0	0	0	0	0	0	0	0	1630.45	1400.31	1417.13	1732.64	1881.82	1344.87	1665.4	1787.41	1070.67	988.142	1102.31	1462.31	1132.07	1036.72	1143.11	1111.87	292.494	355.366	328.782	353.596	351.958
sp|P47756|CAPZB_HUMAN	P47756	P47756	CAPZB	CAPZB	CAPZB	F-actin-capping protein subunit beta OS=Homo sapiens GN=CAPZB PE=1 SV=4	HUMAN								51	9	5	46	40	44	13552	13020.1	12377.7	12698.9	12829.3	11695	11939.3	11834.1	1773.56	4554.98	2069.48	2788.16	2259.32	2089.04	3056.83	2135.1	976.229	1045.55	858.229	954.563	919.664	1205.34	1289.49	1217.37	7355.55	7589.22	7427.17	7755.33	7404.98
sp|P60660-2|MYL6_HUMAN	P60660-2	P60660	MYL6	MYL6	MYL6-sm	Isoform Smooth muscle of Myosin light polypeptide 6 OS=Homo sapiens GN=MYL6	HUMAN	M							50	9	3	70	49	63	13518.3	12864	12128.9	12919.5	12731	12528.1	12801.4	12511.8	1613.29	6109.76	2799.73	4108.38	2588.64	4634.26	4595.04	2001.85	297.079	331.332	318.919	333.075	262.45	475.544	352.674	250.008	14393.1	12001.2	14775.6	11991.2	11465.8
sp|P60903|S10AA_HUMAN	P60903	P60903	S10AA	S100A10	S100A10	Protein S100-A10 OS=Homo sapiens GN=S100A10 PE=1 SV=2	HUMAN	M	PM						21	9	5	22	9	10	7000.1	6369.56	6321.85	7237.4	6870.77	6559.6	7241	6705.7	1548.56	3691.14	2068.37	2183	2360.45	2707.21	3166.67	2093.1	2068.89	1609.77	1666.19	1571.52	1779.19	2134.43	2531.69	2536.21	5807.25	8701.86	5628.74	6208.1	5590.84
sp|P61978-2|HNRPK_HUMAN	P61978-2	P61978	HNRPK	HNRNPK	HNRNPK-2	Isoform 2 of Heterogeneous nuclear ribonucleoprotein K OS=Homo sapiens GN=HNRNPK	HUMAN	M					Nuc		93	9	9	67	143	124	16917.2	16807.2	16621.8	18220	17396.6	17160.2	18696.2	17429.5	1371.84	5054.08	1736.71	2875.88	1747.88	2690.65	2263.89	1765.08	1942.26	1909.21	1736.28	2202.79	1526.69	3926.58	2571.13	2131.15	9507.93	8998.96	9501.77	9591.78	9862.5
sp|P62879|GBB2_HUMAN	P62879	P62879	GBB2	GNB2	GNB2	Guanine nucleotide-binding protein G(I)/G(S)/G(T) subunit beta-2 OS=Homo sapiens GN=GNB2 PE=1 SV=3	HUMAN	M	PM			XC			29	9	12	34	25	33	8857.75	8179.88	7361.82	7516.16	7337.13	8774.72	8715.86	8387.35	2357.17	2194.4	2003.05	1937.57	2340.6	2319.44	2942.03	2088.06	2744.05	2340.55	2233.24	2821.34	3087.7	3010.12	3629.95	2791.06	4079.25	3709.01	3994.76	3766.8	3942.62
sp|Q04637-8|IF4G1_HUMAN	Q04637-8	Q04637	IF4G1	EIF4G1	EIF4G1-8	Isoform 8 of Eukaryotic translation initiation factor 4 gamma 1 OS=Homo sapiens GN=EIF4G1	HUMAN	M							101	9	9	119	110	101	28556.6	27140.9	28145.5	27527.6	28279.7	25792	25809	25572.8	1681.19	2395.48	1683.91	3097.18	2027.25	1870.66	2705.62	2267.36	1435.5	1455.58	1031.75	1397.86	1327.89	1465.77	1527.01	1730.59	20597.4	19240.5	20234.6	19252.7	18978.5
sp|Q04656-3|ATP7A_HUMAN	Q04656-3	Q04656	ATP7A	ATP7A	ATP7A	Isoform 2 of Copper-transporting ATPase 1 OS=Homo sapiens GN=ATP7A	HUMAN	M	PM						4	9	8	13	9	3	455.069	603.479	493.697	516.982	459.127	668.041	630.471	666.75	1344.63	1552.84	1671.19	2174.03	1438.23	1966.31	1855.59	1427.05	1070.92	1627.27	1676.65	2248.11	1191.25	1575.86	1414.23	1202.67	1451.95	1537.94	2171.22	1377.49	1459.2
sp|Q0VAQ4|SMAGP_HUMAN	Q0VAQ4	Q0VAQ4	SMAGP	SMAGP	SMAGP	Small cell adhesion glycoprotein OS=Homo sapiens GN=SMAGP PE=1 SV=1	HUMAN	M	PM						0	9	17	0	0	0	0	0	0	0	0	0	0	0	1951.12	1930.25	1768.13	1752.8	2228.69	1605.91	2613.17	2256.61	4605.11	3938.4	4363.01	3876.71	4701.46	3951.32	6313.56	4235.43	0	0	0	0	0
sp|Q12999|TSN31_HUMAN	Q12999	Q12999	TSN31	TSPAN31	TSPAN31	Tetraspanin-31 OS=Homo sapiens GN=TSPAN31 PE=2 SV=1	HUMAN	M	PM						1	9	10	1	1	0	157.924	210.341	135.57	181.87	121.091	244.098	274.399	267.627	838.962	1055.26	4175.27	9357.25	1065.84	3779.01	2822.02	955.58	867.761	989.575	3390.42	7717.33	993.791	3114.71	2297.9	918.129	73.9811	47.4771	62.3139	50.8411	44.1074
sp|Q13642-4|FHL1_HUMAN	Q13642-4	Q13642	FHL1	FHL1	FHL1-4	Isoform 4 of Four and a half LIM domains protein 1 OS=Homo sapiens GN=FHL1	HUMAN	M	PM				Nuc		14	9	7	24	15	10	3493.13	2848.79	2923.29	3040.85	2955.07	2397.47	2511.35	2282.86	2370.26	1663.17	2380.07	2075.68	1942.88	2276.52	2923.11	2249.3	1820.02	1803.71	1455.28	1218.26	1620.35	1177.81	2070.59	1773.79	7203.65	7704.12	6996.09	6927.89	7122.45
sp|Q14344|GNA13_HUMAN	Q14344	Q14344	GNA13	GNA13	GNA13	Guanine nucleotide-binding protein subunit alpha-13 OS=Homo sapiens GN=GNA13 PE=1 SV=2	HUMAN	M	PM				Nuc		6	9	12	8	10	9	2022.55	2355.4	1706.24	1920.1	1471.84	2283.61	2250.6	2254.31	2167	2087.22	2175.39	1640.53	3037	2180.72	4932.79	2385.27	3562.09	2868.45	2110.11	2133.61	2824.68	2584.85	4755.35	3758.09	1412.33	1597.82	1356.78	1453.92	1492.49
sp|Q16555|DPYL2_HUMAN	Q16555	Q16555	DPYL2	DPYSL2	DPYSL2	Dihydropyrimidinase-related protein 2 OS=Homo sapiens GN=DPYSL2 PE=1 SV=1	HUMAN	M							64	9	6	102	70	49	20798.2	19166.3	18883	19896.6	19605.9	17164.4	16925.2	16262.8	2514.34	5026.34	1837.68	2811.88	2450.84	2339.85	2541.52	2688.2	1109.02	970.728	813.149	1073.07	958.917	1038.29	1137.17	1378.17	17198.3	15987.9	16646.1	16516.8	16370.4
sp|Q7KZF4|SND1_HUMAN	Q7KZF4	Q7KZF4	SND1	SND1	SND1	Staphylococcal nuclease domain-containing protein 1 OS=Homo sapiens GN=SND1 PE=1 SV=1	HUMAN	M					Nuc		110	9	8	88	101	114	25163.8	23440.4	25134.4	25949.2	25391.5	22619.1	23281.6	22500.8	834.154	1589.17	869.903	1151.91	946.179	1059.65	1012.77	945.677	1222.31	1133.42	878.628	1176.83	1276.19	1176.71	1352.27	1396.17	13004.7	12511.5	12516.9	12566.8	12784.7
sp|Q80HV7|A12_VACCW	Q80HV7	Q80HV7	A12	VACWR131	A12	25 kDa core protein A12L OS=Vaccinia virus (strain Western Reserve) GN=VACWR131 PE=1 SV=1	VACCW								113	9	5	56	38	30	4564.61	4329.2	41863.3	43683.5	43871.9	13428.7	13541.6	12658	375.862	963.713	4501.07	8014.27	237.757	1280.43	147.62	239.893	243.615	599.545	3349.98	5689.67	122.233	1809.76	45.9628	160.506	1696.81	2095.58	2458.76	1690.28	7119.27
sp|Q8IUW5|RELL1_HUMAN	Q8IUW5	Q8IUW5	RELL1	RELL1	RELL1	RELT-like protein 1 OS=Homo sapiens GN=RELL1 PE=1 SV=1	HUMAN	M	PM						2	9	16	5	1	1	605.336	657.08	543.585	575.122	448.859	728.109	737.419	693.531	2285.56	1701.98	1895.2	2267.02	2486.09	1737.41	3156.08	2706.93	4218.44	4889.87	3887.67	3840.11	4638.27	3971.64	5371.35	4407.16	441.129	350.694	439.38	371.048	357.582
sp|Q96BY6|DOC10_HUMAN	Q96BY6	Q96BY6	DOC10	DOCK10	DOCK10	Dedicator of cytokinesis protein 10 OS=Homo sapiens GN=DOCK10 PE=1 SV=3	HUMAN	M							39	9	6	47	45	32	9998.89	11158.1	9429.77	9345.43	9041.68	9672.76	9698.26	9776.33	1871.38	1623.54	1567.09	1366.28	1849.54	1383.25	2724.89	1809.11	933.985	1004.46	869.262	767.266	883.864	1083.94	1219.29	1069.82	7364.92	6994.68	7107.76	7288	6777.78
sp|Q96K49|TM87B_HUMAN	Q96K49	Q96K49	TM87B	TMEM87B	TMEM87B	Transmembrane protein 87B OS=Homo sapiens GN=TMEM87B PE=1 SV=1	HUMAN	M						ShG	3	9	7	4	3	1	567.893	552.669	642.473	615.353	589.129	707.274	681.053	780.999	471.613	467.496	2165.99	4823.88	507.386	1800.82	1002.1	501.032	434.797	510.784	1895.02	4195.88	468.873	1436.25	645.633	438.633	624.018	615.681	507.886	577.567	583.931
sp|Q96QK1|VPS35_HUMAN	Q96QK1	Q96QK1	VPS35	VPS35	VPS35	Vacuolar protein sorting-associated protein 35 OS=Homo sapiens GN=VPS35 PE=1 SV=2	HUMAN	M							37	9	6	32	41	47	9249.52	8967.64	9491.68	9299.15	9591.58	8022.96	8381.87	7517.76	1612.39	3107.9	1254.32	2519.12	1777.03	1430.51	1953.91	1893.81	849.882	815.89	476.804	729.201	852.173	942.709	761.587	878.951	5070.55	4934.29	5084.09	5478.78	5255.32
sp|Q99715|COCA1_HUMAN	Q99715	Q99715	COCA1	COL12A1	COL12A1	Collagen alpha-1(XII) chain OS=Homo sapiens GN=COL12A1 PE=1 SV=2	HUMAN					XC			141	9	7	139	165	128	53637	38310	39878.3	40462.8	38308.8	42759.4	42843.2	44099.6	972.717	1042.33	1819.63	1736.77	1028.12	3263.82	983.538	876.679	806.57	944.871	961.305	1152.89	879.592	1463.93	829.266	805.858	25060.3	21311	22100.8	21431.5	21647.4
sp|Q9BRK5|CAB45_HUMAN	Q9BRK5	Q9BRK5	CAB45	SDF4	SDF4	45 kDa calcium-binding protein OS=Homo sapiens GN=SDF4 PE=1 SV=1	HUMAN	M							10	9	12	15	10	9	3279.44	2359.38	2269.91	2532.62	2307.39	2392.74	2605.89	2633.48	1152.61	2584.85	3754.66	2912.06	1730.2	7339.79	2006.45	1243.85	1906.75	3230.81	4947.23	4860.83	2640.07	11064.4	2575.21	1756.17	2158.52	1904.85	2311.41	2264.1	2223.59
sp|Q9H0C2|ADT4_HUMAN	Q9H0C2	Q9H0C2	ADT4	SLC25A31	SLC25A31	ADP/ATP translocase 4 OS=Homo sapiens GN=SLC25A31 PE=2 SV=1	HUMAN	M					Nuc		11	9	10	10	10	6	2365.06	2056.64	2305.5	2412.78	2284.38	2422.72	2428.13	2217.67	1624.81	1151.48	1657.46	1761.55	1444.01	1765.29	1404.94	1530.2	2994.86	2304.17	2172.99	2927.52	1938.57	2328.91	2515.66	2337.15	2637.78	2691.72	2486.25	2471.02	2845.3
sp|Q9H4B7|TBB1_HUMAN	Q9H4B7	Q9H4B7	TBB1	TUBB1	TUBB1	Tubulin beta-1 chain OS=Homo sapiens GN=TUBB1 PE=1 SV=1	HUMAN								29	9	12	21	17	30	6761.41	6231.51	6422.7	6519.02	6410.14	5299.07	5385.98	5256.26	1597.38	2410.65	1479.99	1951.74	1682.79	1379.33	1831.56	1913.31	3085.59	2895.27	2577.44	2907.67	2871.13	3265.5	3673.34	3658.54	2507.51	2820.82	2561.04	2723.87	2709.73
sp|Q9NY35|CLDN1_HUMAN	Q9NY35	Q9NY35	CLDN1	CLDND1	CLDND1	Claudin domain-containing protein 1 OS=Homo sapiens GN=CLDND1 PE=1 SV=1	HUMAN	M			CS				1	9	8	1	2	1	97.0492	123.152	80.0316	82.4196	72.4331	120.514	125.818	129.717	3118.39	2906.68	2205.74	2666.45	3054.34	2685.12	2868.84	2741.16	2795.04	2397.92	1966.98	2399.29	2699.06	2586.68	2698.17	2122.46	148.621	142.602	136.68	120.815	127.519
sp|Q9NZ94|NLGN3_HUMAN	Q9NZ94	Q9NZ94	NLGN3	NLGN3	NLGN3	Neuroligin-3 OS=Homo sapiens GN=NLGN3 PE=1 SV=2	HUMAN	M	PM		CS				0	9	4	0	0	1	0	0	0	0	0	0	0	0	2342.09	1676.28	1574.48	1250.02	2215.95	1138.16	1351.2	2224.08	1018.78	1085.96	857.351	649.149	1169.67	618.339	607.237	1231	0	0	0	0	0
sp|Q9P2J5|SYLC_HUMAN	Q9P2J5	Q9P2J5	SYLC	LARS	LARS	Leucine--tRNA ligase, cytoplasmic OS=Homo sapiens GN=LARS PE=1 SV=2	HUMAN						Nuc		71	9	12	70	71	62	19647.2	17761	19870.3	18727.9	19502.6	17401.4	16399.5	16846.3	1764.79	3271.95	1723.14	2841.07	1861.81	1875.54	1996.6	2026.49	2418.2	2532.23	1800.59	2204.38	1971.35	3651.61	2521.86	3258.55	12195.9	11943.6	12265.5	12600.2	12062.3
sp|Q9UBM7|DHCR7_HUMAN	Q9UBM7	Q9UBM7	DHCR7	DHCR7	DHCR7	7-dehydrocholesterol reductase OS=Homo sapiens GN=DHCR7 PE=1 SV=1	HUMAN	M							6	9	7	5	13	8	1435.61	1282.31	1340.14	1387.76	1335.52	1554.53	1496.77	1541.41	2238.67	1530.13	2064.51	2313.72	1884.4	1886.98	1673.34	2144.28	1940.85	2066.11	1595.56	2348.14	1341.44	1764.61	1463.03	1574.62	721.587	639.287	710.869	647.316	628.162
sp|Q9Y5F6|PCDGM_HUMAN	Q9Y5F6	Q9Y5F6	PCDGM	PCDHGC5	PCDHGC5	Protocadherin gamma-C5 OS=Homo sapiens GN=PCDHGC5 PE=2 SV=1	HUMAN	M	PM						0	9	7	1	2	0	0	0	0	0	0	0	0	0	3992.21	3144.02	1815.89	1109.59	4717.96	785.709	1205.65	4562.26	4306.39	3615.03	1891.1	1359.98	4519.58	702.103	1077.81	4889.23	32.9079	26.9421	32.1539	24.5595	23.2471
sp|O00461|GOLI4_HUMAN	O00461	O00461	GOLI4	GOLIM4	GOLIM4	Golgi integral membrane protein 4 OS=Homo sapiens GN=GOLIM4 PE=1 SV=1	HUMAN	M							26	8	6	26	23	16	7763.8	7170.93	6865.14	6987.56	6445.76	7476.27	7421.69	7703.48	596.61	757.891	1941.04	2773.01	712.276	5143.48	2615.73	503.062	1120.67	1628.07	1864.92	2872.41	917.504	4517.79	2289.84	924.612	4633.49	4439.36	4470.55	4424.29	4580.34
sp|O43570|CAH12_HUMAN	O43570	O43570	CAH12	CA12	CA12	Carbonic anhydrase 12 OS=Homo sapiens GN=CA12 PE=1 SV=1	HUMAN	M	PM						0	8	14	0	2	0	0	0	0	0	0	0	0	0	2247.07	2651.34	2025.3	1523.64	2785.65	1213.26	1519.54	2601.71	5851.14	4070.31	4816.44	3513.48	5208.46	3172.64	4740.27	4443.7	0	0	0	0	0
sp|O43795|MYO1B_HUMAN	O43795	O43795	MYO1B	MYO1B	MYO1B	Unconventional myosin-Ib OS=Homo sapiens GN=MYO1B PE=1 SV=3	HUMAN	M	PM						54	8	7	56	54	49	17114.9	16245.1	15597.2	15921.9	14528.1	17743.8	17725.2	17652.1	1265.81	988.39	1058.24	862.554	1283.06	937.291	1784.35	1289.67	1358.78	1326.69	1061.12	1008.98	1230.53	1012.3	1636.48	1448.96	10960.6	10414	10316.8	9956.74	9796.39
sp|O75095|MEGF6_HUMAN	O75095	O75095	MEGF6	MEGF6	MEGF6	Multiple epidermal growth factor-like domains protein 6 OS=Homo sapiens GN=MEGF6 PE=1 SV=4	HUMAN					XC			4	8	7	7	4	4	567.973	440.565	449.701	455.547	400.687	536.625	503.543	572.444	714.942	806.237	762.714	892.186	805.919	1394.67	921.125	974.589	1073.38	1438.08	1408.68	1317.18	1163.22	1740.96	1036.44	1197.54	768.756	674.817	857.451	802.114	833.403
sp|O95528|GTR10_HUMAN	O95528	O95528	GTR10	SLC2A10	SLC2A10	Solute carrier family 2, facilitated glucose transporter member 10 OS=Homo sapiens GN=SLC2A10 PE=1 SV=2	HUMAN	M	PM						1	8	5	0	1	1	500.319	697.091	369.77	407.581	343.091	732.995	722.66	720.817	908.719	804.131	2082.36	2852.04	1119.78	1922.19	1510.26	1070.53	1422.99	2011.32	2713.8	3445.88	1898.91	2497.28	1736.62	1791.44	0	0	0	0	0
sp|O95782|AP2A1_HUMAN	O95782	O95782	AP2A1	AP2A1	AP2A1	AP-2 complex subunit alpha-1 OS=Homo sapiens GN=AP2A1 PE=1 SV=3	HUMAN	M	PM						58	8	9	64	64	64	16180.7	14239.8	15849.8	15401.6	16647	14980	14512	14855.4	1013.92	2072.58	1172.21	2745.33	1275.49	1204.49	1807.39	1816.49	1416.41	1424.87	1284.35	1695.23	1080.19	1850.44	1520.85	1605.54	9865.4	9515.17	10058.5	10371.4	9915.36
sp|P01024|CO3_HUMAN	P01024	P01024	CO3	C3	CO3	Complement C3 OS=Homo sapiens GN=C3 PE=1 SV=2	HUMAN	M	PM			XC			8	8	12	10	11	9	1611.47	1862.05	2217.47	2075.81	2036.67	2902.98	2569.26	2853.09	2162.84	623.519	1363.09	1425.53	1189.68	1103.4	1277.64	1750.79	2111.83	2825	1997.29	3085.91	2257.15	2051.25	2918.46	2817.75	1347.48	1205.96	1339.13	1321.7	1233.61
sp|P04114|APOB_HUMAN	P04114	P04114	APOB	APOB	APOB	Apolipoprotein B-100 OS=Homo sapiens GN=APOB PE=1 SV=2	HUMAN	M	PM			XC			5	8	6	6	7	5	1199.3	3410.18	1023.71	1086.86	932.876	1643.86	1701.35	1705.19	1207.52	561.484	1117.05	1239.2	731.131	1340.85	818.114	979.202	565.859	822.405	755.185	901.117	586.304	865.762	729.884	717.57	1222.9	860.389	846.882	732.171	790.72
sp|P07093-3|GDN_HUMAN	P07093-3	P07093	GDN	SERPINE2	SERPINE2	Isoform 3 of Glia-derived nexin OS=Homo sapiens GN=SERPINE2	HUMAN	M	PM			XC			14	8	13	8	8	10	3253.72	4500.58	3356.89	4163.58	2791.75	5422.37	4879.23	5291.23	1536.1	1131.03	816.714	827.523	2553	902.362	1019.1	1884.45	5540.58	2946.46	1852.51	1847.54	6519.44	1705.22	3816.33	4586.4	1868.27	1715.15	1500.31	1280.76	1278.66
sp|P07602-3|SAP_HUMAN	P07602-3	P07602	SAP	PSAP	PSAP-mu9	Isoform Sap-mu-9 of Prosaposin OS=Homo sapiens GN=PSAP	HUMAN	M				XC			33	8	6	34	26	24	10238.8	14296.8	9106.29	9221.89	10833.9	12522.2	10845.7	11870.6	1215.06	1115.49	1414.32	1014.05	1265.55	1959.78	1721.45	1326.57	1155.72	1141.24	1059.26	945.755	1143.86	1315.93	1940.69	998.345	7182.28	9388.36	7476.42	7813.13	7855.64
sp|P13591|NCAM1_HUMAN	P13591	P13591	NCAM1	NCAM1	NCAM1	Neural cell adhesion molecule 1 OS=Homo sapiens GN=NCAM1 PE=1 SV=3	HUMAN	M	PM		CS				0	8	5	0	0	0	0	0	0	0	0	0	0	0	1849.12	1309.7	1503.47	1779.54	1498.92	1544.69	1710.39	1792.32	1462.05	1897	1408.55	1887.74	1659.3	1642.16	1703.45	1529.56	0	0	0	0	0
sp|P13929|ENOB_HUMAN	P13929	P13929	ENOB	ENO3	ENO3	Beta-enolase OS=Homo sapiens GN=ENO3 PE=1 SV=5	HUMAN	M	PM			XC			27	8	4	28	50	66	4495.78	3902.85	4311.21	3951.8	4372.17	2974.16	2850.56	2832.1	2087.57	9662.4	1404.96	2771.4	1773.21	1957.18	2782.08	2595.79	1150.24	906.489	769.158	1250.55	1278.78	2050.37	2212.63	1914.6	3897.93	5846.81	3815.84	4309.9	3909.32
sp|P16714|I1_VACCW	P16714	P16714	I1	VACWR070	I1	Telomere-binding protein I1 OS=Vaccinia virus (strain Western Reserve) GN=VACWR070 PE=1 SV=2	VACCW								218	8	8	90	85	85	5759.35	5710.7	71900.3	75556.4	74573.5	41475.8	45198.8	42284	288.922	489.746	3508.73	5673.76	254.428	2697.36	167.242	191.255	523.97	706.29	2224.06	4873.96	444.636	3582.22	381.638	440.105	2114.6	2066.7	3396.12	2130.32	15311.3
sp|P17812|PYRG1_HUMAN	P17812	P17812	PYRG1	CTPS1	CTPS1	CTP synthase 1 OS=Homo sapiens GN=CTPS1 PE=1 SV=2	HUMAN	M							27	8	5	29	28	29	9922.72	9181.74	9249.18	8592.88	9194.8	7363.44	7105.51	7060.54	1168.99	3430.96	900.956	1975.6	1493.12	1132.47	1629.7	1622.01	769.954	735.397	674.989	856.536	733.497	1078.35	1009.98	1107.92	5047.44	5038.88	4961.92	5072.89	4902.29
sp|P19367-3|HXK1_HUMAN	P19367-3	P19367	HXK1	HK1	HK1	Isoform 3 of Hexokinase-1 OS=Homo sapiens GN=HK1	HUMAN	M							68	8	4	50	55	67	20734.9	20379	22184	21195.6	21372.2	22235.9	21806.1	21942.4	1213.52	2156.68	973.749	1761.9	1213.27	1197.7	1345.72	1271	548.968	603.506	530.459	676.857	627.967	669.284	560.347	634.607	9889.8	10365.9	10051	10148.2	10431.2
sp|P19438|TNR1A_HUMAN	P19438	P19438	TNR1A	TNFRSF1A	TNFRSF1A	Tumor necrosis factor receptor superfamily member 1A OS=Homo sapiens GN=TNFRSF1A PE=1 SV=1	HUMAN	M	PM		CS	XC			1	8	7	2	1	3	361.146	420.162	196.553	228.251	174.382	381.302	350.696	366.408	1742.31	1569.02	1302.88	963.247	1885.46	1285.85	1034.7	2024.41	1867.64	1704.3	1605.16	2219.86	2026.43	1626.49	1200.27	1828.77	141.295	140.209	135.726	128.545	117.599
sp|P20073|ANXA7_HUMAN	P20073	P20073	ANXA7	ANXA7	ANXA7	Annexin A7 OS=Homo sapiens GN=ANXA7 PE=1 SV=3	HUMAN	M	PM				Nuc		43	8	7	40	37	41	9748.34	9345.43	9076.13	8880.83	9489.08	8392.54	8216.12	8200.68	859.987	2251.56	1581.83	1950.87	1606.82	2370.07	3286.18	1089.84	1629.07	1448.67	2028.77	2302.43	1323.54	2957.98	4858.44	2000.76	6611.98	6027.26	6651.88	6208.9	5973.46
sp|P20742|PZP_HUMAN	P20742	P20742	PZP	PZP	PZP	Pregnancy zone protein OS=Homo sapiens GN=PZP PE=1 SV=4	HUMAN					XC			4	8	10	6	4	5	1204.21	2111.13	1074.47	1211.25	1122.99	1967.95	2208.34	2005.59	4264.37	1814.94	3361.69	4154.25	2691.12	4379.89	3654.69	3132.02	3078.97	4392.7	2802.6	4386.72	3295.7	3872.47	3654.3	4377.46	2466.7	1924.69	1590.61	1336.27	1350.6
sp|P24534|EF1B_HUMAN	P24534	P24534	EF1B	EEF1B2	EEF1B2	Elongation factor 1-beta OS=Homo sapiens GN=EEF1B2 PE=1 SV=3	HUMAN								32	8	3	40	34	31	11426.5	9075.95	10244.9	10266.5	10497	8891.07	8697.06	8730.82	1140.52	22274.2	955.31	3418.16	2391.29	1427.82	1694.57	2099.08	729.158	540.574	386.108	1020.35	689.908	1034.88	440.858	1489.04	7425.86	8213.76	7115.48	7932.87	7289.08
sp|P24759|ATI_VACCW	P24759	P24759	ATI	VACWR148	ATI	A-type inclusion protein A25 OS=Vaccinia virus (strain Western Reserve) GN=VACWR148 PE=1 SV=2	VACCW								161	8	10	69	61	63	7074.4	6419.93	53857.4	55169.8	57780.1	13506.2	13802.8	11452.5	549.36	511.41	1470.56	5468.93	504.335	808.83	315.385	515.097	538.892	613.848	1721.06	5372.95	615.808	1300.22	291.876	579.785	2064.84	1933.14	2028.55	1837.85	3042.62
sp|P30411|BKRB2_HUMAN	P30411	P30411	BKRB2	BDKRB2	BDKRB2	B2 bradykinin receptor OS=Homo sapiens GN=BDKRB2 PE=1 SV=2	HUMAN	M	PM						0	8	7	0	0	0	0	0	0	0	0	0	0	0	1761.77	1321.93	1280.95	850.289	1710.02	1144.91	1507.8	1934.4	1787.5	1893.31	1464.59	1082.64	1998.14	1187.57	1695.57	1627.46	0	0	0	0	0
sp|P35625|TIMP3_HUMAN	P35625	P35625	TIMP3	TIMP3	TIMP3	Metalloproteinase inhibitor 3 OS=Homo sapiens GN=TIMP3 PE=1 SV=2	HUMAN	M				XC	Nuc		19	8	5	18	17	11	3863.03	4417.67	3846.44	3560.96	3609.27	5272.77	4858.85	5245	804.613	737.084	1333.49	1798.24	767.147	1511.68	1215.68	781.758	713.261	840.278	1245.53	2038.02	720.697	1727.6	1359.88	688.662	3615.65	3537.12	3183.17	3034.87	2772.18
sp|P36941|TNR3_HUMAN	P36941	P36941	TNR3	LTBR	LTBR	Tumor necrosis factor receptor superfamily member 3 OS=Homo sapiens GN=LTBR PE=1 SV=1	HUMAN	M	PM						1	8	12	4	1	4	87.4374	162.843	58.2145	64.9754	56.9284	126.478	152.234	133.344	4700.46	4289.49	3792.75	2733.36	5326.28	4909.83	7538.3	4898.33	4287.98	4683.37	3734.6	2973.89	5126.81	4844.19	6992.45	4488.68	405.588	392.94	427.676	402.148	405.481
sp|P36955|PEDF_HUMAN	P36955	P36955	PEDF	SERPINF1	SERPINF1	Pigment epithelium-derived factor OS=Homo sapiens GN=SERPINF1 PE=1 SV=4	HUMAN	M				XC			1	8	6	1	5	4	142.422	160.921	185.914	161.998	183.541	239.222	208.789	232.313	3853.01	991.27	1967.46	2533.05	2033.38	1770.8	2121.44	3219.17	2182.09	2559.74	1881.54	2983.14	2241.16	1770.67	3208.19	2956.86	128.016	130.706	138.713	169.639	165.376
sp|P42224|STAT1_HUMAN	P42224	P42224	STAT1	STAT1	STAT1	Signal transducer and activator of transcription 1-alpha/beta OS=Homo sapiens GN=STAT1 PE=1 SV=2	HUMAN						Nuc		50	8	7	45	48	35	14715.5	14727.8	13131.7	13188.9	13733.3	11420.6	11397.1	11135.9	1699.74	2146.42	1535.27	1867.18	1923.21	1564.95	2048.06	2051.01	2520.74	2288.72	1892.4	1984.98	2472.6	2173.9	2676.53	2878.81	7991.41	7762.94	7537.67	7828.05	7020.13
sp|P51153|RAB13_HUMAN	P51153	P51153	RAB13	RAB13	RAB13	Ras-related protein Rab-13 OS=Homo sapiens GN=RAB13 PE=1 SV=1	HUMAN	M	PM						8	8	4	13	6	3	1778.68	1807.48	1662.17	1836.36	1568.9	2113.06	2051.75	2103.75	2081.53	2097.31	2046.61	1559.69	2710.59	1979.06	4672.33	2396.12	1422.28	1024.88	807.41	736.124	1116.43	841.785	1914.7	1457.49	3098.86	2846.65	2934.47	2381.96	2390.9
sp|P54920|SNAA_HUMAN	P54920	P54920	SNAA	NAPA	NAPA	Alpha-soluble NSF attachment protein OS=Homo sapiens GN=NAPA PE=1 SV=3	HUMAN	M							20	8	7	18	24	19	5047.79	5174.57	4621.38	4832.48	4698.08	4332.55	4406.85	4199.52	668.936	1040.86	587.223	889.87	750.898	774.086	959.287	817.685	1164.09	1098.26	851.016	995.464	904.636	1224.86	1471.27	1221.6	2693.75	2386.83	2643.36	2368.69	2304.5
sp|P57721|PCBP3_HUMAN	P57721	P57721	PCBP3	PCBP3	PCBP3	Poly(rC)-binding protein 3 OS=Homo sapiens GN=PCBP3 PE=2 SV=2	HUMAN						Nuc		29	8	5	25	55	43	10442.7	9592.71	9092.02	10160.4	9403.98	9181.13	9770.75	9254.57	1916.13	3000.47	1984.18	2360.01	2150.55	2149.44	2436.19	2113.44	888.86	837.625	943.078	1047.77	802.713	737.022	951.664	1013.3	4076.93	4078.98	4174.13	4371.25	4517.3
sp|P61224|RAP1B_HUMAN	P61224	P61224	RAP1B	RAP1B	RAP1B	Ras-related protein Rap-1b OS=Homo sapiens GN=RAP1B PE=1 SV=1	HUMAN	M	PM						19	8	9	13	21	21	5087.29	4471.49	4345.59	4513.11	4227.71	4549.38	4767.34	4303.64	2129.94	1902.04	1905.68	1504.51	3073.33	1946.68	4371.99	2709.05	3467.82	2466.28	1880.83	1672.51	2520.48	2005.54	4412.14	3523.78	1970.84	1525.24	1912.42	1545.1	1442.61
sp|P68619|A36_VACCW	P68619	P68619	A36	VACWR159	A36	Protein A36 OS=Vaccinia virus (strain Western Reserve) GN=VACWR159 PE=1 SV=1	VACCW								7	8	6	5	8	6	418.404	388.883	2823	3106.3	2680.02	1987.84	2046.75	2062.68	306.347	1323.09	3000.73	4495.58	233.126	4803.16	188.277	159.843	319.654	1266.16	2339.72	3798.75	222.496	4344.52	244.848	204.06	163.775	221.942	583.222	206.999	1001.51
sp|P98155|VLDLR_HUMAN	P98155	P98155	VLDLR	VLDLR	VLDLR	Very low-density lipoprotein receptor OS=Homo sapiens GN=VLDLR PE=1 SV=1	HUMAN	M	PM		CS		Nuc		0	8	6	6	6	3	0	0	0	0	0	0	0	0	1521.71	1160.06	1802.68	1929.75	1633.86	1601.71	1335.11	1737.98	703.421	828.456	1118.2	1427.26	761.818	1070.52	909.378	905.618	579.353	654.395	661.845	637.549	660.804
sp|Q01518|CAP1_HUMAN	Q01518	Q01518	CAP1	CAP1	CAP1	Adenylyl cyclase-associated protein 1 OS=Homo sapiens GN=CAP1 PE=1 SV=5	HUMAN	M	PM						100	8	11	130	117	112	37523.2	33935.3	33781	34333.6	34309.3	28356.4	28309.8	26941.8	1831.79	1831.48	2426.22	3535.15	2000.25	2458.24	1697.4	1959.01	1549.11	1577.4	2207.16	3764.09	1683.25	3062.62	1650.35	1588.83	26509.2	30297.6	27074.7	28610.9	25791.1
sp|Q01970|PLCB3_HUMAN	Q01970	Q01970	PLCB3	PLCB3	PLCB3	1-phosphatidylinositol 4,5-bisphosphate phosphodiesterase beta-3 OS=Homo sapiens GN=PLCB3 PE=1 SV=2	HUMAN								30	8	12	31	34	19	7992.27	7265.88	7820.73	7339.5	7703.39	7073.92	6869.6	7274.2	1732.11	1440.59	1470.12	1064.98	1995.5	1290.92	2313.75	1797.7	2860.21	2367.68	1694.03	1482.03	2445.22	1779.37	3258.68	3058.92	4549.86	4468.46	4609.05	4886.15	4750.24
sp|Q10469|MGAT2_HUMAN	Q10469	Q10469	MGAT2	MGAT2	MGAT2	Alpha-1,6-mannosyl-glycoprotein 2-beta-N-acetylglucosaminyltransferase OS=Homo sapiens GN=MGAT2 PE=1 SV=1	HUMAN	M							8	8	3	4	5	3	1685.82	1664.4	1788.27	1806.23	1724.25	1741.31	1825.42	1843.27	862.313	607.173	1331.28	964.098	910.314	1893.52	1050.62	910.08	562.455	673.302	454.985	481.166	385.124	727.594	450.097	363.144	647.048	637.55	610.563	574.496	593.734
sp|Q10471|GALT2_HUMAN	Q10471	Q10471	GALT2	GALNT2	GALNT2	Polypeptide N-acetylgalactosaminyltransferase 2 OS=Homo sapiens GN=GALNT2 PE=1 SV=1	HUMAN	M							30	8	5	22	35	26	8272	7375.45	7983.03	8543.73	7333.37	8741.23	8794.54	8710.26	860.957	1036.13	1509.97	1093.58	941.521	2559.48	1215.88	913.704	1046.1	1470.76	1634	1714.96	1265.06	3554.66	1377.52	934.756	4177.52	4115.89	4091.66	3749.87	3798.15
sp|Q12791-3|KCMA1_HUMAN	Q12791-3	Q12791	KCMA1	KCNMA1	KCNMA1	Isoform 3 of Calcium-activated potassium channel subunit alpha-1 OS=Homo sapiens GN=KCNMA1	HUMAN	M	PM						8	8	14	5	9	7	1091.3	1157.78	918.895	979.638	863.019	1211.93	1195.47	1202.05	2050.68	1352.48	2103.96	2099.8	2117.39	2054.33	1806.64	1974.22	3035.53	3898.26	3486.48	3910.75	3552.7	3955.17	3210.67	3547.34	830.47	776.057	819.105	730.784	828.949
sp|Q13418|ILK_HUMAN	Q13418	Q13418	ILK	ILK	ILK	Integrin-linked protein kinase OS=Homo sapiens GN=ILK PE=1 SV=2	HUMAN	M	PM			XC			45	8	7	67	41	43	18028	17737.4	15737.7	15895.2	14751.5	17070.1	16991	16996.6	1415.92	1874.77	1234.64	1567.21	1504.63	1244.25	1779.28	1574.34	1467.71	1561.67	878.714	1159.58	1540.13	1404.63	1613.82	1667.19	13592.7	13580.3	13291.1	13798.5	13191.3
sp|Q14152|EIF3A_HUMAN	Q14152	Q14152	EIF3A	EIF3A	EIF3A	Eukaryotic translation initiation factor 3 subunit A OS=Homo sapiens GN=EIF3A PE=1 SV=1	HUMAN	M					Nuc		133	8	2	118	114	133	35836.8	34065.6	37943.6	37084.8	37979	34182.2	34341.1	33784.9	1653.33	2124.18	1549.48	2347.27	1404.86	1697.65	1704.3	1737.34	242.107	241.202	257.526	277.407	253.181	326.751	272.21	283.697	22651.1	21749.3	23008.8	22404	23073.8
sp|Q14195-2|DPYL3_HUMAN	Q14195-2	Q14195	DPYL3	DPYSL3	DPYSL3	Isoform LCRMP-4 of Dihydropyrimidinase-related protein 3 OS=Homo sapiens GN=DPYSL3	HUMAN					XC			72	8	7	75	77	57	22339	19598.7	21340.1	21318.8	21997	17359.5	16901.7	16701.6	795.322	3428.51	817.227	1592.13	1066.73	995.502	1426.87	1281.65	892.54	894.018	877.436	1143.95	910.739	1600.26	1279.18	1241.28	10523.3	10830	10349.9	11119.8	10670
sp|Q16543|CDC37_HUMAN	Q16543	Q16543	CDC37	CDC37	CDC37	Hsp90 co-chaperone Cdc37 OS=Homo sapiens GN=CDC37 PE=1 SV=1	HUMAN	M							46	8	6	25	34	33	15510.1	13736.3	13745.6	13257.9	13977.2	12051.1	11538.5	11785.4	1414.21	3124.29	1373.34	2441.23	2045.66	1911.56	2780.23	2176.37	1052.72	1160.39	859.743	963.358	993.772	1401.37	1280.8	1337.23	5357.02	5192.34	5514.55	5347.77	4999.06
sp|Q16585|SGCB_HUMAN	Q16585	Q16585	SGCB	SGCB	SGCB	Beta-sarcoglycan OS=Homo sapiens GN=SGCB PE=1 SV=1	HUMAN	M	PM						5	8	15	6	6	4	1096.79	1604.65	912.367	907.184	897.885	1522.68	1473.91	1504.63	1841.44	1256.48	1513.46	1578.63	2207.36	1664.98	1745.44	1730.9	4884.29	3495.82	3419	4503.22	4256.94	3552.79	3247.11	4484.15	1032.14	1011.98	899.577	972.491	928.986
sp|Q16822|PCKGM_HUMAN	Q16822	Q16822	PCKGM	PCK2	PCK2	Phosphoenolpyruvate carboxykinase [GTP], mitochondrial OS=Homo sapiens GN=PCK2 PE=1 SV=3	HUMAN								33	8	10	43	44	36	8253.01	7456.83	8576.14	8433.42	8175.29	9234.93	9042.33	9166.66	2023.71	2668.48	1822.76	1818.54	1865.12	1914.9	1838.07	1986.76	2213.87	2176.72	2317.38	2620.36	2143.07	2015.83	1898.73	2103.39	5796	5443.51	5852.1	5955.29	6215.08
sp|Q5JWF2|GNAS1_HUMAN	Q5JWF2	Q5JWF2	GNAS1	GNAS	GNAS	Guanine nucleotide-binding protein G(s) subunit alpha isoforms XLas OS=Homo sapiens GN=GNAS PE=1 SV=2	HUMAN	M							20	8	8	16	18	15	5061.07	9554.49	4013.25	4465.93	3498.83	7275.14	7222.35	7417.76	2768.68	2444.4	2139.14	1717.4	3044.62	2409.6	5067.83	2423.15	4463.61	2938.57	2178.01	2149.28	3563.88	2929.86	5962.46	3879.24	3506.4	3317.29	3346.82	3150.93	3122.13
sp|Q5T4S7|UBR4_HUMAN	Q5T4S7	Q5T4S7	UBR4	UBR4	UBR4	E3 ubiquitin-protein ligase UBR4 OS=Homo sapiens GN=UBR4 PE=1 SV=1	HUMAN	M							112	8	20	97	114	106	27126.2	28934.6	25633.5	25546.8	24330.3	24807.9	24054.8	24455.6	1174.79	1144.15	1385.41	1552.53	1099.09	1057.11	982.844	1196.48	2837.63	3064.57	3447.79	4368.45	2602.56	2749.09	2126.38	2804.45	14119.7	13652.6	14059.5	13787.5	13184
sp|Q6NUK1|SCMC1_HUMAN	Q6NUK1	Q6NUK1	SCMC1	SLC25A24	SLC25A24	Calcium-binding mitochondrial carrier protein SCaMC-1 OS=Homo sapiens GN=SLC25A24 PE=1 SV=2	HUMAN	M							33	8	5	28	41	41	7620.07	7510.45	8163.18	8464.21	8012.51	8349.94	8629.97	8318.78	1274.46	2739.24	1301.84	2432.35	1619.58	1797.24	2061.28	1891.49	913.57	878.789	778.192	882.331	903.027	1247.26	997.59	1043.06	5006.81	4269.13	4418.08	4168.51	4237.99
sp|Q6P4Q7|CNNM4_HUMAN	Q6P4Q7	Q6P4Q7	CNNM4	CNNM4	CNNM4	Metal transporter CNNM4 OS=Homo sapiens GN=CNNM4 PE=1 SV=3	HUMAN	M	PM						0	8	9	1	2	4	0	0	0	0	0	0	0	0	1407.76	1173.78	1429.5	1296.85	1429.33	1156.21	1404.99	1419.36	2174.3	2298.71	2006.84	1969.04	2279.72	1876.82	2125.09	2226.26	193.539	193.943	187.434	195.768	202.658
sp|Q6PCB8|EMB_HUMAN	Q6PCB8	Q6PCB8	EMB	EMB	EMB	Embigin OS=Homo sapiens GN=EMB PE=1 SV=1	HUMAN	M	PM						0	8	12	2	0	0	0	0	0	0	0	0	0	0	1596.77	1423.72	1368.66	1398.68	1722.11	1317.56	1733.3	1613.87	2366.18	2094.25	2094.97	1977.46	2595.86	2065.76	2609.94	2432.75	485.719	738.585	459.832	534.319	424.265
sp|Q6UWB1|I27RA_HUMAN	Q6UWB1	Q6UWB1	I27RA	IL27RA	IL27RA	Interleukin-27 receptor subunit alpha OS=Homo sapiens GN=IL27RA PE=2 SV=2	HUMAN	M	PM						0	8	12	2	2	0	0	0	0	0	0	0	0	0	1982.82	1851.81	2348.22	1350.66	2129.75	1563.64	1628.09	2141.95	2302.35	2682.94	3173.2	1951.01	2548.92	2236.43	2280.36	2410.86	219.161	212.972	213.322	242.355	221.203
sp|Q70UQ0-4|IKIP_HUMAN	Q70UQ0-4	Q70UQ0	IKIP	IKBIP	IKBIP-4	Isoform 4 of Inhibitor of nuclear factor kappa-B kinase-interacting protein OS=Homo sapiens GN=IKBIP	HUMAN	M							38	8	6	32	46	37	9016.75	8049.3	8939.6	9666.47	9445.57	8765.42	9387.01	8696.49	981.494	1357.04	3261.65	2217.34	1049.02	5944.56	1619.05	785.668	598.533	1324.48	1763.52	1868.72	990.374	3868.12	915.187	570.963	6416.01	6657.69	6283.5	6481.24	6421.04
sp|Q76M96-2|CCD80_HUMAN	Q76M96-2	Q76M96	CCD80	CCDC80	CCDC80	Isoform 2 of Coiled-coil domain-containing protein 80 OS=Homo sapiens GN=CCDC80	HUMAN	M							15	8	11	15	29	21	2838.12	2721.53	2875.61	2839.49	2667.9	3677.55	2955.82	3668.89	1031.76	1061.05	1120.17	1165.98	1215.87	1270.6	1278.81	1395.31	1495.33	2145.35	2347.56	2356.65	1659.95	2961.4	1528.55	1632.12	1773.68	1606.44	1918.88	2094.4	1773.35
sp|Q8IYB3|SRRM1_HUMAN	Q8IYB3	Q8IYB3	SRRM1	SRRM1	SRRM1	Serine/arginine repetitive matrix protein 1 OS=Homo sapiens GN=SRRM1 PE=1 SV=2	HUMAN						Nuc		16	8	3	12	19	26	4048.77	3659.69	4230.26	4103.29	4171.56	4093.69	3962.36	3894.13	519.421	2078.05	3232.01	2454.97	1007.35	7564.7	1365.63	721.381	284.292	1021.02	1215.28	1363.7	590.232	3050.31	306.14	286.097	2625.32	2088.34	2555.11	2017.93	2103.87
sp|Q8WTV0-2|SCRB1_HUMAN	Q8WTV0-2	Q8WTV0	SCRB1	SCARB1	SCARB1	Isoform 1 of Scavenger receptor class B member 1 OS=Homo sapiens GN=SCARB1	HUMAN	M	PM		CS				0	8	10	3	0	0	0	0	0	0	0	0	0	0	1460.06	1133.95	1487.99	1195.1	1430.03	1805.63	3016.29	1462.23	1984.25	2348.76	2292.07	2026.74	2621.37	2833.56	5257.32	1946.58	578.563	480.407	516.183	442.314	521.568
sp|Q92973|TNPO1_HUMAN	Q92973	Q92973	TNPO1	TNPO1	TNPO1	Transportin-1 OS=Homo sapiens GN=TNPO1 PE=1 SV=2	HUMAN	M					Nuc		51	8	23	43	49	41	13721.7	14255.6	13785.9	13299	13551	12397	12159.4	11863.7	1612.91	1507.67	1905.9	2010.58	1804.28	1478.55	1643.79	1776.94	5460.34	4974.72	5872.37	5572.53	3878.99	4159.18	4411.82	4940.86	6615.27	6524.5	6831.21	6752.48	6806.18
sp|Q99500|S1PR3_HUMAN	Q99500	Q99500	S1PR3	S1PR3	S1PR3	Sphingosine 1-phosphate receptor 3 OS=Homo sapiens GN=S1PR3 PE=1 SV=2	HUMAN	M	PM						0	8	9	1	0	2	0	0	0	0	0	0	0	0	4816.7	3034.7	3065.19	2574.62	4883.67	2309	2518.8	4462.4	2744.12	2419.86	1863.25	1778.31	3137.94	1433.93	1225.81	2541.5	73.5659	56.6688	78.3048	58.3218	55.8578
sp|Q9BWM7|SFXN3_HUMAN	Q9BWM7	Q9BWM7	SFXN3	SFXN3	SFXN3	Sideroflexin-3 OS=Homo sapiens GN=SFXN3 PE=1 SV=3	HUMAN	M							17	8	3	13	17	7	4108.18	3918.11	4314.61	4350.87	4409.58	4506.57	4660.13	4607.47	1372.09	1153.35	1204.04	1191.02	1328.74	1357.13	1262.16	1326.18	524.867	401.335	348.586	405.198	334.154	407.475	465.479	456.389	2088.46	1951.53	2153.2	2061.72	1998.6
sp|Q9BXJ9|NAA15_HUMAN	Q9BXJ9	Q9BXJ9	NAA15	NAA15	NAA15	N-alpha-acetyltransferase 15, NatA auxiliary subunit OS=Homo sapiens GN=NAA15 PE=1 SV=1	HUMAN	M					Nuc		66	8	5	61	66	57	19289.8	18014.1	19391	18722.1	19622.3	15830.1	15636.9	15414.1	1125.98	2028.5	1125.72	1917.01	1415.85	1160.14	1551.2	1471.45	690.266	764.981	552.992	843.476	572.165	948.606	665.39	818.008	9825.66	10931.1	10549.4	11025.9	10923.5
sp|Q9BXP2|S12A9_HUMAN	Q9BXP2	Q9BXP2	S12A9	SLC12A9	SLC12A9	Solute carrier family 12 member 9 OS=Homo sapiens GN=SLC12A9 PE=1 SV=1	HUMAN	M	PM						4	8	13	6	2	2	653.061	676.759	632.47	678.924	649.065	757.434	739.797	708.633	1164.59	952.308	1948.16	3534.66	1070.29	1534.45	1245.57	1226.11	1155.44	1208.17	2857.44	5537.99	1201.67	2175.28	1508.86	1154.66	632.974	627.716	654.881	627	754.045
sp|Q9BZG1|RAB34_HUMAN	Q9BZG1	Q9BZG1	RAB34	RAB34	RAB34	Ras-related protein Rab-34 OS=Homo sapiens GN=RAB34 PE=1 SV=1	HUMAN	M							10	8	6	15	16	14	2071.49	2026.16	1986.01	1914.92	1826.36	2262.24	2154.05	2238.62	2653.93	1875.07	1889.98	1269.96	2944.54	1720.53	3635.49	2547.52	2511.62	2266.44	1307.22	1061.44	2415.58	1325.62	3054.07	2502.1	2653	2571.19	2471.45	2505.55	2396.29
sp|Q9H223|EHD4_HUMAN	Q9H223	Q9H223	EHD4	EHD4	EHD4	EH domain-containing protein 4 OS=Homo sapiens GN=EHD4 PE=1 SV=1	HUMAN	M	PM				Nuc		35	8	4	39	35	29	6783.56	5741.47	6188.4	5810.06	6269.25	5753.17	5537.38	5634.08	1464.07	1534.43	1246.12	1277.48	1474.7	1496.79	2187.78	1484.62	943.987	876.187	631.066	668.96	957.502	782.722	1348.81	1002.36	5534.05	5549.74	5417.24	5744.61	5446.08
sp|Q9NRX5|SERC1_HUMAN	Q9NRX5	Q9NRX5	SERC1	SERINC1	SERINC1	Serine incorporator 1 OS=Homo sapiens GN=SERINC1 PE=1 SV=1	HUMAN	M	PM						1	8	3	4	3	2	69.8035	97.4426	51.6548	60.4815	47.7501	135.305	119.115	126.546	901.567	759.493	1041.73	1250.25	926.427	3571.6	2233.15	921.002	673.065	463.765	555.296	764.205	463.51	1986.01	1454.48	375.678	304.945	339.145	388.59	506.507	458.896
sp|Q9UHB6-4|LIMA1_HUMAN	Q9UHB6-4	Q9UHB6	LIMA1	LIMA1	LIMA1-4	Isoform 4 of LIM domain and actin-binding protein 1 OS=Homo sapiens GN=LIMA1	HUMAN	M	PM						89	8	3	68	97	72	30605.3	26087.5	28363.6	28053.1	27973.5	29127.5	29176.7	30219.3	1105.16	1596.91	1399.29	1534.46	1307.33	2006.28	1356.86	1101.46	780.255	859.845	910.79	1020.92	781.172	1098.62	750.989	870.418	12427.1	11593.5	11134.4	11755	10756.5
sp|Q9UK23|NAGPA_HUMAN	Q9UK23	Q9UK23	NAGPA	NAGPA	NAGPA	N-acetylglucosamine-1-phosphodiester alpha-N-acetylglucosaminidase OS=Homo sapiens GN=NAGPA PE=1 SV=2	HUMAN	M							3	8	14	0	2	1	861.047	821.252	774.619	728.835	754.7	1050.44	934.707	1025.85	769.025	891.759	1742.6	3403.22	912.434	2255.82	1507.3	765.826	1600.14	1800.55	2439.76	5067.41	1587.28	3107.75	2522.23	1574.92	0	0	0	0	0
sp|Q9ULV4-3|COR1C_HUMAN	Q9ULV4-3	Q9ULV4	COR1C	CORO1C	CORO1C	Isoform 3 of Coronin-1C OS=Homo sapiens GN=CORO1C	HUMAN	M	PM						79	8	8	52	77	58	25037.7	21480.3	23293.3	23632	23310.7	21310.4	21738.6	20553.7	1568.67	4840.92	2253.01	3560.53	2400.84	2831.64	2358.36	1983.5	1319.49	1443.8	1804.58	2632.53	1370.91	2152.69	1393.73	1771.88	10868.2	11314.4	10756.4	10815.2	10354.9
sp|Q9UN71|PCDGG_HUMAN	Q9UN71	Q9UN71	PCDGG	PCDHGB4	PCDHGB4	Protocadherin gamma-B4 OS=Homo sapiens GN=PCDHGB4 PE=2 SV=1	HUMAN	M	PM						1	8	15	0	2	1	222.148	304.824	154.547	139.899	129.145	251.175	266.257	274.012	3392.58	2530.7	2023.69	1378.62	3913.05	946.82	1170.89	3981.87	5537.15	4969.95	3149.42	2416.76	5531.86	1446.49	1346.13	6033.17	0	0	0	0	0
sp|Q9Y281|COF2_HUMAN	Q9Y281	Q9Y281	COF2	CFL2	CFL2	Cofilin-2 OS=Homo sapiens GN=CFL2 PE=1 SV=1	HUMAN					XC			88	8	6	61	69	60	41418.7	36241	35463.4	34284.9	35355.5	28774.8	27919.2	27985.3	3467.1	8359.33	3287.6	4181.56	4693.95	4034.53	5685.74	4096.32	3383.17	3238.4	2719.77	2966.33	3461.16	3524.5	4383.97	3543.93	19623	19832.7	18892	18905.2	17104.4
sp|Q9Y5G3|PCDGD_HUMAN	Q9Y5G3	Q9Y5G3	PCDGD	PCDHGB1	PCDHGB1	Protocadherin gamma-B1 OS=Homo sapiens GN=PCDHGB1 PE=2 SV=1	HUMAN	M	PM						1	8	11	0	0	0	64.8844	92.1614	33.8338	44.3265	29.2421	75.8787	66.3653	66.5744	2042.6	1683.54	1253.02	878.316	2293.26	832.257	1176.1	2204.73	2698.46	2549.7	1701.32	1401.52	2801.54	1139.67	1405.24	3018.91	0	0	0	0	0
sp|A2RU67|F234B_HUMAN	A2RU67	A2RU67	F234B	FAM234B	FAM234B	Protein FAM234B OS=Homo sapiens GN=FAM234B PE=1 SV=1	HUMAN	M						ShG	1	7	6	1	1	0	89.306	95.9294	84.799	86.1647	87.2448	96.7911	89.2595	95.5962	1030.36	1426.13	2448.71	3839.55	1025.14	2267.7	1926.08	1075.43	753.458	983.342	1810.29	3166.44	797.338	1634.57	1487.7	677.483	250.267	211.299	245.788	205.076	199.579
sp|O00154|BACH_HUMAN	O00154	O00154	BACH	ACOT7	ACOT7	Cytosolic acyl coenzyme A thioester hydrolase OS=Homo sapiens GN=ACOT7 PE=1 SV=3	HUMAN								25	7	3	35	26	29	7465.48	6777	7011.87	6864.28	6840.77	5457.31	5500.89	5352.18	1278.14	9188.95	858.559	2581	1651.1	1129.6	2864.58	2755.15	797.368	681.882	359.377	523.903	610.592	1414.29	2077.02	1603.71	6845.11	6581.27	6804.88	6643.63	6428.6
sp|O00478|BT3A3_HUMAN	O00478	O00478	BT3A3	BTN3A3	BTN3A3	Butyrophilin subfamily 3 member A3 OS=Homo sapiens GN=BTN3A3 PE=1 SV=1	HUMAN	M	PM						3	7	6	1	1	2	556.467	942.353	431.976	461.117	423.928	770.562	774.055	738.506	2122.36	2002.61	1752.31	1386.5	2135	1747.84	2608.73	2122.34	1889.99	1990.55	1716.96	1582.28	2054.7	1658.46	2143.42	1800.54	39.5608	35.6891	42.9611	44.8367	39.4128
sp|O15460|P4HA2_HUMAN	O15460	O15460	P4HA2	P4HA2	P4HA2	Prolyl 4-hydroxylase subunit alpha-2 OS=Homo sapiens GN=P4HA2 PE=1 SV=1	HUMAN	M					Nuc		53	7	8	37	52	45	15208.4	14214.8	15069.5	15129.2	15586.3	15197.1	15566.1	15192.2	993.462	2820.2	3846.96	2732.65	1360.38	5775.32	1941.58	1369.81	1030.67	1616.58	1913.8	1858.64	1273.23	4073.9	1354.96	1250.43	7677.79	6502.01	7542.84	6466.16	6402.21
sp|O43175|SERA_HUMAN	O43175	O43175	SERA	PHGDH	PHGDH	D-3-phosphoglycerate dehydrogenase OS=Homo sapiens GN=PHGDH PE=1 SV=4	HUMAN								73	7	8	47	70	58	17953.7	16533.2	16753	16776.3	16944.4	14236.7	13953.5	13343.6	1285.24	1461.52	1171	1301.59	1241.3	1142.03	1246.74	1229.29	2422.7	2380.25	2032.13	2444.36	2317.52	2128.48	2362.42	2633.47	7330.92	6845.35	7032.28	7315.43	6650.57
sp|O43657|TSN6_HUMAN	O43657	O43657	TSN6	TSPAN6	TSPAN6	Tetraspanin-6 OS=Homo sapiens GN=TSPAN6 PE=1 SV=1	HUMAN	M	PM						3	7	9	4	3	2	895.442	933.475	978.626	870.979	851.405	1062.85	989.748	1036.56	1436.76	1963.87	1954.7	2126.5	1885.6	2295.88	1863.01	1898.65	1754.69	2026.33	2529.94	2687.3	1564.52	3109.1	1986.39	1874.23	410.704	480.221	382.034	473.816	529.282
sp|O60763|USO1_HUMAN	O60763	O60763	USO1	USO1	USO1	General vesicular transport factor p115 OS=Homo sapiens GN=USO1 PE=1 SV=2	HUMAN	M							63	7	13	47	54	43	17688.2	15035.1	18464.9	17097	18688.2	16083.1	15050.7	15757.5	992.769	1782.31	848.829	1524.21	1077	1120.42	1303.81	1207.01	2238.46	2255.24	1566.97	1935.22	1992.78	3594.05	2635.13	3396.82	8381.58	7633.29	7931.09	7071.18	7070
sp|O75077-2|ADA23_HUMAN	O75077-2	O75077	ADA23	ADAM23	ADAM23	Isoform Beta of Disintegrin and metalloproteinase domain-containing protein 23 OS=Homo sapiens GN=ADAM23	HUMAN	M	PM			XC			0	7	9	1	0	0	0	0	0	0	0	0	0	0	1442.84	1300.13	1407.15	1353.58	1543	1301.86	1661.6	1625.27	2444.04	2580.72	2715.78	2648.28	2834.05	2330.24	2791.15	2564.94	30.6241	36.2485	42.7291	36.6396	35.3379
sp|O95274|LYPD3_HUMAN	O95274	O95274	LYPD3	LYPD3	LYPD3	Ly6/PLAUR domain-containing protein 3 OS=Homo sapiens GN=LYPD3 PE=1 SV=2	HUMAN	M	PM			XC			0	7	4	0	0	0	0	0	0	0	0	0	0	0	1534.93	1098.66	1452.29	1171.72	1306.5	3922.85	2788.13	1147.12	1180.07	563.972	564.885	457.682	653.581	1439.29	1640.99	485.843	0	0	0	0	0
sp|O95477|ABCA1_HUMAN	O95477	O95477	ABCA1	ABCA1	ABCA1	ATP-binding cassette sub-family A member 1 OS=Homo sapiens GN=ABCA1 PE=1 SV=3	HUMAN	M	PM						0	7	24	0	0	0	0	0	0	0	0	0	0	0	1030.99	760.005	945.599	906.459	921.013	1465.98	2964.08	1028.39	3184.89	3602.73	3383.92	3970.8	3362.51	4373.09	7834.33	3306.24	0	0	0	0	0
sp|P00749|UROK_HUMAN	P00749	P00749	UROK	PLAU	PLAU	Urokinase-type plasminogen activator OS=Homo sapiens GN=PLAU PE=1 SV=2	HUMAN	M	PM		CS	XC			5	7	9	4	8	9	1316.48	1736.35	1470.25	1666.62	1551.54	1948.21	2033.45	1971.51	1633.13	2162.88	2143.92	2067.11	1830.31	1450.34	1201.97	2150.35	2864.97	2632.59	2808.67	2580.35	2409.62	2487.83	1865.68	2185.59	321.871	318.771	359.17	302.97	344.825
sp|P05166-2|PCCB_HUMAN	P05166-2	P05166	PCCB	PCCB	PCCB	Isoform 2 of Propionyl-CoA carboxylase beta chain, mitochondrial OS=Homo sapiens GN=PCCB	HUMAN								6	7	10	5	10	3	560.601	590.524	596.392	587.894	575.577	638.257	677.537	660.103	950.475	524.531	620.79	740.549	723.737	719.891	774.049	694.362	1557.9	2016.26	1163.12	1638.9	2331.64	1959.81	1954.43	2219.83	835.893	865.539	806.013	847.735	875.802
sp|P08754|GNAI3_HUMAN	P08754	P08754	GNAI3	GNAI3	GNAI3	Guanine nucleotide-binding protein G(k) subunit alpha OS=Homo sapiens GN=GNAI3 PE=1 SV=3	HUMAN	M	PM						8	7	7	4	7	3	1453.49	2123.35	1336.34	1514.21	1270	1825.37	1755.13	1718.72	1168.08	1025.54	1000.26	921.272	1217.48	1115.72	2141.87	1007.04	2627.57	2138.39	1864.75	2010.38	2081.53	2194.46	3374.91	2194.03	366.833	389.29	382.768	362.975	428.638
sp|P0DMV9|HS71B_HUMAN	P0DMV9	P0DMV9	HS71B	HSPA1B	HSPA1B	Heat shock 70 kDa protein 1B OS=Homo sapiens GN=HSPA1B PE=1 SV=1	HUMAN								160	7	16	139	88	66	18152.9	152051	19938.6	19915.3	20080.5	28113.9	26325.8	25632.7	642.641	813.129	632.474	1001.67	611.595	1115.35	4913.26	763.145	1509.71	1654.25	1771.02	2266.66	1760.48	3627.55	8830.8	1527.01	22635.5	23443.3	23063.7	23599.6	23563.8
sp|P11586|C1TC_HUMAN	P11586	P11586	C1TC	MTHFD1	MTHFD1	C-1-tetrahydrofolate synthase, cytoplasmic OS=Homo sapiens GN=MTHFD1 PE=1 SV=3	HUMAN	M							71	7	16	60	82	68	23132.5	19920.5	21982.3	21067.6	22420	16669.6	16681.9	16265.4	1078.31	1477.22	739.632	948.71	942.025	828.064	952.639	1043.23	3756.94	3287.39	2735.17	3341.29	3842.99	3625.21	3603.92	3781.3	11384.4	11079.6	11360.4	11850.3	11381.1
sp|P12004|PCNA_HUMAN	P12004	P12004	PCNA	PCNA	PCNA	Proliferating cell nuclear antigen OS=Homo sapiens GN=PCNA PE=1 SV=1	HUMAN						Nuc		56	7	4	51	58	48	14301.3	14421.2	14730.4	14855.2	15196.8	13279.9	13323.2	13345	1990.58	2866.86	1296.91	1851.91	1790.15	1503.36	1711.13	2003.36	1014.08	938.579	666.701	1003.21	1079.32	1154.68	1001.4	981.868	11149	11428.8	11034.7	11355.5	11394.2
sp|P12923|I3_VACCW	P12923	P12923	I3	VACWR072	I3	Protein I3 OS=Vaccinia virus (strain Western Reserve) GN=VACWR072 PE=1 SV=1	VACCW								143	7	4	84	46	74	2917.65	3228.7	24275.8	25106.3	25531.1	21168.9	22139.8	21975.6	488.325	3958.08	1342.39	2436.71	433.567	3763.09	484.084	455.66	268.378	754.278	1090.82	1462.16	285.133	4750.02	355.483	285.842	1840.58	2121.22	6130.54	1939.64	12744.6
sp|P13473-2|LAMP2_HUMAN	P13473-2	P13473	LAMP2	LAMP2	LAMP2	Isoform LAMP-2B of Lysosome-associated membrane glycoprotein 2 OS=Homo sapiens GN=LAMP2	HUMAN	M	PM			XC			5	7	6	8	10	8	1791.1	1631.85	1685.28	1721.27	1778.46	1884.18	1876.8	1720.1	992.81	1403.71	1846.66	3248.44	1193.84	4041.99	1661.49	944.731	809.58	1017.76	1746.45	3208.36	865.724	2991.65	1393.71	761.855	1378.9	1205.88	1325.97	1154.87	1156.17
sp|P15121|ALDR_HUMAN	P15121	P15121	ALDR	AKR1B1	AKR1B1	Aldose reductase OS=Homo sapiens GN=AKR1B1 PE=1 SV=3	HUMAN					XC			38	7	5	21	54	30	15812.1	13531.6	14063.9	13529.7	14233.5	10327.4	9681.36	9515.52	1302.11	28675.9	999.287	4520.96	1168.81	1525.24	3565.06	2715.38	910.244	693.343	523.467	772.369	710.185	2073.49	1450.98	1634.64	3859.36	3706.84	3979.49	3805.03	3505.51
sp|P16715|P4A_VACCW	P16715	P16715	P4A	VACWR129	A10	Major core protein 4a precursor OS=Vaccinia virus (strain Western Reserve) GN=VACWR129 PE=1 SV=1	VACCW								288	7	8	127	121	104	8961.02	8470.87	74139.6	77618.2	77966.7	22789.6	22696.1	20212.2	543.517	494.863	1657.44	1815.86	564.977	663.379	454.791	556.308	825.822	1064.91	1776.56	2327.94	917.707	1084.01	781.04	866.074	3266.29	6544.85	7834.11	3142.59	13497.4
sp|P21583|SCF_HUMAN	P21583	P21583	SCF	KITLG	KITLG	Kit ligand OS=Homo sapiens GN=KITLG PE=1 SV=1	HUMAN	M	PM			XC			1	7	10	1	2	1	46.7365	119.867	29.4406	29.9631	37.2654	85.1214	82.9958	80.8322	1756.88	1600.82	1667.11	1155.82	1844.91	957.172	1612.96	2000.77	2968.01	3159.51	2998.87	2470.17	3229.2	2237.61	3346.12	3315.36	56.3874	50.4199	52.615	57.852	61.7469
sp|P22695|QCR2_HUMAN	P22695	P22695	QCR2	UQCRC2	UQCRC2	Cytochrome b-c1 complex subunit 2, mitochondrial OS=Homo sapiens GN=UQCRC2 PE=1 SV=3	HUMAN	M							26	7	5	16	33	32	6615.61	5615.7	6403.64	6419.6	6582.18	6660.38	6860.84	6587.99	1069.52	973.093	1200.58	1329.03	984.038	1453.16	1064.94	925.327	1103.63	1040.99	1013.47	1140.15	1059.34	1340.66	1192.42	1015.06	2675.39	2498.97	2573.7	2508.77	2373.65
sp|P27824-2|CALX_HUMAN	P27824-2	P27824	CALX	CANX	CANX	Isoform 2 of Calnexin OS=Homo sapiens GN=CANX	HUMAN	M							82	7	10	89	68	72	22137.6	20861	21414.8	24551.6	21041.1	23550.3	24797.7	23431.9	1020.8	1361.04	1635.97	1597.39	1102.36	2275.41	1185.66	1060.02	945.724	1776.03	2777.4	2958.62	1458.17	5037.97	1790.49	1074.44	17340.8	17290.8	17394	16273.8	16562.2
sp|P30504|1C04_HUMAN	P30504	P30504	1C04	HLA-C	HLA-Cw4	HLA class I histocompatibility antigen, Cw-4 alpha chain OS=Homo sapiens GN=HLA-C PE=1 SV=1	HUMAN	M	PM		CS				3	7	8	0	3	3	705.889	1487.93	426.005	425.624	436.216	1094.88	1052.56	1113.56	1478.54	1743.99	1284.32	1113.95	1708.8	1159.57	1410.01	1915.55	1175.56	1110.12	847.993	791.366	1241.42	694.659	429.143	1185.26	0	0	0	0	0
sp|P30508|1C12_HUMAN	P30508	P30508	1C12	HLA-C	HLA-Cw12	HLA class I histocompatibility antigen, Cw-12 alpha chain OS=Homo sapiens GN=HLA-C PE=1 SV=2	HUMAN	M	PM		CS				4	7	7	3	3	3	753.656	1242.08	400.355	452.87	395.3	985.337	1052.91	970.241	1991.68	2160.85	1559.79	1231.94	2160.45	1170.32	1268.2	2404.07	2745.98	2549.83	2075.63	1737.97	2824.07	1673.58	1679.6	2490.62	447.291	396.784	425.712	397.403	352.148
sp|P31949|S10AB_HUMAN	P31949	P31949	S10AB	S100A11	S100A11	Protein S100-A11 OS=Homo sapiens GN=S100A11 PE=1 SV=2	HUMAN					XC	Nuc		41	7	10	49	48	44	8011.82	7395.27	7322.21	7800.23	7665.16	6514.27	6639.84	6300.96	940.475	3626.81	1051.7	1809.82	1670.19	1201.19	1723.92	1442.22	1699.46	1304.11	1009.77	1225.07	1229.83	1768.94	2090.6	1999.02	7012.87	7680.51	7030.15	7130.35	7054.18
sp|P32418-2|NAC1_HUMAN	P32418-2	P32418	NAC1	SLC8A1	SLC8A1-3	Isoform 3 of Sodium/calcium exchanger 1 OS=Homo sapiens GN=SLC8A1	HUMAN	M	PM						1	7	5	1	0	0	93.7988	82.7393	94.8789	76.3342	84.5037	120.93	93.6143	138.017	1914.38	1529.9	1847.72	1660	2147.17	1569.23	1932.78	2037.69	1756.67	1829.27	1784.6	1749.67	1901.78	1643.17	1598.92	1699.56	132.025	105.118	131.695	115.856	109.543
sp|P35241-5|RADI_HUMAN	P35241-5	P35241	RADI	RDX	RDX	Isoform 5 of Radixin OS=Homo sapiens GN=RDX	HUMAN	M	PM			XC			86	7	8	73	132	114	27374.7	27782.4	24732.8	27494.5	24752.4	21762.8	23035.9	21726.6	1687.91	1530.35	2069.79	2236.13	1664.69	2363.15	2033.17	1627.31	1349.44	1554.58	1853.32	2262.13	1620.22	2482.88	1809.54	1288.46	13334.2	14836.4	12876.5	12448	11586.8
sp|P35442|TSP2_HUMAN	P35442	P35442	TSP2	THBS2	THBS2	Thrombospondin-2 OS=Homo sapiens GN=THBS2 PE=1 SV=2	HUMAN	M				XC			19	7	7	19	22	17	6526.07	8212.3	2560.75	2324.1	2333.62	4770.14	4530.09	4654.51	1350.1	936.839	1030.85	926.062	2205.82	959.968	965.071	1711.99	2324.91	2518.91	1493.24	1503.08	3535.18	991.375	825.437	3254.28	4901.34	4205.73	4159.29	3574.98	2895.38
sp|P35555|FBN1_HUMAN	P35555	P35555	FBN1	FBN1	FBN1	Fibrillin-1 OS=Homo sapiens GN=FBN1 PE=1 SV=3	HUMAN	M				XC			61	7	3	71	88	64	13800.4	18213.8	12096.5	13345.6	8200.19	16768.9	15500.7	15691.3	679.467	515.341	621.594	532.883	648.962	718.232	541.164	636.584	629.552	590.955	495.013	465.23	662.966	567.556	375.514	524.176	9039.92	8516.01	10369.7	9324.41	10120.8
sp|P35556|FBN2_HUMAN	P35556	P35556	FBN2	FBN2	FBN2	Fibrillin-2 OS=Homo sapiens GN=FBN2 PE=1 SV=3	HUMAN					XC			80	7	9	104	75	55	16591.2	16090.4	13217.4	14621.3	8734.78	18625.2	17938.9	18134	1340.17	1585.78	1176.12	995.855	1406.36	1828.49	796.96	1408.27	2371.75	2356.98	1961.13	1885.64	2318.47	1851.6	1178.67	2189.83	14087	13723.5	15115	13791.9	14715.2
sp|P37268|FDFT_HUMAN	P37268	P37268	FDFT	FDFT1	FDFT1	Squalene synthase OS=Homo sapiens GN=FDFT1 PE=1 SV=1	HUMAN	M							15	7	5	16	9	14	3889.83	4170.18	2940.38	2794.78	2841.57	3304.82	3272.35	3304.3	896.933	981.646	740.097	857.809	891.645	746.674	929.088	990.993	1169.14	1215.27	907.255	883.744	953.605	909.826	1029.92	1131.06	2549.49	2421.75	2511.06	2507.79	2429.58
sp|P40926|MDHM_HUMAN	P40926	P40926	MDHM	MDH2	MDH2	Malate dehydrogenase, mitochondrial OS=Homo sapiens GN=MDH2 PE=1 SV=3	HUMAN	M	PM				Nuc		51	7	2	66	47	51	14617.7	12659.4	14708.7	15534.9	15461.6	14813.1	15568	14794.5	547.962	1128.52	1413.84	2312.27	586.815	1882.35	916.751	811.93	423.401	516.711	618.056	614.134	444.492	926.48	400.015	397.173	9355.48	8867.76	9322.02	8849.74	9587.31
sp|P46821|MAP1B_HUMAN	P46821	P46821	MAP1B	MAP1B	MAP1B	Microtubule-associated protein 1B OS=Homo sapiens GN=MAP1B PE=1 SV=2	HUMAN	M	PM						189	7	3	246	165	159	70136.7	62290.8	61562.9	60969.4	63028.1	55940.1	56716.7	54959.2	737.587	1159.22	1089.7	1177.89	809.583	1373.94	923.206	742.673	259.404	268.9	296.742	396.722	276.78	433.1	318.109	328.581	38027.2	37833.2	37771.8	39269.5	35994.4
sp|P46939|UTRO_HUMAN	P46939	P46939	UTRO	UTRN	UTRN	Utrophin OS=Homo sapiens GN=UTRN PE=1 SV=2	HUMAN	M	PM						148	7	6	158	143	117	34188.1	32443.2	33971.1	33053.9	33918.8	35778.4	35385.5	36099.3	832.233	562.739	633.429	665.408	933.212	730.896	935.881	898.571	817.469	638.061	544.686	623.634	769.495	614.463	666.387	795.974	27649.7	24773.7	27356.7	25552.4	25289.7
sp|P50991|TCPD_HUMAN	P50991	P50991	TCPD	CCT4	CCT4	T-complex protein 1 subunit delta OS=Homo sapiens GN=CCT4 PE=1 SV=4	HUMAN								94	7	1	89	97	76	22689.1	21683.5	22093.6	22121	22207.9	19630.5	19505.2	18927.4	1125.93	1745.74	1383.79	1320.59	1111.38	1292.96	1338.48	1237.86	150.309	156.751	246.12	170.915	151.125	222.859	230.348	180.98	14196.1	14217.8	14281.6	14563.5	15112.5
sp|P50995|ANX11_HUMAN	P50995	P50995	ANX11	ANXA11	ANXA11	Annexin A11 OS=Homo sapiens GN=ANXA11 PE=1 SV=1	HUMAN	M							34	7	6	37	38	28	8052.8	7607.17	7330.18	7550.91	7639.71	7076.32	7309.28	7234.81	842.618	1226.49	967.978	1287.94	1105.9	1570.64	1917.42	792.534	956.363	735.489	907.844	1299.52	743.782	1794.9	2450.52	1247.59	6257.31	5730.23	6027.8	5878.99	5411.07
sp|P60866-2|RS20_HUMAN	P60866-2	P60866	RS20	RPS20	RPS20	Isoform 2 of 40S ribosomal protein S20 OS=Homo sapiens GN=RPS20	HUMAN	M							19	7	4	12	15	20	5919.48	5117.03	5876.43	6026.79	5802.79	5273.91	5299.9	5056.24	2066.99	2448.38	1586.96	1869.76	1458.04	1518.26	1661.17	1762.7	1167.09	979.485	996.234	1370.81	1286.23	1121.21	1269.2	1150.67	2569.76	2697.02	2388.98	2580.8	2521.58
sp|P60981|DEST_HUMAN	P60981	P60981	DEST	DSTN	DSTN	Destrin OS=Homo sapiens GN=DSTN PE=1 SV=3	HUMAN								47	7	7	80	39	35	15241.6	12583.5	12547.8	11929.4	12531.6	10369.1	9918.08	9756.51	1479.42	3403	1538.29	1728.2	1812.32	1833.78	2082.58	1783.51	2422.22	1982.12	2109.1	2022.62	1837.26	2133.64	2702.17	2585.14	18089.7	22954.4	17908.9	19981.5	18125.7
sp|P63241-2|IF5A1_HUMAN	P63241-2	P63241	IF5A1	EIF5A	EIF5A	Isoform 2 of Eukaryotic translation initiation factor 5A-1 OS=Homo sapiens GN=EIF5A	HUMAN	M					Nuc		25	7	6	28	22	23	9956.92	9530.31	9140.95	9673.94	9718.17	7011.79	7165.93	6844.11	2057.52	4629.44	2638.23	2876.46	2945.05	2730.54	3290.02	2821.93	2437.83	2161.36	2105.36	2383.65	2275.1	2524.86	2881.87	2692.79	7704.24	9368.77	7570.39	8820.81	8111.46
sp|P68638|VCP_VACCW	P68638	P68638	VCP	VACWR025	C3	Complement control protein C3 OS=Vaccinia virus (strain Western Reserve) GN=VACWR025 PE=1 SV=1	VACCW								16	7	4	17	7	6	546.348	449.2	8080.29	8421.4	8634.7	1511.59	1519.81	1362.65	474.288	250.811	2790.87	6756.81	439.813	807.937	254.852	527.228	85.8843	57.1165	1305.31	5289.65	84.3657	444.312	44.2077	77.8392	706.663	654.652	670.326	568.351	1867.05
sp|P80303-2|NUCB2_HUMAN	P80303-2	P80303	NUCB2	NUCB2	NUCB2	Isoform 2 of Nucleobindin-2 OS=Homo sapiens GN=NUCB2	HUMAN	M	PM			XC			37	7	7	44	27	25	9331.89	8522.2	9757.77	10156.8	9606.64	9987.14	10233.6	10216.8	639.686	1616.29	2983.62	2587.27	1300.25	4979.32	1887.46	819.96	545.17	1071.95	1545.95	2086.96	863.69	3927.2	1048.01	429.369	7646.64	7354.34	7794.8	6916.25	7277.29
sp|Q00341|VIGLN_HUMAN	Q00341	Q00341	VIGLN	HDLBP	HDLBP	Vigilin OS=Homo sapiens GN=HDLBP PE=1 SV=2	HUMAN	M	PM				Nuc		135	7	2	140	142	126	46374.7	43555	44133.3	43715.4	43822.1	41548.7	41529.8	41273.1	1058.65	1046.97	1570.22	1729.74	1029.02	1564.19	1227.06	1045.49	196.884	222.988	242.046	319.051	205.104	257.51	214.874	240.211	25161.2	24987.3	25093.4	25547	24251.3
sp|Q02809-2|PLOD1_HUMAN	Q02809-2	Q02809	PLOD1	PLOD1	PLOD1	Isoform 2 of Procollagen-lysine,2-oxoglutarate 5-dioxygenase 1 OS=Homo sapiens GN=PLOD1	HUMAN	M							47	7	10	41	47	41	11362.2	9960.27	11450.7	11044.3	11605.1	10907	11103.8	10659	284.863	456.923	1032.61	989.816	330.1	1629.72	430.194	274.185	976.544	1595.17	2548.04	3741.56	1339.96	5584.23	1086.76	957.834	6554.23	6054.57	6780.4	5907.81	6106.95
sp|Q04446|GLGB_HUMAN	Q04446	Q04446	GLGB	GBE1	GBE1	1,4-alpha-glucan-branching enzyme OS=Homo sapiens GN=GBE1 PE=1 SV=3	HUMAN								32	7	6	24	32	33	9684.62	9154.28	8407.67	8804.1	8735.03	6697.41	6713.73	6532.92	1286.36	3508.09	1034.37	1794.98	1463.72	1205.4	1679.74	1626.79	1233.89	1489.14	1057.31	1535.52	1432.77	1967.97	1688.3	1568.1	4313.06	4321.84	4153.77	4717.97	4468.9
sp|Q04756|HGFA_HUMAN	Q04756	Q04756	HGFA	HGFAC	HGFAC	Hepatocyte growth factor activator OS=Homo sapiens GN=HGFAC PE=1 SV=1	HUMAN					XC			1	7	4	0	1	0	104.687	202.769	89.0511	117.482	107.925	145.568	140.255	150.027	1660.52	1403.82	1346.42	1973.18	1188.41	1353.58	1698.7	1511.86	974.927	934.991	735.079	1237.45	837.773	1034.07	900.74	1082.56	0	0	0	0	0
sp|Q04826|1B40_HUMAN	Q04826	Q04826	1B40	HLA-B	HLA-B40	HLA class I histocompatibility antigen, B-40 alpha chain OS=Homo sapiens GN=HLA-B PE=1 SV=1	HUMAN	M	PM		CS				3	7	13	1	1	1	537.901	639.709	373.741	370.179	351.615	537.303	578.786	590.472	971.544	920.982	856.831	706.86	1003.13	683.815	833.746	1033.52	2411.41	2480.73	2385.3	1980.77	2619.95	1909.5	2045.36	2184.45	75.0144	61.4257	72.6339	57.4554	49.0527
sp|Q05707|COEA1_HUMAN	Q05707	Q05707	COEA1	COL14A1	COL14A1	Collagen alpha-1(XIV) chain OS=Homo sapiens GN=COL14A1 PE=1 SV=3	HUMAN					XC			16	7	4	57	17	6	2934.64	2584.47	2508.13	2698.86	2508.84	2884.91	2850.51	2807.9	1040.13	748.851	1441.02	1281.36	906.158	1750.27	887.405	1040.61	598.179	710.342	937.974	896.471	706.402	1159.33	640.327	646.523	7410.39	6855.94	7476.04	7572.38	7563.18
sp|Q06033|ITIH3_HUMAN	Q06033	Q06033	ITIH3	ITIH3	ITIH3	Inter-alpha-trypsin inhibitor heavy chain H3 OS=Homo sapiens GN=ITIH3 PE=1 SV=2	HUMAN					XC			2	7	6	2	2	0	455.094	1094.22	460.05	549.903	439.848	857.386	855.58	855.249	2240.79	843.003	1406.94	1803.52	1368.34	1273.95	1532.44	1930.74	1731.32	2048.97	1807.08	2593.8	1746.07	1522.97	2393.72	2441.74	289.478	278.764	216.756	247.333	243.491
sp|Q06481|APLP2_HUMAN	Q06481	Q06481	APLP2	APLP2	APLP2	Amyloid-like protein 2 OS=Homo sapiens GN=APLP2 PE=1 SV=2	HUMAN	M	PM				Nuc		6	7	3	8	8	4	1288.01	4315.47	490.646	464.239	442.854	2333.6	2211.95	2366.3	1720.87	1455.86	1308.77	1183.07	1681.87	2730.82	2059.03	1867.41	529.25	644.111	387.68	393.048	516.289	921.564	826.148	508.022	2756.79	2808.39	2460.65	2346.85	2068.13
sp|Q13261|I15RA_HUMAN	Q13261	Q13261	I15RA	IL15RA	IL15RA	Interleukin-15 receptor subunit alpha OS=Homo sapiens GN=IL15RA PE=1 SV=1	HUMAN	M				XC			0	7	8	0	0	0	0	0	0	0	0	0	0	0	3546.13	2788.57	2594.43	1819.66	3527.22	1691.57	2372.07	3602.93	2427.08	2606.68	2312.97	1836.98	2617.14	1597.5	1917.42	2431.8	0	0	0	0	0
sp|Q13433|S39A6_HUMAN	Q13433	Q13433	S39A6	SLC39A6	SLC39A6	Zinc transporter ZIP6 OS=Homo sapiens GN=SLC39A6 PE=1 SV=3	HUMAN	M	PM		CS				0	7	5	4	3	2	0	0	0	0	0	0	0	0	3249.02	1549.17	1829.71	1249.05	2644.16	1573.78	1770.5	2857.26	3114.62	3291.96	2291.6	1672.26	3359.12	2230.54	2572.92	3043.05	912.454	737.032	787.145	691.162	542.618
sp|Q30201|HFE_HUMAN	Q30201	Q30201	HFE	HFE	HFE	Hereditary hemochromatosis protein OS=Homo sapiens GN=HFE PE=1 SV=1	HUMAN	M	PM			XC			3	7	5	0	1	1	203.402	247.681	206.622	213.654	209.708	263.895	266.545	271.811	846.25	826.785	1614.1	2072.96	1049.38	1229.88	1302.54	1080.24	1168.76	1083.64	2325.56	2945.13	1106.52	1640.48	1757.77	1175.65	0	0	0	0	0
sp|Q32P28-3|P3H1_HUMAN	Q32P28-3	Q32P28	P3H1	P3H1	P3H1-3	Isoform 3 of Prolyl 3-hydroxylase 1 OS=Homo sapiens GN=P3H1	HUMAN	M				XC	Nuc		44	7	9	35	35	32	9790.07	9336.96	10303.4	10496	10784.7	10450	10714.2	10429.2	1092.5	1364.45	2504.01	1839.04	1357.36	3406.84	1337.38	1181.26	677.825	1485.35	2286.78	2072.18	1078.42	3936.21	894.322	640.286	3729.43	3620.7	3786.08	3753.79	3687.23
sp|Q68D85|NR3L1_HUMAN	Q68D85	Q68D85	NR3L1	NCR3LG1	NCR3LG1	Natural cytotoxicity triggering receptor 3 ligand 1 OS=Homo sapiens GN=NCR3LG1 PE=1 SV=1	HUMAN	M	PM						0	7	7	0	0	0	0	0	0	0	0	0	0	0	3749.62	2967.67	2720.52	2181.4	3644.09	2083.53	2988.53	3248.1	3033.76	1993.7	1695.51	1354.75	2106.63	1507.34	2570.83	1781.71	0	0	0	0	0
sp|Q6P4E1-2|CASC4_HUMAN	Q6P4E1-2	Q6P4E1	CASC4	CASC4	CASC4	Isoform 2 of Protein CASC4 OS=Homo sapiens GN=CASC4	HUMAN	M							4	7	5	11	8	6	1346.7	1220.4	1232.22	1280.37	1202.52	1327.26	1292.52	1347.15	792.023	653.026	1267.69	1337.12	719.945	3622.12	1699.61	647.739	997.06	848.814	929.333	1190.41	666.62	2683.67	1486.75	745	1270.52	1309.31	1445.45	1312.66	1376.26
sp|Q7L576|CYFP1_HUMAN	Q7L576	Q7L576	CYFP1	CYFIP1	CYFIP1	Cytoplasmic FMR1-interacting protein 1 OS=Homo sapiens GN=CYFIP1 PE=1 SV=1	HUMAN								24	7	11	17	22	24	6039.27	5795.37	5434.2	5237.8	5213.76	5442.53	5086.98	5309.77	765.193	691.74	556.488	616.006	676.6	534.028	888.185	665.032	2523.79	2232.47	1767.22	1994.94	2352.13	1912.61	2709.15	2891.94	2143.98	2156.89	2252.2	2172.93	2095.05
sp|Q7Z2W4|ZCCHV_HUMAN	Q7Z2W4	Q7Z2W4	ZCCHV	ZC3HAV1	ZC3HAV1	Zinc finger CCCH-type antiviral protein 1 OS=Homo sapiens GN=ZC3HAV1 PE=1 SV=3	HUMAN						Nuc		26	7	8	27	37	27	7795.55	7911.01	4337.84	4248.11	4204.85	8310.92	8438.67	8529.42	1736.5	762.39	801.49	706.081	1787.2	1013	2420.59	1882.88	1734.85	1665.95	882.211	947.663	2000.69	1312.65	2471.85	1894.22	4407.37	4042.05	3891.65	4028.84	3076.9
sp|Q86W33|TPRA1_HUMAN	Q86W33	Q86W33	TPRA1	TPRA1	TPRA1	Transmembrane protein adipocyte-associated 1 OS=Homo sapiens GN=TPRA1 PE=2 SV=1	HUMAN	M						ShG	1	7	6	1	0	0	93.4604	94.7776	84.0037	83.7489	73.3582	97.8596	101.43	102.828	756.081	573.623	1044.77	1374.13	838.753	807.629	667.177	873.221	884.548	876.254	1499.92	1925.43	903.884	1135.32	959.934	920.884	68.9045	64.8969	71.1944	71.2127	73.7252
sp|Q8NB49|AT11C_HUMAN	Q8NB49	Q8NB49	AT11C	ATP11C	ATP11C	Phospholipid-transporting ATPase IG OS=Homo sapiens GN=ATP11C PE=1 SV=3	HUMAN	M	PM						20	7	10	14	17	13	3036.71	3265.98	2984.36	3068.09	2522.3	3817.42	3730.18	3816.48	977.346	828.376	1134.74	1223.08	1354.03	1043.3	1206.79	955.967	1716.96	1210.21	1222.16	1679.33	1407.6	1268.33	1431.99	1809.65	2469.19	2264.38	2344.89	2026.34	2334.8
sp|Q8NG11|TSN14_HUMAN	Q8NG11	Q8NG11	TSN14	TSPAN14	TSPAN14	Tetraspanin-14 OS=Homo sapiens GN=TSPAN14 PE=1 SV=1	HUMAN	M	PM		CS				1	7	6	1	3	3	81.4471	135.286	50.5153	78.2081	83.4991	103.673	103.596	110.027	1430.75	1964.54	1009.82	1031.99	1449.33	1230.65	2335.07	1727.48	2750.1	2406.81	1575.25	1412.81	2570.94	1947.94	4595.63	2280.53	44.2303	49.3059	42.0779	45.3278	36.4987
sp|Q8TCT7|SPP2B_HUMAN	Q8TCT7	Q8TCT7	SPP2B	SPPL2B	SPPL2B	Signal peptide peptidase-like 2B OS=Homo sapiens GN=SPPL2B PE=1 SV=2	HUMAN	M	PM						0	7	10	3	1	1	0	0	0	0	0	0	0	0	1223.35	1065.16	1295.49	1326.77	1182.92	1746.81	1969.31	1249.13	1304.35	1496.78	1478.69	1545.31	1402.08	2305.93	2782.26	1360.12	474.67	448.465	446.118	412.143	355.474
sp|Q96JA1|LRIG1_HUMAN	Q96JA1	Q96JA1	LRIG1	LRIG1	LRIG1	Leucine-rich repeats and immunoglobulin-like domains protein 1 OS=Homo sapiens GN=LRIG1 PE=1 SV=2	HUMAN	M						ShG	1	7	3	0	1	2	39.6222	55.3343	44.8178	52.9901	42.5903	58.2671	73.252	75.0033	2202.25	2096.79	2259.03	2278.1	2160.59	2164.26	1950.56	2268.72	377.248	440.54	411.172	411.932	632.011	558.427	293.957	386.181	0	0	0	0	0
sp|Q99829|CPNE1_HUMAN	Q99829	Q99829	CPNE1	CPNE1	CPNE1	Copine-1 OS=Homo sapiens GN=CPNE1 PE=1 SV=1	HUMAN	M	PM				Nuc		18	7	7	23	32	25	4774.39	4332.21	4813.7	4462.55	4498.66	4149.99	3884.29	4029.05	444.468	2014.96	451.807	867.876	842.843	672.906	739.537	696.213	1642.07	1018.57	1137.47	1537.15	1033.75	2038.84	1604.36	2575.02	4004.49	3747.81	3896.13	3960.74	3765.67
sp|Q9H7M9|VISTA_HUMAN	Q9H7M9	Q9H7M9	VISTA	C10orf54	C10orf54	V-type immunoglobulin domain-containing suppressor of T-cell activation OS=Homo sapiens GN=C10orf54 PE=1 SV=3	HUMAN	M	PM						7	7	11	3	5	7	1808.74	1528.3	1484.66	1437.81	1479.73	1481.31	1484.2	1521.77	1606.06	1414.56	1830.77	1976.43	1939.44	1772.69	2301.15	1859.74	2631.55	2596.81	3377.45	3823.05	2472.8	2869.64	4244.93	3241.1	600.948	573.365	518.825	504.89	449.034
sp|Q9HDC9|APMAP_HUMAN	Q9HDC9	Q9HDC9	APMAP	APMAP	APMAP	Adipocyte plasma membrane-associated protein OS=Homo sapiens GN=APMAP PE=1 SV=2	HUMAN	M			CS				21	7	5	19	22	25	4389.29	4079.83	4212.25	4492.57	4561.05	4358.32	4516.36	4303.71	1119.84	1176.49	2197.72	1745.8	966.678	3388.35	1336.31	1096.56	454.016	783.076	838.504	861.9	564.569	1402.25	611.633	468.426	2761.42	2832.12	2854.78	2955.66	3040.23
sp|Q9NX62|IMPA3_HUMAN	Q9NX62	Q9NX62	IMPA3	IMPAD1	IMPAD1	Inositol monophosphatase 3 OS=Homo sapiens GN=IMPAD1 PE=1 SV=1	HUMAN	M							13	7	7	8	15	14	3743.12	3889.62	3938.69	4084.61	3828	4260.53	4455.61	4366.58	577.174	719.191	1345.03	2971.38	620.902	4215.76	1915.25	460.283	508.992	580.807	1109.04	3202.75	593.345	4405.48	1381.75	411.166	1538.72	1326.3	1551.71	1143.97	1241.38
sp|Q9P265|DIP2B_HUMAN	Q9P265	Q9P265	DIP2B	DIP2B	DIP2B	Disco-interacting protein 2 homolog B OS=Homo sapiens GN=DIP2B PE=1 SV=3	HUMAN	M					Nuc		18	7	6	22	12	17	4064.51	4522.16	4057.55	4045.41	3927.77	4244.89	4069.02	4195.05	1348.47	1084.21	1168.77	1092.83	1216.38	1186.37	1654.36	1357.9	658.172	688.106	581.958	599.832	650.886	606.353	968.09	751.531	2824.15	2771.58	2704.92	2952.61	4111.12
sp|Q9UHG3|PCYOX_HUMAN	Q9UHG3	Q9UHG3	PCYOX	PCYOX1	PCYOX1	Prenylcysteine oxidase 1 OS=Homo sapiens GN=PCYOX1 PE=1 SV=3	HUMAN	M	PM						14	7	11	18	19	16	4864.91	4607.48	4979.76	5157.46	4975.83	5226.98	5482.37	5422.91	569.329	985.983	2049.46	1471.38	629.995	2787.57	1034.62	615.962	929.309	2126.9	3223.75	2772.59	1775.72	4995.03	1601.8	949.512	2561.31	2454.83	2453.83	2319.89	2480.29
sp|Q9ULQ1-3|TPC1_HUMAN	Q9ULQ1-3	Q9ULQ1	TPC1	TPCN1	TPCN1	Isoform 3 of Two pore calcium channel protein 1 OS=Homo sapiens GN=TPCN1	HUMAN	M	PM						2	7	12	3	4	5	144.971	233.81	126.056	130.895	113.375	192.697	193.184	185.016	1792.86	1480.18	2559.11	3040.21	2043.56	2132.35	1702.79	1934.36	2733.71	2480.84	3485.83	4526.51	2554.94	3077.52	2362.17	2468.03	364.858	420.446	359.575	322.919	393.421
sp|Q9Y262|EIF3L_HUMAN	Q9Y262	Q9Y262	EIF3L	EIF3L	EIF3L	Eukaryotic translation initiation factor 3 subunit L OS=Homo sapiens GN=EIF3L PE=1 SV=1	HUMAN	M							35	7	2	36	35	34	8765.9	9179.99	8954.3	10032.1	9156.82	7887.42	8683.6	7603.21	881.775	2220.05	998.856	2032.88	1094.67	1008.11	1167.42	1168.77	371.428	439.305	307.031	479.682	251.171	662.288	295.427	339.819	6185.7	5711.62	6121.55	5771.63	5604.08
sp|Q9Y6G9|DC1L1_HUMAN	Q9Y6G9	Q9Y6G9	DC1L1	DYNC1LI1	DYNC1LI1	Cytoplasmic dynein 1 light intermediate chain 1 OS=Homo sapiens GN=DYNC1LI1 PE=1 SV=3	HUMAN	M	PM						45	7	4	57	32	42	16027.1	13610.4	14962.6	14938.2	15184.2	12990.8	13057.4	12745.6	1396.35	1365.6	1059.31	1224.85	1253.68	942.506	1061.55	1292.17	741.558	691.587	538.754	838.92	683.483	606.504	497.627	632.533	10681.9	9497.36	10233.5	10230.7	9507.87
sp|O00161|SNP23_HUMAN	O00161	O00161	SNP23	SNAP23	SNAP23	Synaptosomal-associated protein 23 OS=Homo sapiens GN=SNAP23 PE=1 SV=1	HUMAN	M	PM						13	6	8	17	16	11	3067.02	3649.97	2553.03	3111.19	2350.88	3555.8	3759.55	3643.59	1418.97	1152.53	1487.95	1378.56	1623.77	1782.61	2472.24	1480.22	1480.7	1247.9	1088.29	1078.94	1233.74	1417.4	2472.24	1506.75	3153.49	2935.34	2849.25	2395.92	2456.04
sp|O14817|TSN4_HUMAN	O14817	O14817	TSN4	TSPAN4	TSPAN4	Tetraspanin-4 OS=Homo sapiens GN=TSPAN4 PE=1 SV=1	HUMAN	M	PM						2	6	6	1	1	1	310.987	435.569	177.234	221.166	162.017	398.447	398.885	400.878	2304.43	3807.05	1734.73	1953.85	2475.67	1860.69	1931.05	2321.49	2189.18	1868.75	1711.81	1609.25	2466.49	1986.42	1972.25	1795.6	108.028	66.6258	72.2124	43.7531	34.4073
sp|P02545|LMNA_HUMAN	P02545	P02545	LMNA	LMNA	LMNA	Prelamin-A/C OS=Homo sapiens GN=LMNA PE=1 SV=1	HUMAN	M					Nuc		305	6	17	339	249	245	74346.5	67797	75191.4	79116.9	78737.1	76641.5	78872.7	79286	821.942	929.095	1104.09	2168.92	939.882	1653.65	1641.81	837.553	2099.6	2077.42	2056.62	2435.09	2029.46	2533.95	2480.28	2020.02	54004.4	54714.1	52869.5	50469.9	51003.8
sp|P04632|CPNS1_HUMAN	P04632	P04632	CPNS1	CAPNS1	CAPNS1	Calpain small subunit 1 OS=Homo sapiens GN=CAPNS1 PE=1 SV=1	HUMAN	M	PM						26	6	5	27	28	28	5360.92	5400.83	4772.36	4848.56	4882.73	4556.66	4406.57	4334.06	1398.76	2644.72	1172.39	1681.45	1512.49	1403.21	1580.74	1770.51	758.146	802.276	690.712	783.675	834.217	966.625	989.232	1051.41	5386.47	4768.8	4842.71	4613.8	4134.42
sp|P05388|RLA0_HUMAN	P05388	P05388	RLA0	RPLP0	RPLP0	60S acidic ribosomal protein P0 OS=Homo sapiens GN=RPLP0 PE=1 SV=1	HUMAN	M					Nuc		44	6	5	51	43	30	15564.8	13123.8	15451.8	15848.2	15111.8	13216.7	13528.3	12991.1	1109.79	1774.56	930.075	1572.33	1083.63	978.471	1016.26	1120.32	717.293	807.567	784.501	1003.2	793.352	1092.1	724.908	838.096	8628.13	9842.03	8602.03	9334.61	9360.6
sp|P06753-2|TPM3_HUMAN	P06753-2	P06753	TPM3	TPM3	TPM3-2	Isoform 2 of Tropomyosin alpha-3 chain OS=Homo sapiens GN=TPM3	HUMAN								71	6	6	84	65	58	15587.1	13310	15012.2	14708.1	15620.6	14142.1	13776.3	14183.9	944.159	2032.29	1724.44	2443.19	1592.78	2721.31	1473.01	1255.34	845.336	804.457	938.142	1039.98	809.713	1210.68	804.792	948.263	12013	11491.6	11896.6	11837	12456.9
sp|P07437|TBB5_HUMAN	P07437	P07437	TBB5	TUBB	TUBB	Tubulin beta chain OS=Homo sapiens GN=TUBB PE=1 SV=2	HUMAN						Nuc		60	6	5	60	62	41	9610.27	9591.18	10285.3	10264.7	10571.7	8131.96	8147.5	7760.29	1783.52	2465.29	1650.74	1967.42	1832.29	1377.83	1961.57	2165.26	1382.99	1229.78	1073.86	1073.75	1144.23	1075.61	1552.37	1373.8	6454.58	6702.87	6260.78	6406.54	6429.56
sp|P07942|LAMB1_HUMAN	P07942	P07942	LAMB1	LAMB1	LAMB1	Laminin subunit beta-1 OS=Homo sapiens GN=LAMB1 PE=1 SV=2	HUMAN	M				XC			47	6	9	56	62	60	12128.4	10996	11934.2	10770.3	11748.2	13203.8	12315.7	13130.4	903.388	760.737	1723.73	1177.77	850.88	2953.39	824.419	690.86	1754.9	2638.13	2144.05	2029.48	2456.97	3348.55	1642.59	2161.25	7304.83	7534.03	7738.13	8234.28	7853.33
sp|P09960|LKHA4_HUMAN	P09960	P09960	LKHA4	LTA4H	LTA4H	Leukotriene A-4 hydrolase OS=Homo sapiens GN=LTA4H PE=1 SV=2	HUMAN								24	6	4	33	33	26	7787.31	6899.09	7499	7053.99	7550.16	5526.61	5279.06	5188.84	919.115	4647.6	600.914	2172.12	1063.57	911.119	1834.64	1786.55	548.868	506.453	310.638	449.028	412.476	1001.6	645.778	739.157	6559.75	5941.93	6374.2	6191.23	5788.27
sp|P11117|PPAL_HUMAN	P11117	P11117	PPAL	ACP2	ACP2	Lysosomal acid phosphatase OS=Homo sapiens GN=ACP2 PE=1 SV=3	HUMAN	M							8	6	8	9	6	5	971.269	961.582	988.386	1028.15	979.616	1023.95	1021.56	1072.56	529.502	525.341	929.716	1155.43	508.664	1674.94	795.262	564.794	672.885	750.858	1017.5	1307.78	693.122	1685.99	872.404	625.498	1138.76	1141.69	1135.23	1132.55	1256.2
sp|P12259|FA5_HUMAN	P12259	P12259	FA5	F5	FA5	Coagulation factor V OS=Homo sapiens GN=F5 PE=1 SV=4	HUMAN	M	PM			XC			4	6	9	2	0	1	288.609	278.997	331.935	325.944	338.773	393.373	364.078	374.748	1418.28	1036.19	1039.19	1389.81	1051.63	1235.33	1045.68	1235.06	1210.23	1470.07	1080.91	1541.42	1257.03	1265.89	1505.03	1566.05	242.293	209.51	235.091	246.693	213.29
sp|P13010|XRCC5_HUMAN	P13010	P13010	XRCC5	XRCC5	XRCC5	X-ray repair cross-complementing protein 5 OS=Homo sapiens GN=XRCC5 PE=1 SV=3	HUMAN	M	PM				Nuc		84	6	4	80	105	101	20971	20341	21052.3	21602	21843.5	21663.1	21871.2	21275.6	1186.01	2024.36	664.656	1644.82	1046.31	936.172	1402.78	1374.78	516.098	574.435	296.044	442.619	562.835	1004.25	787.152	885.565	12685.7	12835.1	12720.5	12581.4	13600.2
sp|P15529|MCP_HUMAN	P15529	P15529	MCP	CD46	CD46	Membrane cofactor protein OS=Homo sapiens GN=CD46 PE=1 SV=3	HUMAN	M	PM		CS				3	6	6	1	1	0	932.757	1226.55	766.584	860.047	723.963	1145.63	1197.7	1305	3075.23	2494.36	2851.31	2366.27	3241.86	2824.39	3802.47	3127.85	2620.64	2914.58	2609.02	2486.63	2632.8	2940.96	3488.46	2411.76	542.217	360.196	491.114	405.435	427.461
sp|P17066|HSP76_HUMAN	P17066	P17066	HSP76	HSPA6	HSPA6	Heat shock 70 kDa protein 6 OS=Homo sapiens GN=HSPA6 PE=1 SV=2	HUMAN	M	PM						67	6	5	19	16	12	4423.63	54493.3	4925.41	4459.05	4617.7	21243	20949.2	21408	718.37	823.635	682.253	916.899	672.913	2287.38	5913.44	606.563	360.012	376.521	362.824	441.609	425.457	1497.87	2979.03	374.164	2297.33	2254.06	2283.77	2443.7	2574.82
sp|P17858-2|PFKAL_HUMAN	P17858-2	P17858	PFKAL	PFKL	PFKL	Isoform 2 of ATP-dependent 6-phosphofructokinase, liver type OS=Homo sapiens GN=PFKL	HUMAN	M							41	6	7	29	28	31	17765.1	15074.4	17627.6	16169.4	18029.7	13366.9	12665	12784.2	1236.44	1405.63	947.135	1017.29	1154.99	738.61	1226.66	1348.87	1686.11	1667.22	1258.03	1437.74	1845.81	1394.59	1658.82	1948.65	4811.18	5035.67	4731.91	4951.45	4552.55
sp|P17931|LEG3_HUMAN	P17931	P17931	LEG3	LGALS3	LGALS3	Galectin-3 OS=Homo sapiens GN=LGALS3 PE=1 SV=5	HUMAN	M	PM			XC	Nuc		24	6	6	19	34	11	6347.93	5452.62	5776.36	5857.05	6064.47	5213.69	5140.65	4926.97	1997.16	1810.9	1677.34	1913.43	1815.44	1640.61	1749.72	1941.38	1767.04	1647.73	1790.71	1901.54	1482.86	1717.35	1699.62	1786.78	4161.83	3552.29	3625.68	3590.72	3619.13
sp|P22234-2|PUR6_HUMAN	P22234-2	P22234	PUR6	PAICS	PAICS	Isoform 2 of Multifunctional protein ADE2 OS=Homo sapiens GN=PAICS	HUMAN	M							36	6	3	21	38	34	9468.39	8244.48	8834.26	8609.17	9157.24	6863.83	6876.76	6506.24	491.222	829.456	550.011	762.244	516.65	768.314	482.832	516.151	564.995	531.755	606.455	710.325	661.066	820.49	434.058	454.194	3147.12	3509.1	3307.16	3648.98	3534.11
sp|P24752|THIL_HUMAN	P24752	P24752	THIL	ACAT1	ACAT1	Acetyl-CoA acetyltransferase, mitochondrial OS=Homo sapiens GN=ACAT1 PE=1 SV=1	HUMAN	M							24	6	6	32	22	24	7688.71	6976.93	7965.14	8303.99	8077.67	7689.03	8143.42	7715.2	1049.55	1967.51	1129.01	1558.17	1556.56	1071.51	1034.72	1624.07	2684.45	1955.27	2226.77	3102.92	2251.23	2737.29	2021.29	3284.58	4159.95	4124.06	4132.99	4226.64	4414.89
sp|P26232|CTNA2_HUMAN	P26232	P26232	CTNA2	CTNNA2	CTNNA2	Catenin alpha-2 OS=Homo sapiens GN=CTNNA2 PE=1 SV=5	HUMAN	M	PM						22	6	7	15	13	22	5183.16	4959.02	3870.07	3712.25	3834.89	5072.13	4985.95	5043.33	1359.85	1358.53	1040.76	1050.79	1366.35	1138.37	1716.44	1375.82	1115.23	1143.66	801.79	751.235	1182.41	1128.08	1250.23	1380.95	1926.03	1856.87	1978.67	1958.79	1959.04
sp|P31431|SDC4_HUMAN	P31431	P31431	SDC4	SDC4	SDC4	Syndecan-4 OS=Homo sapiens GN=SDC4 PE=1 SV=2	HUMAN	M	PM		CS				2	6	3	4	6	7	2107.47	2261.12	568.673	502.18	531.747	2617.45	2434.23	2708.47	956.047	1489.63	1686.06	1337.48	690.554	6434.67	1357.76	546.067	505.074	1057.09	996.016	866.837	402.889	4314.65	814.457	362.212	1422.3	1497.56	1308.55	1670.21	1155.42
sp|P35606|COPB2_HUMAN	P35606	P35606	COPB2	COPB2	COPB2	Coatomer subunit beta' OS=Homo sapiens GN=COPB2 PE=1 SV=2	HUMAN								76	6	6	88	63	67	20059.7	20074	19347.3	20897.4	19451.1	19198.8	19979.9	19167.5	944.729	2968.95	896.306	1711.66	1017.17	1170.51	1453.15	1235.06	820.932	768.316	601.378	756.251	770.318	1032.42	871.756	1041.9	15958.1	16802.5	15766.5	15750.8	15392.8
sp|P46531|NOTC1_HUMAN	P46531	P46531	NOTC1	NOTCH1	NOTCH1	Neurogenic locus notch homolog protein 1 OS=Homo sapiens GN=NOTCH1 PE=1 SV=4	HUMAN	M	PM		CS	XC	Nuc		5	6	8	2	5	4	715.542	988.133	605.845	636.028	609.374	909.202	887.546	893.223	2007.71	1218	1450.98	1458.29	1764.51	1324.63	1702.18	2059.42	1386.94	1561.69	1454.42	1644.77	1514.35	1266.27	1393.14	1663.05	454.099	407.329	435.688	355.764	407.356
sp|P49411|EFTU_HUMAN	P49411	P49411	EFTU	TUFM	TUFM	Elongation factor Tu, mitochondrial OS=Homo sapiens GN=TUFM PE=1 SV=2	HUMAN	M							52	6	6	43	54	46	15778.5	15458.7	16741.7	17280.5	16149.6	17006.3	17647.5	17199	1836.14	2131.18	1203.39	1319.08	1521.83	1241.93	1706.92	1741.97	1303.5	1155.77	924.075	1112.91	1239.82	1341.92	1294.69	1419.64	7636.62	7057.59	7341.6	7307.01	7682.5
sp|P52306-5|GDS1_HUMAN	P52306-5	P52306	GDS1	RAP1GDS1	RAP1GDS1	Isoform 5 of Rap1 GTPase-GDP dissociation stimulator 1 OS=Homo sapiens GN=RAP1GDS1	HUMAN								21	6	3	29	25	29	5675.18	4837.85	5583.58	4922.72	5729.33	4020.21	3615.75	3665.99	731	855.863	688.43	943.638	836.004	768.844	901.182	909.129	562.539	546.858	455.472	566.041	542.809	531.79	569.502	704.894	4003.38	4272.34	4053.05	4915.76	4439.03
sp|P54136|SYRC_HUMAN	P54136	P54136	SYRC	RARS	RARS	Arginine--tRNA ligase, cytoplasmic OS=Homo sapiens GN=RARS PE=1 SV=2	HUMAN	M							63	6	7	61	64	54	16557.4	14782.8	15816.9	15414	16075.2	13662.9	13168.9	13117.8	1737.76	2275.11	1843.67	2480.92	2130.69	1964.64	2372.13	2038	1932.85	1978.22	1791.75	2153.45	1750.95	2096.63	1878.88	2074.33	10869.8	11010.4	10608.9	11672.1	11674
sp|P54577|SYYC_HUMAN	P54577	P54577	SYYC	YARS	YARS	Tyrosine--tRNA ligase, cytoplasmic OS=Homo sapiens GN=YARS PE=1 SV=4	HUMAN					XC	Nuc		59	6	2	54	49	64	23023.8	20560.7	20397.6	20084.3	20315.6	17190.9	16723.4	16183.2	879.005	4498.94	784.214	1489.12	1158.09	893.325	1431.48	1301.32	232.946	235.824	202.144	246.256	226.705	294.498	241.36	291.669	11550.1	11434.6	11228.7	11773.2	11133
sp|P54852|EMP3_HUMAN	P54852	P54852	EMP3	EMP3	EMP3	Epithelial membrane protein 3 OS=Homo sapiens GN=EMP3 PE=1 SV=1	HUMAN	M	PM						1	6	9	0	1	1	200.413	210.88	182.542	308.6	160.061	334.109	268.878	338.006	1951.31	3410.9	2188.69	2082.39	2693.97	1837.99	2253.71	2560.06	2589.69	1515.5	1877.82	1644.7	1664.97	1795.47	2073.06	1605.86	0	0	0	0	0
sp|P55209|NP1L1_HUMAN	P55209	P55209	NP1L1	NAP1L1	NAP1L1	Nucleosome assembly protein 1-like 1 OS=Homo sapiens GN=NAP1L1 PE=1 SV=1	HUMAN	M					Nuc		48	6	4	59	65	55	13760.8	11643.8	13754	12805.8	13616.3	10645.9	10043.2	10059.2	635.678	925.784	1085.13	1412.22	755.907	924.515	718.731	646.421	520.244	659.832	633.251	742.147	645	870.242	445.687	636.069	7867.71	7940.61	7971.59	8348.55	8126.18
sp|P60842|IF4A1_HUMAN	P60842	P60842	IF4A1	EIF4A1	EIF4A1	Eukaryotic initiation factor 4A-I OS=Homo sapiens GN=EIF4A1 PE=1 SV=1	HUMAN	M							48	6	3	50	68	44	10004	9195.32	9337.53	9874.18	9972.54	7687.17	8009.34	7480.85	922.511	2020.06	654.541	1098.06	901.268	736.841	1061.7	1095.81	548.346	650.347	434.599	607.021	693.715	594.497	595.66	584.884	6360.94	6297.11	6248.11	6218.22	6532.45
sp|P60953|CDC42_HUMAN	P60953	P60953	CDC42	CDC42	CDC42	Cell division control protein 42 homolog OS=Homo sapiens GN=CDC42 PE=1 SV=2	HUMAN	M	PM						20	6	3	13	17	18	6395.39	6660.94	5158.64	5740.1	4751.66	6009.1	6101.05	5921.11	2310.82	1974.83	1798.19	1773.39	2106.07	2301.01	3354.62	2049.59	802.597	774.921	640.754	679.154	1160.71	906.612	1445.79	986.061	2869.37	3077.05	2741.93	2682.67	2525.68
sp|P61587|RND3_HUMAN	P61587	P61587	RND3	RND3	RND3	Rho-related GTP-binding protein RhoE OS=Homo sapiens GN=RND3 PE=1 SV=1	HUMAN	M							7	6	4	7	5	4	1905.26	6102.37	1231.42	1220	1141.84	4733.5	4670	4819.52	1029.01	916.11	867.633	756.498	1112.2	2135.24	4940.9	1026.01	743.988	633.819	507.612	579.852	603.154	1517.41	3656.1	727.919	1747.43	1354.37	1600.35	1404.63	1236.77
sp|P67936|TPM4_HUMAN	P67936	P67936	TPM4	TPM4	TPM4	Tropomyosin alpha-4 chain OS=Homo sapiens GN=TPM4 PE=1 SV=3	HUMAN	M							27	6	7	17	18	13	6927.72	6523.57	6425.85	7110.56	6762.67	5813.31	6342.75	5888.7	1025.5	2015.62	1507.15	1979.55	1886.35	1679.17	1686.4	1601.03	1297.06	1256.79	1279.99	1541.25	1026.59	1958.22	1200.36	1614.07	2955.95	2717.33	3123.23	3076.86	3251.75
sp|P68613|VLTF1_VACCW	P68613	P68613	VLTF1	VLTF1	G8	Late transcription factor 1 OS=Vaccinia virus (strain Western Reserve) GN=VLTF1 PE=1 SV=1	VACCW								42	6	3	16	23	27	1417.88	1335.49	16274.5	16515.4	16518.4	7915.51	8192.22	7797.88	538.181	905.618	1914.59	2977.72	486.582	796.047	467.862	555.445	58.0517	418.644	2866.92	4457.35	38.9903	1178.96	0	45.3011	466.573	377.429	736.85	417.347	2999.66
sp|Q03167|TGBR3_HUMAN	Q03167	Q03167	TGBR3	TGFBR3	TGFBR3	Transforming growth factor beta receptor type 3 OS=Homo sapiens GN=TGFBR3 PE=1 SV=3	HUMAN	M	PM		CS	XC			0	6	9	1	0	0	0	0	0	0	0	0	0	0	906.785	745.916	1033.96	634.576	705.319	432.066	324.773	816.413	1099.4	1570.9	1469.3	1085.14	1073.83	806.949	523.869	1142.4	108.047	116.485	96.0554	90.1502	104.033
sp|Q05519|SRS11_HUMAN	Q05519	Q05519	SRS11	SRSF11	SRSF11	Serine/arginine-rich splicing factor 11 OS=Homo sapiens GN=SRSF11 PE=1 SV=1	HUMAN						Nuc		16	6	2	7	13	11	3771.11	3867.02	3933.94	3837.9	4235.84	4147.31	4009.57	4100.57	637.889	1299.53	1446.83	1403.65	1001.76	2429.99	1022.97	856.569	367.368	437.615	364.374	453.428	440.191	510.951	408.925	417.328	1109.01	1022.6	1064.27	1025.38	1049.51
sp|Q06210|GFPT1_HUMAN	Q06210	Q06210	GFPT1	GFPT1	GFPT1	Glutamine--fructose-6-phosphate aminotransferase [isomerizing] 1 OS=Homo sapiens GN=GFPT1 PE=1 SV=3	HUMAN								53	6	1	45	49	56	19188.1	18701.1	18306.5	17415.4	18372.5	15318.3	14655.1	14558.2	1154.06	1705.3	800.346	1203.44	1023.92	971.607	1134.87	1017.39	141.913	167.878	115.48	193.834	183.818	191.068	152.326	210.85	9232.41	9087.37	9103.37	9311.15	9041.44
sp|Q12907|LMAN2_HUMAN	Q12907	Q12907	LMAN2	LMAN2	LMAN2	Vesicular integral-membrane protein VIP36 OS=Homo sapiens GN=LMAN2 PE=1 SV=1	HUMAN	M	PM		CS	XC			25	6	7	18	25	14	6016.84	5582.6	6185.79	6727.25	5349.76	6579.79	6418.36	6622.57	982.792	1177.82	1591.78	1519.06	1067.56	2324.1	1219.57	1093.93	1227.91	1394.22	1505.51	1818.5	1266.32	2566.78	1291.42	1228.24	3848.06	3304.68	3853.7	2865.02	3325.76
sp|Q13740-2|CD166_HUMAN	Q13740-2	Q13740	CD166	ALCAM	ALCAM-2	Isoform 2 of CD166 antigen OS=Homo sapiens GN=ALCAM	HUMAN	M	PM						0	6	2	1	1	1	0	0	0	0	0	0	0	0	779.911	591.386	685.983	558.898	782.465	460.178	328.136	742.3	227.5	238.615	211.656	205.289	272.307	168.602	94.4118	240.784	69.6662	102.227	80.6452	73.8557	94.2716
sp|Q15293|RCN1_HUMAN	Q15293	Q15293	RCN1	RCN1	RCN1	Reticulocalbin-1 OS=Homo sapiens GN=RCN1 PE=1 SV=1	HUMAN								40	6	4	39	33	36	8500.94	7697.37	8903.38	9431.88	9316.46	8832.56	8973.08	8817.41	668.382	1239.01	1685.57	1831.51	800.502	2866.69	1142.64	750.79	388.687	510.057	807.58	957.733	406.754	1455.5	499.08	322.07	6656.57	5807.7	7156.87	6407.86	6481.85
sp|Q16181|SEPT7_HUMAN	Q16181	Q16181	SEPTIN7	SEPTIN7	SEPTIN7	Septin-7 OS=Homo sapiens GN=SEPT7 PE=1 SV=2	HUMAN	M	PM				Nuc		54	6	6	59	46	46	17668.7	15820.5	16025.3	16345.3	16372.9	17026.4	17008.4	16916.1	736.462	1573.85	886.195	1470.13	870.518	1205.85	1088.43	838.196	461.462	590.326	720.081	993.045	485.496	1453.94	544.528	558.032	8514.7	8460.24	8243.81	8506.34	8280.65
sp|Q5T3F8|CSCL2_HUMAN	Q5T3F8	Q5T3F8	CSCL2	TMEM63B	TMEM63B	CSC1-like protein 2 OS=Homo sapiens GN=TMEM63B PE=1 SV=1	HUMAN	M	PM						1	6	5	4	1	0	148.284	153.15	149.143	129.282	126.83	159.274	142.106	148.447	848.414	710.282	1243.13	1519.02	891.917	1010.59	799.084	791.735	1309.99	924.956	1439.95	2218.26	1098.56	1371.35	1063.92	1110.26	591.035	558.513	621.751	572.604	609.588
sp|Q6P9G4|TM154_HUMAN	Q6P9G4	Q6P9G4	TM154	TMEM154	TMEM154	Transmembrane protein 154 OS=Homo sapiens GN=TMEM154 PE=1 SV=2	HUMAN	M						ShG	2	6	6	1	0	0	194.603	279.165	150.618	193.973	128.854	221.211	244.695	219.951	1508.04	917.893	1227.68	952.724	1300.66	1087.9	1157.15	1379.34	1671.06	1839.04	1852.13	1460.51	2198.08	1591.24	1878.16	1755.87	103.006	109.281	104.158	100.797	99.3193
sp|Q7Z3C6|ATG9A_HUMAN	Q7Z3C6	Q7Z3C6	ATG9A	ATG9A	ATG9A	Autophagy-related protein 9A OS=Homo sapiens GN=ATG9A PE=1 SV=3	HUMAN	M							0	6	1	2	7	5	0	0	0	0	0	0	0	0	945.203	597.115	1136.63	1707.76	1028.48	859.697	833.444	1052.43	398.791	341.44	565.764	922.953	380.298	457.311	312.909	377.212	95.3654	75.5882	83.9109	97.0407	68.614
sp|Q80HX1|O1_VACCW	Q80HX1	Q80HX1	O1	VACWR068	O1	Protein O1 OS=Vaccinia virus (strain Western Reserve) GN=VACWR068 PE=3 SV=1	VACCW								48	6	7	38	28	28	1838.05	1891.88	12798.2	13030.2	12673	18137.6	18153.9	18909.3	417.058	1160.69	1975.96	1592.75	357.815	1024.45	320.718	462.076	364.245	1941.43	2152.81	1870.2	226.253	1610.12	212.308	374.675	2166.25	2817.19	6987.64	2082.79	11325.6
sp|Q8IZU9|KIRR3_HUMAN	Q8IZU9	Q8IZU9	KIRR3	KIRREL3	KIRREL3	Kin of IRRE-like protein 3 OS=Homo sapiens GN=KIRREL3 PE=1 SV=1	HUMAN	M	PM			XC			0	6	8	0	0	0	0	0	0	0	0	0	0	0	2708.65	2168.5	1756.85	1553.18	2986.92	1562.93	1940.01	2901.64	1701.91	1972.13	1380.33	1271.14	1857.36	1212.84	1284.44	1676.28	0	0	0	0	0
sp|Q8N0Z9|VSI10_HUMAN	Q8N0Z9	Q8N0Z9	VSI10	VSIG10	VSIG10	V-set and immunoglobulin domain-containing protein 10 OS=Homo sapiens GN=VSIG10 PE=2 SV=1	HUMAN	M						ShG	2	6	4	0	1	1	103.831	108.153	117.277	108.437	128.609	131.891	104.598	111.034	978.59	890.93	1652.65	2087.75	1161.37	1290.34	1155.78	1150.52	922.032	989.438	1640.03	1981.02	965.802	1288.79	1315.27	1126.32	0	0	0	0	0
sp|Q8N157|AHI1_HUMAN	Q8N157	Q8N157	AHI1	AHI1	AHI1	Jouberin OS=Homo sapiens GN=AHI1 PE=1 SV=1	HUMAN								1	6	4	1	1	0	74.0051	98.795	73.2151	88.5516	79.4657	107.101	102.057	95.8601	3274.45	7447.22	3456.29	3942.06	3150.69	4395.66	3563.51	3504.17	3133.14	4395.22	3893.86	4634.19	3100.19	3992.76	3237.01	3886.32	132.58	138.521	116.249	121.517	96.9197
sp|Q8NC54|KCT2_HUMAN	Q8NC54	Q8NC54	KCT2	KCT2	KCT2	Keratinocyte-associated transmembrane protein 2 OS=Homo sapiens GN=KCT2 PE=1 SV=2	HUMAN	M						ShG	2	6	1	0	1	0	404.219	436.06	253.931	256.431	280.965	416.597	418.955	423.974	934.457	881.545	1804.69	2839.72	901.884	2024.99	1347.71	972.078	139.169	290.315	518.063	929.718	155.823	671.554	380.662	120.24	0	0	0	0	0
sp|Q8TCJ2|STT3B_HUMAN	Q8TCJ2	Q8TCJ2	STT3B	STT3B	STT3B	Dolichyl-diphosphooligosaccharide--protein glycosyltransferase subunit STT3B OS=Homo sapiens GN=STT3B PE=1 SV=1	HUMAN	M							16	6	4	12	12	9	5579.28	5513.58	5779.53	6054.36	5328.24	6527.11	6838.3	6774.82	635.38	724.171	1563.43	1119.89	627.946	2442.29	806.341	609.098	387.546	615.655	824.411	836.883	457.691	1377.05	446.672	383.146	2923.53	2436.67	2170.27	2315.55	2508.39
sp|Q8TCT8|SPP2A_HUMAN	Q8TCT8	Q8TCT8	SPP2A	SPPL2A	SPPL2A	Signal peptide peptidase-like 2A OS=Homo sapiens GN=SPPL2A PE=1 SV=2	HUMAN	M	PM						5	6	10	3	4	4	929.112	976.31	904.433	921.46	834.489	1207.53	1184.28	1244.75	750.385	569.219	880.531	859.154	833.859	887.919	828.799	816.969	968.374	1076.7	1368.34	1709.2	988.411	1653.95	1123.73	918.887	574.39	534.505	573.009	529.995	555.926
sp|Q8TD43|TRPM4_HUMAN	Q8TD43	Q8TD43	TRPM4	TRPM4	TRPM4	Transient receptor potential cation channel subfamily M member 4 OS=Homo sapiens GN=TRPM4 PE=1 SV=1	HUMAN	M	PM						5	6	9	6	8	3	595.975	615.582	526.872	637.459	425.942	758.276	790.493	777.326	821.889	731.97	1055.95	1192.01	970.042	1170.84	950.283	819.202	1327.31	1402.2	1536.38	1965.29	1192.71	1685.81	1218.42	1288.71	728.46	722.805	774.177	728.56	787.28
sp|Q93084-5|AT2A3_HUMAN	Q93084-5	Q93084	AT2A3	ATP2A3	ATP2A3	Isoform SERCA3E of Sarcoplasmic/endoplasmic reticulum calcium ATPase 3 OS=Homo sapiens GN=ATP2A3	HUMAN	M	PM						19	6	6	18	20	17	7581.55	7582.02	7254.2	7812.34	6841.16	8492.34	8731.97	8525	1533.63	912.766	1434.12	1531.29	1286.6	1521.77	1362.11	1306.38	1722.92	1499.82	1453.04	1525.26	1556.42	1440.57	1645.27	1720.89	4510.78	4131.61	4208.28	4158.94	4014.82
sp|Q96AG4|LRC59_HUMAN	Q96AG4	Q96AG4	LRC59	LRRC59	LRRC59	Leucine-rich repeat-containing protein 59 OS=Homo sapiens GN=LRRC59 PE=1 SV=1	HUMAN	M							30	6	4	23	28	34	9188.29	8914.63	8609.99	9156.3	8877.27	8837.75	9293.08	8789.62	1043.31	1450.59	2184.06	2133.91	1235.88	3320.14	1534.83	960.728	1080.27	1188.81	1711.94	2094.97	1386.45	2505.93	1405.04	1168.22	3851.12	4032.29	4020.59	3825.26	3693.21
sp|Q96D31|CRCM1_HUMAN	Q96D31	Q96D31	CRCM1	ORAI1	ORAI1	Calcium release-activated calcium channel protein 1 OS=Homo sapiens GN=ORAI1 PE=1 SV=2	HUMAN	M	PM						0	6	7	0	0	0	0	0	0	0	0	0	0	0	1768.59	2074.54	1736.67	1875.13	2159	1528.65	1842	2206.2	1998.87	1971.77	1950.89	2177.98	2076.52	2044.44	1959.67	1920.11	0	0	0	0	0
sp|Q96HJ9-2|CG055_HUMAN	Q96HJ9-2	Q96HJ9	CG055	C7orf55	C7orf55	Isoform 2 of UPF0562 protein C7orf55 OS=Homo sapiens GN=C7orf55	HUMAN								23	6	11	14	21	17	9400.04	9021.11	9645.96	9209.14	10065.1	9721.81	9488.33	9885.34	832.292	3105.48	3217.16	2180.63	1238.56	3204.28	1146.84	1253.93	1595.53	3223.04	3941.74	3149.09	1919.68	3872.65	1861.91	1635.61	3357.95	3395.46	3275.37	3236.11	3337.02
sp|Q96Q45-3|TM237_HUMAN	Q96Q45-3	Q96Q45	TM237	TMEM237	TMEM237	Isoform 3 of Transmembrane protein 237 OS=Homo sapiens GN=TMEM237	HUMAN	M							3	6	9	3	7	4	840.43	879.061	771.134	745.668	715.305	866.378	869.382	887.089	1699.71	1020.71	2038.07	1861.57	1483.88	2129.75	1952.97	1241.29	3369.09	2642.07	2530.38	2935.49	2553.8	2953.86	3128.33	2404.98	615.277	534.726	563.706	598.191	630.466
sp|Q99536|VAT1_HUMAN	Q99536	Q99536	VAT1	VAT1	VAT1	Synaptic vesicle membrane protein VAT-1 homolog OS=Homo sapiens GN=VAT1 PE=1 SV=2	HUMAN	M							18	6	4	35	21	21	5692.29	5252.37	4974.98	5672.57	5341.89	4907.39	5214.36	4814.25	1021.31	1253.67	1133.97	1229.55	1117.52	1372.14	1165.18	1063.22	1198.83	1039.81	1152.57	1164.96	1227.5	1305.04	1271.18	1249.07	7220.42	7313.3	6736.71	7226.4	6977.84
sp|Q9BRQ5|ORAI3_HUMAN	Q9BRQ5	Q9BRQ5	ORAI3	ORAI3	ORAI3	Protein orai-3 OS=Homo sapiens GN=ORAI3 PE=1 SV=2	HUMAN	M							0	6	9	0	0	0	0	0	0	0	0	0	0	0	1748.46	1331.19	1455.51	1308.7	1848.89	1156.83	1383.42	1842.68	2478.61	2527.01	2473.74	2248.72	2860.18	1884.19	2234.62	2789.8	0	0	0	0	0
sp|Q9BZM5|N2DL2_HUMAN	Q9BZM5	Q9BZM5	N2DL2	ULBP2	ULBP2	NKG2D ligand 2 OS=Homo sapiens GN=ULBP2 PE=1 SV=1	HUMAN	M	PM		CS	XC			1	6	7	1	0	0	122.332	109.174	82.8975	93.6729	81.3521	108.737	109.161	111.702	1396.05	1127.29	1291.51	1116.51	1450.2	1233.33	820.187	1257.46	3770.58	1686.76	1800.85	1705.56	2371.19	2165.55	1667.15	1793.06	133.56	135.207	117.25	118.799	114.008
sp|Q9BZZ5|API5_HUMAN	Q9BZZ5	Q9BZZ5	API5	API5	API5	Apoptosis inhibitor 5 OS=Homo sapiens GN=API5 PE=1 SV=3	HUMAN	M					Nuc		24	6	5	28	28	21	5831.07	5648.46	5994.2	5620.83	6276.64	5906.28	5694.84	5794.86	739.506	1798.41	648.628	1625.58	937.676	1172.45	1810.76	1266.89	1190.38	1063.94	578.616	798.304	830.909	2249.46	2018.13	1744.49	4482.56	4105.03	4677.83	4394.86	4656.17
sp|Q9H2G2|SLK_HUMAN	Q9H2G2	Q9H2G2	SLK	SLK	SLK	STE20-like serine/threonine-protein kinase OS=Homo sapiens GN=SLK PE=1 SV=1	HUMAN								48	6	3	56	50	51	15301.1	14639.1	16066.6	15479.9	16002.2	13648.3	13349.3	13629.7	1149.38	773.099	872.766	782.673	772.402	1092.05	1893.12	1144.84	247.017	408.345	266.812	273.33	407.439	327.345	614.464	348.863	8618.52	8700.33	8562.5	8798.31	8636.49
sp|Q9H813-2|TM206_HUMAN	Q9H813-2	Q9H813	TM206	TMEM206	TMEM206	Isoform 2 of Transmembrane protein 206 OS=Homo sapiens GN=TMEM206	HUMAN	M			CS				1	6	5	0	0	0	64.2653	132.038	54.0781	57.5364	55.9257	96.3834	92.1418	107.202	688.877	711.551	1050.32	1071.42	758.557	1002.93	1192.51	820.762	663.137	641.335	1085.49	1152.44	721.711	979.955	1316.12	636.9	0	0	0	0	0
sp|Q9HAB3|S52A2_HUMAN	Q9HAB3	Q9HAB3	S52A2	SLC52A2	SLC52A2	Solute carrier family 52, riboflavin transporter, member 2 OS=Homo sapiens GN=SLC52A2 PE=1 SV=1	HUMAN	M	PM						0	6	6	0	0	0	0	0	0	0	0	0	0	0	3372.89	3209.57	2853.19	2663.46	3531.77	3152.22	3378.88	3107.91	1929.43	1893.45	1776.28	1543.58	2119.29	1849.9	2235.19	1518.38	0	0	0	0	0
sp|Q9HD45|TM9S3_HUMAN	Q9HD45	Q9HD45	TM9S3	TM9SF3	TM9SF3	Transmembrane 9 superfamily member 3 OS=Homo sapiens GN=TM9SF3 PE=1 SV=2	HUMAN	M						ShG	13	6	4	20	10	13	3169.02	3256.44	3220.54	3875.87	3028.58	3667.5	4047.68	3787.67	610.892	1100.19	1417.71	1290.51	738.544	2677.85	1306.27	597.029	911.656	891.276	1133.29	1226.05	581.987	2396.25	1132.55	603.486	3376.09	2997.98	3218.82	2718.61	3116.8
sp|Q9NP72-2|RAB18_HUMAN	Q9NP72-2	Q9NP72	RAB18	RAB18	RAB18-2	Isoform 2 of Ras-related protein Rab-18 OS=Homo sapiens GN=RAB18	HUMAN	M	PM						22	6	3	14	14	15	6494.46	6592.43	5755.78	5833.61	5389.52	6446.09	6568.1	6224.9	1560.98	1888.57	1657.1	1728.02	1621.29	1895.22	2042.68	1472.18	782.995	842.551	794.615	852.106	801.568	926.06	1018.15	907.327	2933.55	2736.56	2974.04	2790.33	2895.91
sp|Q9NPB9|ACKR4_HUMAN	Q9NPB9	Q9NPB9	ACKR4	ACKR4	ACKR4	Atypical chemokine receptor 4 OS=Homo sapiens GN=ACKR4 PE=1 SV=1	HUMAN	M	PM						0	6	7	0	0	0	0	0	0	0	0	0	0	0	1603.2	1176.16	1090.88	1025.53	1574.51	1229.37	1688.86	1541.61	1156.84	1197.36	888.124	689.464	1085.58	1102.55	1705.39	1051.28	0	0	0	0	0
sp|Q9NZQ7|PD1L1_HUMAN	Q9NZQ7	Q9NZQ7	PD1L1	CD274	CD274	Programmed cell death 1 ligand 1 OS=Homo sapiens GN=CD274 PE=1 SV=1	HUMAN	M	PM						2	6	7	0	1	1	337.921	363.623	347.026	323.539	300.419	403.085	386.147	379.428	1522.22	1874.48	1666.08	1765.43	1671.27	1634.39	1922.22	1703.96	1855.67	1802.98	2107.58	2105.78	1908.11	2195.08	2325.77	1694.28	0	0	0	0	0
sp|Q9UK00|CC018_HUMAN	Q9UK00	Q9UK00	CC018	C3orf18	C3orf18	Uncharacterized protein C3orf18 OS=Homo sapiens GN=C3orf18 PE=2 SV=2	HUMAN	M						ShG	0	6	7	0	0	0	0	0	0	0	0	0	0	0	951.925	1115.11	900.608	974.074	1065.33	842.511	1179.4	1083.76	1050.29	941.666	1121.36	1104.1	1189.27	1017.93	1470.67	1091.02	0	0	0	0	0
sp|Q9Y519|T184B_HUMAN	Q9Y519	Q9Y519	T184B	TMEM184B	TMEM184B	Transmembrane protein 184B OS=Homo sapiens GN=TMEM184B PE=1 SV=2	HUMAN	M						ShG	0	6	2	0	0	2	0	0	0	0	0	0	0	0	395.759	430.351	790.596	1347.99	456.09	1083.24	821.99	436.266	224.933	275.047	468.437	829.106	268.605	637.214	541.236	251.648	0	0	0	0	0
sp|Q9Y5H3|PCDGA_HUMAN	Q9Y5H3	Q9Y5H3	PCDGA	PCDHGA10	PCDHGA10	Protocadherin gamma-A10 OS=Homo sapiens GN=PCDHGA10 PE=2 SV=1	HUMAN	M	PM						2	6	6	0	1	0	132.621	137.445	88.768	107.076	93.3136	119.8	128.919	114.468	2025.54	1352.82	815.744	609.745	2401.6	436.648	575.868	2258.46	1653.2	1319.88	722.95	679.874	1647.22	482.137	593.016	1709.81	0	0	0	0	0
sp|Q9Y5S1|TRPV2_HUMAN	Q9Y5S1	Q9Y5S1	TRPV2	TRPV2	TRPV2	Transient receptor potential cation channel subfamily V member 2 OS=Homo sapiens GN=TRPV2 PE=1 SV=1	HUMAN	M	PM		CS				16	6	5	18	11	13	3619.84	3420.12	3748.91	3699.75	3531.85	3999.89	3923.52	4151.91	783.722	526.262	912.622	800.171	689.993	1121.26	1155.44	747.752	587.209	695.778	630.437	729.554	563.451	838.626	960.994	566.315	2342.63	2433.25	2405.65	2422.4	2542.82
sp|O00203|AP3B1_HUMAN	O00203	O00203	AP3B1	AP3B1	AP3B1	AP-3 complex subunit beta-1 OS=Homo sapiens GN=AP3B1 PE=1 SV=3	HUMAN	M							42	5	5	32	44	33	15117.8	14098.1	15879.5	15050	15513.3	13554.7	13093.5	13003	617.488	550.53	637.366	881.807	668.784	748.313	670.351	652.793	700.659	790.896	776.194	1243.91	794.492	929.665	640.146	933.79	7481.27	7222.89	7241.48	7775.59	7645.54
sp|O00232|PSD12_HUMAN	O00232	O00232	PSD12	PSMD12	PSMD12	26S proteasome non-ATPase regulatory subunit 12 OS=Homo sapiens GN=PSMD12 PE=1 SV=3	HUMAN	M							59	5	4	55	47	34	14582	14406.9	14488.2	14628.7	14200.6	15077.3	15040.9	14730.3	728.7	7871.61	519.977	1643.21	752.894	590.585	919.405	1234.93	718.639	888.013	703.953	763.857	928.78	1170.78	876.612	902.576	11384.6	11361.2	11328.3	11102.5	11655
sp|O00391|QSOX1_HUMAN	O00391	O00391	QSOX1	QSOX1	QSOX1	Sulfhydryl oxidase 1 OS=Homo sapiens GN=QSOX1 PE=1 SV=3	HUMAN	M				XC			1	5	7	3	4	3	72.622	92.2957	38.1164	33.7737	26.6248	79.2609	52.2292	68.2806	726.917	662.4	751.204	723.232	1014.12	1041.24	1214.92	846.064	1093.94	1122.13	800.665	1052.48	1864.41	918.369	1569.78	872.246	610.413	636.923	545.075	527.845	438.107
sp|O14944|EREG_HUMAN	O14944	O14944	EREG	EREG	EREG	Proepiregulin OS=Homo sapiens GN=EREG PE=1 SV=1	HUMAN	M	PM			XC			0	5	5	1	0	1	0	0	0	0	0	0	0	0	696.362	3192.48	2423.92	2203.22	756.584	2548.44	665.645	1003.78	992.855	2108.56	3468.98	2505.85	987.279	3607.86	1006.48	1053.3	77.9857	75.715	84.2516	82.277	90.7829
sp|O15260|SURF4_HUMAN	O15260	O15260	SURF4	SURF4	SURF4	Surfeit locus protein 4 OS=Homo sapiens GN=SURF4 PE=1 SV=3	HUMAN	M							2	5	6	2	5	9	321.798	374.529	360.885	421.135	436.203	495.7	591.131	539.141	1068.23	1076.56	1041.19	1443.42	1125.46	1314.65	1239.38	1113.46	1115.93	1057.89	909.096	844.55	1109.61	994.527	1179.08	1182.68	455.173	411.407	412.975	496.629	455.564
sp|O43157|PLXB1_HUMAN	O43157	O43157	PLXB1	PLXNB1	PLXNB1	Plexin-B1 OS=Homo sapiens GN=PLXNB1 PE=1 SV=3	HUMAN	M	PM			XC			1	5	5	0	0	0	60.4111	54.3112	53.1931	60.7517	47.295	58.9985	51.2759	51.7945	1408.36	900.643	1090.47	800.9	1218.29	906.972	1148.6	1306.24	747.086	806.9	771.549	650.873	821.114	667.954	728.356	867.073	0	0	0	0	0
sp|O43306|ADCY6_HUMAN	O43306	O43306	ADCY6	ADCY6	ADCY6	Adenylate cyclase type 6 OS=Homo sapiens GN=ADCY6 PE=1 SV=2	HUMAN	M	PM						3	5	4	2	1	2	131.203	194.048	107.896	127.383	91.4201	175.336	191.924	198.916	795.661	682.728	856.14	742.5	975.886	855.346	837.922	902.818	894.705	1056.57	844.354	769.473	917.598	747.799	870.758	967.092	92.5271	99.3093	102.889	103.182	103.941
sp|O60449-2|LY75_HUMAN	O60449-2	O60449	LY75	LY75	LY75	Isoform 2 of Lymphocyte antigen 75 OS=Homo sapiens GN=LY75	HUMAN	M	PM						3	5	6	1	3	3	756.325	673.065	795.759	762.723	800.344	789.131	748.098	839.926	1112.24	1938.93	1649.63	3620.2	1368.06	2183.77	1203.93	1270.53	852.522	804.791	1063.12	1290.97	835.969	905.261	1016.16	904.712	75.9452	66.9518	80.5259	67.9987	75.0217
sp|O60568|PLOD3_HUMAN	O60568	O60568	PLOD3	PLOD3	PLOD3	Procollagen-lysine,2-oxoglutarate 5-dioxygenase 3 OS=Homo sapiens GN=PLOD3 PE=1 SV=1	HUMAN	M							33	5	7	25	29	32	6513.34	6028.53	6915.39	6811.92	6884.47	6781.25	6876.45	6678.86	839.249	1155.39	2128.85	1715.69	1053.41	3219.87	1118.51	938.334	844.15	1334.18	2005.98	2219.9	1113.13	3742.9	1130.6	891.608	4556.78	6672.37	6483.69	4951.6	4098.95
sp|O60704|TPST2_HUMAN	O60704	O60704	TPST2	TPST2	TPST2	Protein-tyrosine sulfotransferase 2 OS=Homo sapiens GN=TPST2 PE=1 SV=1	HUMAN	M							5	5	3	10	7	6	1443.53	1541.34	1390.2	1397.99	1300.29	1571.75	1569.45	1634.72	534.589	579.38	1284.45	935.267	574.817	2634.37	999.477	528.491	224.617	272.844	284.504	321.194	243.735	651.993	318.475	234.072	1688.47	1661.15	1676.24	1541.62	1656.9
sp|O60885|BRD4_HUMAN	O60885	O60885	BRD4	BRD4	BRD4	Bromodomain-containing protein 4 OS=Homo sapiens GN=BRD4 PE=1 SV=2	HUMAN						Nuc		24	5	1	25	23	13	6756.54	7840.31	6675.95	6431.85	6711.6	7949.22	8093.89	8271.71	479.742	1012.74	1182.29	980.525	857.354	2093.2	803.081	631.184	93.9972	105.233	108.452	115.375	78.0226	154.12	84.5615	89.5958	4483.47	4268.52	4325.23	4772.48	4407.15
sp|O75155|CAND2_HUMAN	O75155	O75155	CAND2	CAND2	CAND2	Cullin-associated NEDD8-dissociated protein 2 OS=Homo sapiens GN=CAND2 PE=1 SV=3	HUMAN						Nuc		9	5	7	13	9	7	1814.98	1593.99	1692.25	1626.59	1692.9	1541.43	1483.72	1509.31	987.118	1440.85	1073.62	2038.99	1356.6	1515.76	1948.46	1527.06	1970.77	1722.09	2263.89	2269.7	1360.75	2645.83	2115.19	2346.63	1992.89	2085.03	1929.6	2116.35	2181.84
sp|O75390|CISY_HUMAN	O75390	O75390	CISY	CS	CS	Citrate synthase, mitochondrial OS=Homo sapiens GN=CS PE=1 SV=2	HUMAN						Nuc		27	5	5	32	29	24	6704.39	6275.61	6472.94	7174.2	6449.32	7060.62	7651.14	7029.35	681.41	1714.47	1059.37	1651.2	965.057	1652.99	1089.14	912.828	803.416	990.397	1221.32	1451.38	817.122	3063.14	1448.52	1119.11	5026.51	5351.33	4941.64	5074.58	4890.26
sp|O75643|U520_HUMAN	O75643	O75643	U520	SNRNP200	SNRNP200	U5 small nuclear ribonucleoprotein 200 kDa helicase OS=Homo sapiens GN=SNRNP200 PE=1 SV=2	HUMAN	M					Nuc		104	5	4	83	99	95	26673.9	28003.6	27755.5	27950.9	28658.3	28442.8	28863.5	28347.4	632.813	427.121	546.861	474.523	712.901	719.83	653.522	280.343	1072.44	1389.38	1018.29	952.431	1333.66	1329.96	1034.35	559.047	13923.4	14296.1	14075.7	14698.9	15327.1
sp|O75874|IDHC_HUMAN	O75874	O75874	IDHC	IDH1	IDH1	Isocitrate dehydrogenase [NADP] cytoplasmic OS=Homo sapiens GN=IDH1 PE=1 SV=2	HUMAN								59	5	3	47	35	27	17364.8	14909.3	14766.4	14260.5	14758.4	12404.6	11617	11761.1	830.068	1390.71	570.502	768.71	775.696	620.257	675.5	762.992	422.6	367.149	296.773	409.371	571.995	428.946	399.817	559.727	7728.6	7585.89	7553.14	7560.05	7601.01
sp|O95136|S1PR2_HUMAN	O95136	O95136	S1PR2	S1PR2	S1PR2	Sphingosine 1-phosphate receptor 2 OS=Homo sapiens GN=S1PR2 PE=1 SV=2	HUMAN	M	PM						0	5	7	0	0	0	0	0	0	0	0	0	0	0	559.896	522.161	485.607	405.692	629.946	390.613	543.544	601.031	1200.96	1123.2	1096.7	963.731	1207.77	867.903	1040.09	1076.2	0	0	0	0	0
sp|O95218|ZRAB2_HUMAN	O95218	O95218	ZRAB2	ZRANB2	ZRANB2	Zinc finger Ran-binding domain-containing protein 2 OS=Homo sapiens GN=ZRANB2 PE=1 SV=2	HUMAN						Nuc		25	5	0	13	16	24	7570.28	7180.92	7902.13	8026.41	8334.25	8117.39	8371.19	7877.57	481.548	584.394	548.058	542.498	500.699	632.683	429.738	508.96	0	0	0	0	0	0	0	0	2025.68	2114.81	1961.69	2182.95	2254.23
sp|P00742|FA10_HUMAN	P00742	P00742	FA10	F10	F10	Coagulation factor X OS=Homo sapiens GN=F10 PE=1 SV=2	HUMAN	M	PM			XC			1	5	5	0	1	0	159.156	179.08	198.034	202.198	172.384	237.285	242.81	237.064	1432.19	568.849	989.765	1004.78	954.11	940.198	911.867	1264.63	587.084	749.909	677.904	962.47	492.888	891.753	713.878	651.681	0	0	0	0	0
sp|P00813|ADA_HUMAN	P00813	P00813	ADA	ADA	ADA	Adenosine deaminase OS=Homo sapiens GN=ADA PE=1 SV=3	HUMAN	M	PM		CS	XC			14	5	21	23	15	13	4085.72	3677.19	3758.34	3630.02	3843.4	3100.11	3157.46	3076.65	1508.11	1065.68	1458.03	954.855	1171.36	1120.95	1556.3	921.632	7227.39	6806.79	7446.86	5207.18	6114.01	5579.74	9655.24	6391.86	4711.45	3932.6	4447.87	4176.26	3800.19
sp|P01042|KNG1_HUMAN	P01042	P01042	KNG1	KNG1	KNG1	Kininogen-1 OS=Homo sapiens GN=KNG1 PE=1 SV=2	HUMAN	M	PM			XC			1	5	7	0	1	1	166.658	193.282	187.683	213.543	179.727	254.35	216.645	282.368	975.356	740.281	969.895	1009.6	808.857	620.423	1252.79	923.193	1259.59	1824.16	1411.94	1820.41	1763.5	1460.46	1354.4	1343.06	0	0	0	0	0
sp|P07242|H5_VACCW	P07242	P07242	H5	VACWR103	H5	Late transcription elongation factor H5 OS=Vaccinia virus (strain Western Reserve) GN=VACWR103 PE=1 SV=1	VACCW								110	5	4	94	45	60	2913.21	2781.72	33825.9	37588.2	36413	28576.4	30499.8	30457.1	522.814	925.795	1912.17	2544.38	421.576	6600.81	490.227	355.009	188.057	405.668	772.953	866.931	168.478	1761.27	122.647	151.237	4492.35	4959.69	11955.2	4490.5	24686.7
sp|P08183|MDR1_HUMAN	P08183	P08183	MDR1	ABCB1	ABCB1	Multidrug resistance protein 1 OS=Homo sapiens GN=ABCB1 PE=1 SV=3	HUMAN	M	PM		CS				0	5	4	0	0	0	0	0	0	0	0	0	0	0	887.866	766.825	925.989	936.616	890.382	931.852	1134.41	945.121	1484.89	1676.91	2076.75	1867.86	1472.11	1746.29	2103.64	1761.56	0	0	0	0	0
sp|P08572|CO4A2_HUMAN	P08572	P08572	CO4A2	COL4A2	COL4A2	Collagen alpha-2(IV) chain OS=Homo sapiens GN=COL4A2 PE=1 SV=4	HUMAN	M				XC			8	5	9	17	16	10	1266.89	1508	682.355	670.955	577.673	978.846	924.511	967.484	368.508	298.659	324.216	323.506	424.927	348.763	293.764	396.188	1632.66	1140.48	1159.22	1259.51	1675.15	1006.23	1428.74	1225.95	2930.71	2877.97	2218.02	2339.66	1696.3
sp|P09471-2|GNAO_HUMAN	P09471-2	P09471	GNAO	GNAO1	GNAO1	Isoform Alpha-2 of Guanine nucleotide-binding protein G(o) subunit alpha OS=Homo sapiens GN=GNAO1	HUMAN	M	PM						9	5	4	21	10	11	2306.69	2153.55	2038.85	2114.15	1837.32	2499.91	2273.27	2387.25	1242.01	1179.72	1073.85	937.46	1504.42	1302.51	2341.94	1350.95	1051.07	786.557	549.273	600.648	862.603	769.357	1399.08	982.093	3192.81	3065.16	3262.15	2866.67	2863.22
sp|P10599|THIO_HUMAN	P10599	P10599	THIO	TXN	TXN	Thioredoxin OS=Homo sapiens GN=TXN PE=1 SV=3	HUMAN						Nuc		32	5	6	36	81	23	12372.7	10788.9	10413.1	10985.2	10835.6	7585.53	7656.98	6956.09	968.456	2188.42	946.033	1590.37	1414.86	1400.72	2116.06	1287.06	2542.9	1980.18	1743.59	1666.02	2532.31	2008.87	3378.14	2954.53	7857.23	7884.78	7475.23	7782.03	7166.06
sp|P10643|CO7_HUMAN	P10643	P10643	CO7	C7	C7	Complement component C7 OS=Homo sapiens GN=C7 PE=1 SV=2	HUMAN	M				XC			0	5	5	2	2	1	0	0	0	0	0	0	0	0	1271.44	474.613	894.302	1050.16	671.357	767.329	812.089	952.963	1009.93	1419.65	1027.04	1487.94	1069.69	1000.74	1372.64	1319.6	278.767	363.184	250.053	331.946	356.452
sp|P12956|XRCC6_HUMAN	P12956	P12956	XRCC6	XRCC6	XRCC6	X-ray repair cross-complementing protein 6 OS=Homo sapiens GN=XRCC6 PE=1 SV=2	HUMAN	M					Nuc		72	5	9	68	92	85	20955.2	20108.9	21639.7	22002.2	22327.5	20442.4	20645.6	20041.4	654.307	2776.71	590.311	1290.44	669.928	852.287	1094.14	978.041	1145.68	1410.5	1013.02	1623.78	1243.03	2258.06	1674.94	1794.05	14865.2	14732	14722.3	14725.5	14798.8
sp|P14324|FPPS_HUMAN	P14324	P14324	FPPS	FDPS	FDPS	Farnesyl pyrophosphate synthase OS=Homo sapiens GN=FDPS PE=1 SV=4	HUMAN								15	5	1	6	14	11	5434.73	4835.5	4607.27	4431.84	4752.57	3982.6	3913.45	3769.92	1570.76	3352.16	870.364	1544.25	1413.07	830.488	1394.19	1658.74	284.13	299.309	261.807	234.958	339.487	252.124	228.981	341.496	901.194	1024.36	793.445	992.212	794.883
sp|P15170-3|ERF3A_HUMAN	P15170-3	P15170	ERF3A	GSPT1	GSPT1	Isoform 3 of Eukaryotic peptide chain release factor GTP-binding subunit ERF3A OS=Homo sapiens GN=GSPT1	HUMAN								51	5	4	36	51	52	19461.5	18546.6	18718.6	18476.4	18374.4	15737.3	15139.7	15563.7	1192.88	2698.83	1019.4	1915.15	1494.63	1440.92	1913.05	1575.19	1306.1	1189.97	947.55	1164.88	1188.39	1700.46	1762.65	1667.83	8196.53	8382.39	7922.2	8347.42	7984.05
sp|P15586|GNS_HUMAN	P15586	P15586	GNS	GNS	GNS	N-acetylglucosamine-6-sulfatase OS=Homo sapiens GN=GNS PE=1 SV=3	HUMAN								13	5	7	17	14	15	4140.5	3514.85	3737.28	3868.28	4118.81	3486.63	3487.23	3454.44	348.216	681.649	1060.76	1453.49	386.465	1740.58	618.722	377.734	864.808	1163.84	1649.62	2117.84	943.844	2691.77	1205.07	803.206	3159.47	3166.83	3268.95	3310.81	3293.35
sp|P16671|CD36_HUMAN	P16671	P16671	CD36	CD36	CD36	Platelet glycoprotein 4 OS=Homo sapiens GN=CD36 PE=1 SV=2	HUMAN	M	PM		CS	XC			0	5	3	0	0	0	0	0	0	0	0	0	0	0	1210.16	857.63	1079.73	1103.33	1134.43	1019	1149.43	1275.53	590.5	481.772	541.288	445.725	536.958	388.318	481.766	502.872	0	0	0	0	0
sp|P23219-6|PGH1_HUMAN	P23219-6	P23219	PGH1	PTGS1	PTGS1	Isoform 6 of Prostaglandin G/H synthase 1 OS=Homo sapiens GN=PTGS1	HUMAN	M					Nuc		17	5	4	15	21	23	3604.71	3546.52	4025.57	3992.28	3888.89	4330.88	4255.31	4440.79	1001.18	1011.44	2032.87	1413.1	1140.81	2789.32	1149.27	1021.63	527.008	873.512	1015	928.346	743.868	1655.58	613.237	546.425	3671.56	4469.37	3274.89	4296.79	4219.49
sp|P23381|SYWC_HUMAN	P23381	P23381	SYWC	WARS	WARS	Tryptophan--tRNA ligase, cytoplasmic OS=Homo sapiens GN=WARS PE=1 SV=2	HUMAN						Nuc		53	5	4	53	46	44	14524.1	13213.4	12814.1	12702	13255.2	10701.1	10245.5	10129.2	563.437	1312.82	536.774	846.825	740.658	749.271	814.946	711.471	727.5	634.303	642.928	892.825	699.331	1048.6	792.238	974.299	8946.06	9069.58	9146.77	9137.05	8956.04
sp|P26670|3BHS_VACCW	P26670	P26670	3BHS	VACWR170	A44	3 beta-hydroxysteroid dehydrogenase/Delta 5-->4-isomerase OS=Vaccinia virus (strain Western Reserve) GN=VACWR170 PE=3 SV=1	VACCW								20	5	4	13	11	17	775.265	769.912	5971.29	5854.15	5894.57	10749.5	10714.5	10888.6	128.514	508.307	1252.21	1159.64	80.7243	345.384	58.7329	151.72	133.35	1223.61	1863.36	2282.46	44.7708	444.653	44.9954	102.466	528.425	1039.51	3598.86	505.469	4376.23
sp|P29279|CTGF_HUMAN	P29279	P29279	CTGF	CTGF	CTGF	Connective tissue growth factor OS=Homo sapiens GN=CTGF PE=1 SV=2	HUMAN	M	PM			XC			21	5	3	17	9	8	5672.6	10695.9	3792.15	3709.16	3586.81	7415.57	7038.37	7513.94	940.106	1420.68	1274.59	1582.88	1095.15	1950.39	1105.61	1206.73	415.314	511.511	583.457	512.089	264.573	793.235	420.49	365.348	3615.25	3459.06	2727.19	2192.64	2656.53
sp|P30501|1C02_HUMAN	P30501	P30501	1C02	HLA-C	HLA-Cw2	HLA class I histocompatibility antigen, Cw-2 alpha chain OS=Homo sapiens GN=HLA-C PE=1 SV=1	HUMAN	M	PM		CS				3	5	8	3	3	2	793.168	803.046	590.082	557.679	602.204	759.274	745.247	763.705	800.861	930.272	613.767	568.799	868.485	552.639	506.186	869.052	1601.26	1700.87	1345.51	1226.05	1617.13	1291.83	1090.09	1713.68	248.845	254.871	274.488	252.86	248.993
sp|P35080|PROF2_HUMAN	P35080	P35080	PROF2	PFN2	PFN2	Profilin-2 OS=Homo sapiens GN=PFN2 PE=1 SV=3	HUMAN								9	5	1	20	11	14	3559.34	2767.05	3374.08	2989.71	3300.3	2807.48	2510.37	2789.53	551.049	1266.44	490.528	644.593	772.926	513.352	673.176	677.509	312.564	252.457	201.77	261.613	257.222	244.828	290.426	366.825	2795.57	2826.7	2852.09	3009.97	2978.55
sp|P35222|CTNB1_HUMAN	P35222	P35222	CTNB1	CTNNB1	CTNNB1	Catenin beta-1 OS=Homo sapiens GN=CTNNB1 PE=1 SV=1	HUMAN	M	PM				Nuc		39	5	8	53	34	28	12177.4	14559	8292.54	8297.33	8298.07	13949.3	13919	14029.7	1028.32	1194.7	994.939	1034.87	957.925	1418.91	1377.36	766.888	1179.42	1138.87	1137.25	1248.59	1233.38	1828.85	1399.57	1291.41	9891.08	9729.77	9625.71	10959.7	10020.3
sp|P36896-4|ACV1B_HUMAN	P36896-4	P36896	ACV1B	ACVR1B	ACVR1B	Isoform 4 of Activin receptor type-1B OS=Homo sapiens GN=ACVR1B	HUMAN	M	PM		CS				0	5	3	1	0	1	0	0	0	0	0	0	0	0	909.632	721.47	659.674	572.306	1005.14	543.212	794.017	1153.07	831.231	823.258	762.264	828.515	958.117	707.258	870.47	873.747	345.043	342.85	344.032	311.381	361.572
sp|P38919|IF4A3_HUMAN	P38919	P38919	IF4A3	EIF4A3	EIF4A3	Eukaryotic initiation factor 4A-III OS=Homo sapiens GN=EIF4A3 PE=1 SV=4	HUMAN	M							30	5	3	24	33	30	8283.53	8392.3	8269.1	8561.36	8226.18	7941.39	8275.54	7708.73	722.119	1699.49	510.754	888.979	692.27	573.244	863.585	728.095	660.965	549.186	374.095	574.278	727.056	657.091	856.765	784.203	3693.46	3228.99	3398.02	3372.92	3384.16
sp|P39656|OST48_HUMAN	P39656	P39656	OST48	DDOST	DDOST	Dolichyl-diphosphooligosaccharide--protein glycosyltransferase 48 kDa subunit OS=Homo sapiens GN=DDOST PE=1 SV=4	HUMAN	M							29	5	1	18	19	18	4498.5	4128.85	4324.32	4668.24	4402.25	4547.55	4645.74	4503.28	338.66	503.855	1054.14	802.027	374.782	1655.14	624.27	323.141	104.793	157.012	205.207	216.195	119.664	310.568	96.4492	95.7461	3586.57	3357.52	3419.6	3460.23	3578.54
sp|P43307|SSRA_HUMAN	P43307	P43307	SSRA	SSR1	SSR1	Translocon-associated protein subunit alpha OS=Homo sapiens GN=SSR1 PE=1 SV=3	HUMAN	M							11	5	5	10	9	7	2763.68	2305.85	2569.47	2793.17	2691.88	2759.95	2786.44	2678.43	221.132	295.598	1012.55	555.552	229.699	1559.62	400.142	209.07	323.495	932.413	1272.97	1114.71	699.243	2582.77	514.598	286.186	1081.3	956.835	1023.18	903.982	877.315
sp|P46091|GPR1_HUMAN	P46091	P46091	GPR1	GPR1	GPR1	G-protein coupled receptor 1 OS=Homo sapiens GN=GPR1 PE=1 SV=2	HUMAN	M	PM						0	5	3	0	1	0	0	0	0	0	0	0	0	0	1620.49	1357.7	1046.38	981.394	1799.21	1621.54	2064.16	1801.25	1103.04	1004.59	871.532	705.703	1206.4	1386.2	1645.83	1076.7	0	0	0	0	0
sp|P46459|NSF_HUMAN	P46459	P46459	NSF	NSF	NSF	Vesicle-fusing ATPase OS=Homo sapiens GN=NSF PE=1 SV=3	HUMAN	M	PM						51	5	5	59	47	52	17132.9	15451.2	16605.3	15982.9	16416.7	14672.6	14629.8	14754.3	683.766	1152.4	794.317	957.545	714.507	957.914	792.585	714.655	1305.48	1269.23	885.093	1201.22	1242.51	1370.75	1498.67	1499.69	13788.3	13402.2	13402.2	13920.1	13295.7
sp|P48444|COPD_HUMAN	P48444	P48444	COPD	ARCN1	ARCN1	Coatomer subunit delta OS=Homo sapiens GN=ARCN1 PE=1 SV=1	HUMAN	M							63	5	6	55	50	52	20370	20944.8	19951.5	21087.4	19991.7	18961.1	19762.8	18668.4	874.472	1685.43	975.254	1379.02	833.954	1032.98	1191.7	1024.7	1177.44	1201.71	989.822	1224	1037.24	1870.8	1599.33	1387.68	14768	13693.5	14735	14097.6	14370.3
sp|P49321|NASP_HUMAN	P49321	P49321	NASP	NASP	NASP	Nuclear autoantigenic sperm protein OS=Homo sapiens GN=NASP PE=1 SV=2	HUMAN						Nuc		50	5	0	58	60	62	14194.1	13978.5	15804.3	15091.6	16013.2	14178.9	13625.8	14147.1	739.118	1318.11	785.395	1192.96	819.874	1063.43	964.352	891.532	0	0	0	0	0	0	0	0	10580.7	9849.05	10823.1	10078.2	10625.5
sp|P51149|RAB7A_HUMAN	P51149	P51149	RAB7A	RAB7A	RAB7A	Ras-related protein Rab-7a OS=Homo sapiens GN=RAB7A PE=1 SV=1	HUMAN	M							25	5	2	32	31	33	8107.89	7780.81	7039.26	7785.01	6777.11	8249.99	8659.43	8290	273.735	325.971	498.781	511.746	366.406	738.13	493.173	296.33	167.918	135.62	206.856	259.051	142.502	332.184	177.448	117.839	7014.23	7669.78	6690.53	7206.17	7391.45
sp|P51572-2|BAP31_HUMAN	P51572-2	P51572	BAP31	BCAP31	BCAP31	Isoform 2 of B-cell receptor-associated protein 31 OS=Homo sapiens GN=BCAP31	HUMAN	M	PM						41	5	8	33	23	28	17312.6	15753.6	17679.4	19221.2	16460.6	18579.6	18688.5	19006.6	970.513	1622.34	2117.91	2415.08	1197.1	3159.13	1213.72	1078.05	1191.01	1491.36	1767.39	2083.1	1247.86	2610.9	1049.75	1052.89	8529.17	8704.45	8152.26	7805.55	7897
sp|P52292|IMA1_HUMAN	P52292	P52292	IMA1	KPNA2	KPNA2	Importin subunit alpha-1 OS=Homo sapiens GN=KPNA2 PE=1 SV=1	HUMAN	M							21	5	4	11	22	24	3833.2	4681.85	2959.64	3073.51	3041.43	3493.53	3557.05	3485.57	533.077	457.426	360.778	426.01	585.104	391.368	678.381	616.787	708.529	578.137	520.469	617.347	579.892	629.963	865.546	754.576	1277.15	1383.96	1268.14	1687.52	1627.04
sp|P55283|CADH4_HUMAN	P55283	P55283	CADH4	CDH4	CDH4	Cadherin-4 OS=Homo sapiens GN=CDH4 PE=2 SV=2	HUMAN	M	PM						3	5	3	2	3	5	1595.68	1735.9	901.058	1221.35	1025.76	1552.62	1778.33	1506.07	2883.23	1732.65	1958.67	1517.78	2709.47	1582.85	2264.46	2549.83	3206.05	2664.01	2308.51	1818.85	3320.2	1752.39	2557.93	3165.32	281.944	300.078	276.869	281.57	264.661
sp|P55899|FCGRN_HUMAN	P55899	P55899	FCGRN	FCGRT	FCGRT	IgG receptor FcRn large subunit p51 OS=Homo sapiens GN=FCGRT PE=1 SV=1	HUMAN	M	PM						3	5	6	3	4	5	598.126	761.534	535.949	556.25	527.262	757.167	750.668	762.637	313.246	353.474	465.183	437.347	415.688	391.283	413.74	398.455	1471.68	1638.43	1935.47	2112.22	1613.94	1583.19	2189.58	1666.7	606.411	565.686	598.571	522.707	535.479
sp|P61106|RAB14_HUMAN	P61106	P61106	RAB14	RAB14	RAB14	Ras-related protein Rab-14 OS=Homo sapiens GN=RAB14 PE=1 SV=4	HUMAN	M	PM						17	5	2	16	18	20	4591.21	4466.81	4451.71	4673.88	4127.01	4972.88	5155.63	4979.87	502.62	1034.72	621.624	758.641	752.362	745.294	1616.74	638.026	249.765	221.729	221.717	280.446	206.222	260.512	469.76	324.583	2357.21	2475.02	2359.29	2479.2	2604.18
sp|P61204|ARF3_HUMAN	P61204	P61204	ARF3	ARF3	ARF3	ADP-ribosylation factor 3 OS=Homo sapiens GN=ARF3 PE=1 SV=2	HUMAN	M							22	5	6	17	16	19	5548.67	6093.15	4025.69	5191.64	3171.85	4755.37	4881.02	4702.49	1756.1	1298.66	1491.42	1433.04	1595.94	1596.08	2202.61	1591.32	1529.54	1747.85	1485.15	2171.01	2061.48	1975.67	2056.74	1995.11	4390.79	4189.19	4020.68	3528.74	3337.93
sp|P61221|ABCE1_HUMAN	P61221	P61221	ABCE1	ABCE1	ABCE1	ATP-binding cassette sub-family E member 1 OS=Homo sapiens GN=ABCE1 PE=1 SV=1	HUMAN	M							34	5	5	38	39	34	9537.61	9044.6	9715.65	9757.29	9687.05	8188.2	8246.18	7933.02	479.742	1230.89	507.034	999.817	548.68	647.239	691.68	601.105	538.512	497.501	463.885	696.903	503.153	571.328	628.75	551.094	7547.26	7613.62	7221.25	7587.49	7251.59
sp|P62079|TSN5_HUMAN	P62079	P62079	TSN5	TSPAN5	TSPAN5	Tetraspanin-5 OS=Homo sapiens GN=TSPAN5 PE=1 SV=1	HUMAN	M	PM						0	5	7	0	3	3	0	0	0	0	0	0	0	0	2275.75	2148.1	1388.16	1066.72	2388.86	1712.47	3479.48	2605.29	3043.66	2821.01	2097.71	1533.08	3343.76	2777.48	5239.84	2940.03	0	0	0	0	0
sp|P84095|RHOG_HUMAN	P84095	P84095	RHOG	RHOG	RHOG	Rho-related GTP-binding protein RhoG OS=Homo sapiens GN=RHOG PE=1 SV=1	HUMAN	M	PM						10	5	6	10	9	9	3105.97	3067.45	2556.73	3027.24	2260.32	3094.39	3299.14	3193.61	1418.82	1439.17	919.848	889.125	1394.62	1012.33	1992.21	1397.61	1073.97	1087.57	710.953	838.277	1201.34	841.688	1431.36	1264.42	1883.78	1618.9	1838.36	1481.9	1379.42
sp|Q12846|STX4_HUMAN	Q12846	Q12846	STX4	STX4	STX4	Syntaxin-4 OS=Homo sapiens GN=STX4 PE=1 SV=2	HUMAN	M	PM		CS	XC			11	5	3	15	12	8	3187.09	2999.16	2792.9	2858.22	2450.67	3481.23	3374.21	3341.57	893.057	441.572	541.517	705.678	556.883	615.374	547.429	621.861	480.528	622.148	501.952	664.083	810.456	554.369	501.446	519.444	2312.15	2196.34	2247.95	2160.14	2058.46
sp|Q13162|PRDX4_HUMAN	Q13162	Q13162	PRDX4	PRDX4	PRDX4	Peroxiredoxin-4 OS=Homo sapiens GN=PRDX4 PE=1 SV=1	HUMAN					XC	Nuc		31	5	6	21	25	22	10063.1	8792.59	10013.9	9915.9	10124.2	9391.2	9415.27	9570.77	743.209	1810.58	1233.18	1364.4	905.799	2156.6	1210.61	744.335	1734	1321.29	1453.08	1804.5	1494.79	2809.51	2038.72	1916.59	3169.49	4367.61	2661.35	3042.56	2910.63
sp|Q14194-2|DPYL1_HUMAN	Q14194-2	Q14194	DPYL1	CRMP1	CRMP1	Isoform LCRMP-1 of Dihydropyrimidinase-related protein 1 OS=Homo sapiens GN=CRMP1	HUMAN								11	5	3	20	7	6	4037.78	3247.47	3220.89	3746.83	3376.28	3336.95	3246.14	3170.59	1085.98	3218.08	1089.32	1612.18	1214.65	1407.02	1391.43	1314.98	618.962	666.078	552.979	688.975	752.086	889.963	731.915	847.402	3647.31	3263.22	3484.53	3172.43	3126.44
sp|Q14644|RASA3_HUMAN	Q14644	Q14644	RASA3	RASA3	RASA3	Ras GTPase-activating protein 3 OS=Homo sapiens GN=RASA3 PE=1 SV=3	HUMAN	M	PM						13	5	5	14	12	19	2802.28	2828.64	2228.16	2162.54	2164.51	3067.43	2965.45	3066.62	821.137	1059.21	654.725	555.478	778.62	574.147	1043.57	748.283	522.679	526.162	325.81	254.829	551.191	288.325	672.674	619.798	1962.16	1962.84	1912.45	2056.29	1838.12
sp|Q15392|DHC24_HUMAN	Q15392	Q15392	DHC24	DHCR24	DHCR24	Delta(24)-sterol reductase OS=Homo sapiens GN=DHCR24 PE=1 SV=2	HUMAN	M					Nuc		9	5	5	6	11	10	2989.1	2579.24	2767.83	2616.76	2563.9	2635.4	2562.46	2568.89	1133.06	2565.5	1256.17	1352.4	1172.4	862.59	917.372	1376.15	1886.58	1857.97	1627.61	1513.03	1404.3	1105.58	1396.11	1872.23	1376.65	1273.65	1375.31	1337.1	1292.73
sp|Q15942|ZYX_HUMAN	Q15942	Q15942	ZYX	ZYX	ZYX	Zyxin OS=Homo sapiens GN=ZYX PE=1 SV=1	HUMAN	M	PM				Nuc		72	5	8	79	79	79	27992.3	22720.3	22778.2	22560.9	23921.8	20655.7	21088.6	20689.1	488.822	1088.56	788.806	830.048	695.456	774.88	616.954	606.074	2001.24	1907.68	2385.34	2346.53	1592.69	2025.31	1894.89	2445.63	12146.3	12648.2	11816.3	12862.6	11824.3
sp|Q5JRX3-2|PREP_HUMAN	Q5JRX3-2	Q5JRX3	PREP	PITRM1	PITRM1	Isoform 2 of Presequence protease, mitochondrial OS=Homo sapiens GN=PITRM1	HUMAN								42	5	1	35	46	37	8573.91	8414.88	9245.89	9368.47	8584.58	9395.2	9662.41	9456.82	663.992	1774.58	897.574	1138.45	638.44	1240.2	781.143	762.052	61.2062	73.6973	93.0691	106.648	58.6361	161.43	71.3937	66.7563	5860.76	5750.99	5691.24	5839.49	5661.59
sp|Q5VUB5|F1711_HUMAN	Q5VUB5	Q5VUB5	F1711	FAM171A1	FAM171A1	Protein FAM171A1 OS=Homo sapiens GN=FAM171A1 PE=1 SV=1	HUMAN	M							1	5	8	2	7	2	240.17	309.433	211.072	220.831	171.055	340.079	318.345	330.793	1367.07	923.455	918.944	806.503	1348.07	511.532	868.642	1411.29	1713.77	1693.38	1265.25	1164.56	1730.56	701.805	1138.25	1797.91	238.928	261.793	244.169	209.746	206.854
sp|Q6NSJ0|K1161_HUMAN	Q6NSJ0	Q6NSJ0	K1161	KIAA1161	KIAA1161	Uncharacterized family 31 glucosidase KIAA1161 OS=Homo sapiens GN=KIAA1161 PE=1 SV=2	HUMAN	M							0	5	6	0	0	0	0	0	0	0	0	0	0	0	1368.68	1077.72	1068.28	1052.24	1414.85	1023.01	1488.28	1523.91	1244.15	874.649	870.736	875.841	1044.25	783.261	1378.72	901.472	0	0	0	0	0
sp|Q6UXM1|LRIG3_HUMAN	Q6UXM1	Q6UXM1	LRIG3	LRIG3	LRIG3	Leucine-rich repeats and immunoglobulin-like domains protein 3 OS=Homo sapiens GN=LRIG3 PE=2 SV=1	HUMAN	M	PM			XC			1	5	5	1	4	5	453.912	548.188	232.117	229.457	219.863	615.844	647.661	690.791	431.893	310.971	399.236	387.36	441.216	207.787	117.468	465.9	763.526	554.155	565.109	601.052	544.774	410.909	253.865	692.789	102.621	102.929	77.2271	87.8129	69.6001
sp|Q6ZUK4|TMM26_HUMAN	Q6ZUK4	Q6ZUK4	TMM26	TMEM26	TMEM26	Transmembrane protein 26 OS=Homo sapiens GN=TMEM26 PE=1 SV=1	HUMAN	M						ShG	0	5	3	0	1	0	0	0	0	0	0	0	0	0	1364.77	1169.94	1332.03	1047.61	1423.12	1095.54	1230.95	1558.5	792.022	725.22	701.142	584.279	870.918	513.791	601.164	743.264	0	0	0	0	0
sp|Q76ZQ4|A13_VACCW	Q76ZQ4	Q76ZQ4	A13	VACWR132	A13	Virion membrane protein A13 OS=Vaccinia virus (strain Western Reserve) GN=VACWR132 PE=1 SV=1	VACCW								4	5	2	4	3	1	52.9714	48.2568	2292.54	3271.76	2094.25	473.835	472.331	380.134	201.878	248.541	1804.89	5673.87	227.241	492.093	167.4	178.486	60.7692	81.6683	361.056	1506.58	61.5951	351.482	3.45923	59.3084	200.038	236.086	318.489	193.631	449.749
sp|Q8J025|APCD1_HUMAN	Q8J025	Q8J025	APCD1	APCDD1	APCDD1	Protein APCDD1 OS=Homo sapiens GN=APCDD1 PE=1 SV=1	HUMAN	M	PM						0	5	11	0	1	0	0	0	0	0	0	0	0	0	959.311	401.314	666.985	487.177	850.245	753.773	683.637	756.525	2243.6	1558.28	1083.57	1085.41	1589.28	1211.66	1182.27	1386.03	0	0	0	0	0
sp|Q8NC01|CLC1A_HUMAN	Q8NC01	Q8NC01	CLC1A	CLEC1A	CLEC1A	C-type lectin domain family 1 member A OS=Homo sapiens GN=CLEC1A PE=2 SV=2	HUMAN	M	PM						0	5	5	0	0	0	0	0	0	0	0	0	0	0	974.906	802.781	857.954	733.845	990.252	897.922	1160.83	1125.03	1364.46	1403.39	1301.25	1161	1672.95	1137.35	1706.53	1256.08	0	0	0	0	0
sp|Q8TCT9|HM13_HUMAN	Q8TCT9	Q8TCT9	HM13	HM13	HM13	Minor histocompatibility antigen H13 OS=Homo sapiens GN=HM13 PE=1 SV=1	HUMAN	M	PM		CS				17	5	12	11	12	12	4634.35	5382.6	4740.64	6111.38	3702.82	5773.87	6312.98	5864.62	570.002	868.37	1950.9	1434.02	742.862	3341.69	1046.03	660.567	1722.34	2540.64	2967.88	2766.31	1775.82	5094.76	2049.97	1637.47	2129.21	1985.19	2086.7	1720.24	1840.27
sp|Q8WWI5|CTL1_HUMAN	Q8WWI5	Q8WWI5	CTL1	SLC44A1	SLC44A1	Choline transporter-like protein 1 OS=Homo sapiens GN=SLC44A1 PE=1 SV=1	HUMAN	M	PM						3	5	3	3	3	5	639.342	742.241	406.644	450.066	409.804	676.441	646.931	662.03	848.785	668.919	767.894	639.47	738.506	859.323	890.65	884.477	935.893	1232.96	924.564	912.456	1185.92	1037.17	980.755	927.916	605.113	630.931	569.929	604.761	603.56
sp|Q92520|FAM3C_HUMAN	Q92520	Q92520	FAM3C	FAM3C	FAM3C	Protein FAM3C OS=Homo sapiens GN=FAM3C PE=1 SV=1	HUMAN	M				XC			9	5	4	9	9	6	2509.74	2192.72	2631.04	2554.48	2371.55	2500.85	2448.53	2576.92	481.779	756.31	1614.48	1603.21	632.7	5151.48	2058.94	323.799	366.778	632.092	850.987	1136.7	475.673	3626.72	1092.33	249.777	1870.8	1975.1	1822.31	1736.22	1899.39
sp|Q969X1|LFG3_HUMAN	Q969X1	Q969X1	LFG3	TMBIM1	TMBIM1	Protein lifeguard 3 OS=Homo sapiens GN=TMBIM1 PE=1 SV=2	HUMAN	M							2	5	3	0	1	1	291.121	400.331	203.161	416.615	154.966	608.938	644.161	723.884	1179.56	500.352	615.86	647.026	608.683	764.482	504.231	890.718	193.278	287.208	243.833	315.896	493.157	351.162	166.317	207.055	0	0	0	0	0
sp|Q96JB5-4|CK5P3_HUMAN	Q96JB5-4	Q96JB5	CK5P3	CDK5RAP3	CDK5RAP3	Isoform 4 of CDK5 regulatory subunit-associated protein 3 OS=Homo sapiens GN=CDK5RAP3	HUMAN	M					Nuc		11	5	2	14	18	17	2333.48	2160.94	2467.89	2358.88	2524.86	2331.21	2335.71	2445.6	730.354	1149.38	577.503	1014.44	831.02	753.386	1045.03	1053.22	628.731	514.581	386.697	392.714	475.511	848.837	972.355	923.414	2044.05	1805.42	2067.13	1936.52	1794.78
sp|Q9BQE3|TBA1C_HUMAN	Q9BQE3	Q9BQE3	TBA1C	TUBA1C	TUBA1C	Tubulin alpha-1C chain OS=Homo sapiens GN=TUBA1C PE=1 SV=1	HUMAN						Nuc		31	5	12	100	69	43	8195.43	7157.55	7709.72	7607.52	7998.76	6278.03	6191.76	5943.61	874.839	982.155	940.417	932.509	822.105	664.331	874.224	1028.34	2177.39	2329.79	2006.22	2051.05	1905.5	1909.54	2345.29	2261.41	15328.2	14458.1	15927.7	15037.1	14674.9
sp|Q9C0C4|SEM4C_HUMAN	Q9C0C4	Q9C0C4	SEM4C	SEMA4C	SEMA4C	Semaphorin-4C OS=Homo sapiens GN=SEMA4C PE=1 SV=2	HUMAN	M				XC			0	5	6	2	3	2	0	0	0	0	0	0	0	0	604.446	528.209	989.965	963.285	547.066	791.428	557.274	583.578	902.232	956.224	1162.28	1402.57	766.103	1323.96	892.782	1731.11	245.302	218.111	233.459	246.597	226.054
sp|Q9H1J7|WNT5B_HUMAN	Q9H1J7	Q9H1J7	WNT5B	WNT5B	WNT5B	Protein Wnt-5b OS=Homo sapiens GN=WNT5B PE=2 SV=2	HUMAN	M	PM		CS	XC			8	5	4	8	8	7	1749.99	1846.91	1556.96	1546.38	1547.2	2360.64	2208.32	2422.1	995.232	815.948	1254.79	1145.07	1077.42	956.39	820.529	1353.5	812.105	1026.41	833.887	1071.88	748.645	1030.45	595.028	731.216	1110.37	1051.4	1114.22	994.671	1018.12
sp|Q9H5V8|CDCP1_HUMAN	Q9H5V8	Q9H5V8	CDCP1	CDCP1	CDCP1	CUB domain-containing protein 1 OS=Homo sapiens GN=CDCP1 PE=1 SV=3	HUMAN	M	PM			XC			1	5	3	0	1	1	635.957	625.967	780.374	684.3	561.786	585.113	581.024	512.761	522.553	568.545	414.412	507.23	508.921	389.962	430.056	535.236	645.513	536.581	676.404	624.211	639.852	575.709	839.636	749.918	0	0	0	0	0
sp|Q9HCJ1|ANKH_HUMAN	Q9HCJ1	Q9HCJ1	ANKH	ANKH	ANKH	Progressive ankylosis protein homolog OS=Homo sapiens GN=ANKH PE=1 SV=2	HUMAN	M	PM						0	5	8	0	0	0	0	0	0	0	0	0	0	0	1113.47	1037.78	1320.62	1106.8	1075.06	1619.38	1914.72	833.699	2319.22	3034.37	2482.54	2865.65	2867.02	2706.59	3362.97	2642.18	0	0	0	0	0
sp|Q9NPR2|SEM4B_HUMAN	Q9NPR2	Q9NPR2	SEM4B	SEMA4B	SEMA4B	Semaphorin-4B OS=Homo sapiens GN=SEMA4B PE=1 SV=3	HUMAN	M	PM			XC			0	5	4	0	0	0	0	0	0	0	0	0	0	0	695.716	514.801	602.171	692.974	739.411	828.433	806.285	764.116	620.299	572.266	549.553	718.437	658.01	810.453	740.767	666.576	0	0	0	0	0
sp|Q9NQS3-3|NECT3_HUMAN	Q9NQS3-3	Q9NQS3	NECT3	NECTIN3	NECTIN3-3	Isoform 3 of Nectin-3 OS=Homo sapiens GN=NECTIN3	HUMAN	M	PM						0	5	9	0	1	1	0	0	0	0	0	0	0	0	1162.87	1049.54	1133.05	1056.42	1211.32	1699.42	2250.53	1124.9	2676.93	2956.99	2710.64	2419.43	2847.19	4283.71	5275.9	2484.81	0	0	0	0	0
sp|Q9NSD9|SYFB_HUMAN	Q9NSD9	Q9NSD9	SYFB	FARSB	FARSB	Phenylalanine--tRNA ligase beta subunit OS=Homo sapiens GN=FARSB PE=1 SV=3	HUMAN	M							27	5	4	30	28	29	8655.18	7450.53	8958.11	8528.32	8670.52	7111.74	6982.94	6837.67	787.23	1238.18	595.744	875.106	695.648	650.654	770.319	901.109	720.349	677.783	529.281	564.582	634.435	730.133	801.951	890.062	6589.81	6255.55	6687.03	6734.35	6643.07
sp|Q9NVA2-2|SEP11_HUMAN	Q9NVA2-2	Q9NVA2	SEPTIN11	SEPTIN11	SEPTIN11	Isoform 2 of Septin-11 OS=Homo sapiens GN=SEPT11	HUMAN								37	5	2	25	32	30	13125.2	13615.6	11494.8	12432.9	11624.1	12982.3	13443.7	12952.2	836.35	1570.85	965.272	1601.49	1130.9	1416	1556.26	1034.23	202.484	212.305	265.55	330.376	226.806	444.186	308.888	252.968	4736.34	4924.63	4430.5	4588.76	4312.05
sp|Q9NWB6|ARGL1_HUMAN	Q9NWB6	Q9NWB6	ARGL1	ARGLU1	ARGLU1	Arginine and glutamate-rich protein 1 OS=Homo sapiens GN=ARGLU1 PE=1 SV=1	HUMAN								11	5	4	10	12	9	3020.49	2894.72	2768.73	2649.7	2764.55	3345.07	3207.21	3441.61	830.118	1477.66	1300.41	1135.43	1227.63	1958.18	1205.8	1102.59	472.533	606.547	596.267	575.15	553.078	971.839	518.308	513.83	1935.71	1580.25	1935.58	1643.18	1628.26
sp|Q9NZ01|TECR_HUMAN	Q9NZ01	Q9NZ01	TECR	TECR	TECR	Very-long-chain enoyl-CoA reductase OS=Homo sapiens GN=TECR PE=1 SV=1	HUMAN	M					Nuc		11	5	1	4	11	9	3322.28	3249.04	3647.17	3767.71	3475.99	3787.99	3665.13	3597.68	1666.92	1123.04	1643.52	1664.01	1630.55	1708.16	1762.78	1760.97	655.333	750.227	555.766	732.528	586.823	671.23	699.811	673.212	775.05	641.412	783.744	649.314	830.232
sp|Q9NZW5|MPP6_HUMAN	Q9NZW5	Q9NZW5	MPP6	MPP6	MPP6	MAGUK p55 subfamily member 6 OS=Homo sapiens GN=MPP6 PE=1 SV=2	HUMAN	M	PM						8	5	3	4	6	9	1944.63	1980.94	1994.52	2049.41	1901.36	2230.67	2230.45	2201.02	2178.48	1995.68	1475.74	1253.18	2925.83	1502.21	3581.16	2493.34	948.134	754.831	596.759	658.885	579.8	784.023	1635.8	1074.09	769.411	968.762	712.32	932.441	917.83
sp|Q9P0T7|TMEM9_HUMAN	Q9P0T7	Q9P0T7	TMEM9	TMEM9	TMEM9	Transmembrane protein 9 OS=Homo sapiens GN=TMEM9 PE=1 SV=1	HUMAN	M							0	5	4	1	0	1	0	0	0	0	0	0	0	0	406.324	438.392	684.208	908.106	480.916	1145.13	1750.3	425.378	256.444	237.849	486.684	672.28	239.643	1111.53	1350.53	209	98.3051	112.907	113.409	107.692	127.607
sp|Q9P258|RCC2_HUMAN	Q9P258	Q9P258	RCC2	RCC2	RCC2	Protein RCC2 OS=Homo sapiens GN=RCC2 PE=1 SV=2	HUMAN	M	PM						22	5	3	24	32	23	6499.96	6545.39	6599.62	6272.59	6647.58	6447.79	6222.8	6462.44	592.013	7733.94	658.94	1501.28	829.178	856.562	943.081	1006.33	486.96	463.342	433.994	776.791	438.929	935.027	526.94	745.403	4552.83	4441.22	4791.57	4030.41	4393.41
sp|Q9P2E9|RRBP1_HUMAN	Q9P2E9	Q9P2E9	RRBP1	RRBP1	RRBP1	Ribosome-binding protein 1 OS=Homo sapiens GN=RRBP1 PE=1 SV=4	HUMAN	M							222	5	4	180	165	152	61958.9	60658.3	64000.1	64400.7	61911.9	64970.7	67968.9	64076.1	439.436	1199.99	1060.4	1207.08	514.065	1461.66	724.578	502.468	501.649	345.366	520.174	906.466	610.296	926.022	438.903	360.066	31989	32678.8	33385.4	32099.2	30932.2
sp|Q9UGP8|SEC63_HUMAN	Q9UGP8	Q9UGP8	SEC63	SEC63	SEC63	Translocation protein SEC63 homolog OS=Homo sapiens GN=SEC63 PE=1 SV=2	HUMAN	M							30	5	5	39	35	40	8848.56	8954.52	9544.65	9696.99	9462.64	9741.81	9826.83	9512.64	697.079	859.163	929.674	1070.02	796.713	1273.85	1108.32	872.938	440.614	426.214	395.606	453.636	407.534	708.757	458.91	511.622	7039.63	6479.78	6872.52	7033.95	6859.69
sp|Q9UHI8|ATS1_HUMAN	Q9UHI8	Q9UHI8	ATS1	ADAMTS1	ADAMTS1	A disintegrin and metalloproteinase with thrombospondin motifs 1 OS=Homo sapiens GN=ADAMTS1 PE=1 SV=4	HUMAN	M							14	5	2	10	5	11	3364.06	3692.54	2503.44	2248.21	2331.98	5059.23	4613.11	4999.21	1082.67	920.002	966.117	1154.13	1151.15	1811.41	1374.93	1322.43	399.035	512.25	609.968	405.265	386.95	544.225	398.304	396.633	1497.84	1441.23	1382.03	1484.01	1185.66
sp|Q9UHX3|AGRE2_HUMAN	Q9UHX3	Q9UHX3	AGRE2	ADGRE2	ADGRE2	Adhesion G protein-coupled receptor E2 OS=Homo sapiens GN=ADGRE2 PE=1 SV=2	HUMAN	M	PM						0	5	5	1	0	0	0	0	0	0	0	0	0	0	754.595	720.496	819.962	734.142	861.001	704.545	779.628	789.38	1647.95	2059.89	1955.74	1739.8	1929.83	1619.21	1555.64	1874.73	272.466	284.268	280.596	278.877	304.906
sp|Q9UJ14|GGT7_HUMAN	Q9UJ14	Q9UJ14	GGT7	GGT7	GGT7	Gamma-glutamyltransferase 7 OS=Homo sapiens GN=GGT7 PE=1 SV=2	HUMAN	M	PM						2	5	4	1	0	0	308.318	292.242	294.846	286.242	304.488	313.945	337.572	343.362	628.592	621.071	738.569	847.14	627.75	1422.52	1394.9	563.216	656.525	593.275	995.025	1055.25	655.027	1668.98	2198.3	672.899	210.25	168.492	159.704	206.971	207.803
sp|Q9ULM3|YETS2_HUMAN	Q9ULM3	Q9ULM3	YETS2	YEATS2	YEATS2	YEATS domain-containing protein 2 OS=Homo sapiens GN=YEATS2 PE=1 SV=2	HUMAN								8	5	5	10	4	2	1135	1849.95	1089.26	1109.31	1157.47	1512.76	1467.78	1434.23	5968.5	2555.4	4805.97	3692.78	5160.65	3619.17	4980.45	4956.46	3469.98	3474.13	3703.72	3061.07	3536.27	2860.08	3601.7	3202.7	1036.84	1064.47	1065.54	1008.84	1053.38
sp|Q9UN66|PCDB8_HUMAN	Q9UN66	Q9UN66	PCDB8	PCDHB8	PCDHB8	Protocadherin beta-8 OS=Homo sapiens GN=PCDHB8 PE=2 SV=3	HUMAN	M	PM						0	5	13	2	1	0	0	0	0	0	0	0	0	0	803.929	603.2	497.718	425.056	1004.82	328.629	269.266	922.927	4454.46	3898.14	2407.75	2237.73	4822.2	1405.04	994.503	5124.63	303.089	318.351	307.373	329.497	240.985
sp|Q9Y277-2|VDAC3_HUMAN	Q9Y277-2	Q9Y277	VDAC3	VDAC3	VDAC3	Isoform 2 of Voltage-dependent anion-selective channel protein 3 OS=Homo sapiens GN=VDAC3	HUMAN	M					Nuc		22	5	2	23	23	15	4867.25	4454.73	4990.39	5224.85	4490	5245.87	5516.13	5244.61	732.628	1171.89	1761.42	1831.14	937.489	3698.79	1105.57	686.46	350.967	376.108	678.881	687.964	348.502	912.306	462.314	331.01	5239.22	4789.25	4784.46	4450.75	4604.85
sp|Q9Y2G3|AT11B_HUMAN	Q9Y2G3	Q9Y2G3	AT11B	ATP11B	ATP11B	Probable phospholipid-transporting ATPase IF OS=Homo sapiens GN=ATP11B PE=1 SV=2	HUMAN	M	PM						9	5	4	7	6	6	908.02	1085.14	879.134	1003.76	838.452	1197.89	1163.03	1162.69	747.008	636.062	751.761	873.646	920.295	764.783	1082.96	711.543	1087.52	967.982	1033.94	1349.52	948.548	1044.18	1351.35	1113.17	1096.91	1166.73	1039.2	990.259	1100.72
sp|Q9Y5G7|PCDG6_HUMAN	Q9Y5G7	Q9Y5G7	PCDG6	PCDHGA6	PCDHGA6	Protocadherin gamma-A6 OS=Homo sapiens GN=PCDHGA6 PE=2 SV=1	HUMAN	M	PM						1	5	6	1	0	0	180.056	275.204	67.6556	76.7511	55.7703	219.79	225.384	224.84	1334.67	929.838	676.171	561.59	1640.5	393.38	405.74	1597.32	2104.27	1612.68	996.199	788.3	2116.42	511.248	494.732	2183.53	322.103	337.016	264.635	282.583	188.116
sp|Q9Y5X1|SNX9_HUMAN	Q9Y5X1	Q9Y5X1	SNX9	SNX9	SNX9	Sorting nexin-9 OS=Homo sapiens GN=SNX9 PE=1 SV=1	HUMAN	M	PM						27	5	6	35	28	22	6131.76	5835.65	6080.88	5862.4	6229.74	5871.49	5723.08	5732	590.672	692.18	731.333	975.972	608.477	950.176	665.094	643.662	806.139	930.462	873.357	915.777	784.464	858.068	817.262	789.792	7133.15	7329.65	7034.84	7065.85	6964.46
sp|A0AVT1|UBA6_HUMAN	A0AVT1	A0AVT1	UBA6	UBA6	UBA6	Ubiquitin-like modifier-activating enzyme 6 OS=Homo sapiens GN=UBA6 PE=1 SV=1	HUMAN								38	4	4	39	54	48	14388.9	13569.3	13773.1	13422.6	13723.6	10503.3	10426	10197.2	320.086	785.564	283.483	570.649	381.169	354.477	398.536	456.306	1178.73	981.287	761.784	1216.65	1068.45	1895.45	1493.92	1507.91	8070.97	10115.3	8577.21	8382.49	7756.43
sp|O00206|TLR4_HUMAN	O00206	O00206	TLR4	TLR4	TLR4	Toll-like receptor 4 OS=Homo sapiens GN=TLR4 PE=1 SV=2	HUMAN	M	PM		CS				0	4	1	0	0	0	0	0	0	0	0	0	0	0	310.176	298.214	315.916	310.485	362.033	226.705	309.385	378.339	71.0529	70.1657	73.7273	75.4813	65.3817	49.3849	50.584	67.8613	0	0	0	0	0
sp|O00268|TAF4_HUMAN	O00268	O00268	TAF4	TAF4	TAF4	Transcription initiation factor TFIID subunit 4 OS=Homo sapiens GN=TAF4 PE=1 SV=2	HUMAN								7	4	1	6	11	9	1017.72	1070.09	1039.14	1014.44	1126.33	1153.98	1142.34	1198.6	379.954	785.177	429.292	514.887	384.603	560.862	493.007	447.169	163.167	194.951	196.087	194.779	175.425	201.198	192.349	192.656	894.946	810.61	903.664	923.219	888.471
sp|O00481|BT3A1_HUMAN	O00481	O00481	BT3A1	BTN3A1	BTN3A1	Butyrophilin subfamily 3 member A1 OS=Homo sapiens GN=BTN3A1 PE=1 SV=3	HUMAN	M	PM						1	4	13	1	0	1	177.945	250.495	159.211	165.689	161.731	239.2	234.8	238.227	1320.79	1130.14	1053.06	934.695	1342.49	907.688	1228.66	1322.81	3291.55	3334.07	2861.94	2696.9	3555.65	2599.36	3253.03	3259.63	135.358	109.777	129.054	114.604	112.06
sp|O14735|CDIPT_HUMAN	O14735	O14735	CDIPT	CDIPT	CDIPT	CDP-diacylglycerol--inositol 3-phosphatidyltransferase OS=Homo sapiens GN=CDIPT PE=1 SV=1	HUMAN	M	PM						0	4	2	1	1	0	0	0	0	0	0	0	0	0	792.726	603.592	777.453	813.96	774.179	864.186	633.86	629.68	811.68	1120.01	811.992	919.819	1004.31	824.833	947.22	924.09	180.527	195.908	212.911	293.034	252.121
sp|O15258|RER1_HUMAN	O15258	O15258	RER1	RER1	RER1	Protein RER1 OS=Homo sapiens GN=RER1 PE=1 SV=1	HUMAN	M			CS				3	4	6	8	3	3	772.533	801.009	904.403	971.921	819.51	916.158	966.814	982.247	1274.38	969.122	1541.49	1495.53	1060.6	1535.9	1117.26	1058.8	2464.18	2594.66	2246.87	2462.84	2242.3	2939.62	2808.18	2152.35	1796.24	1771.41	1917.03	2031.68	2079.58
sp|O60831|PRAF2_HUMAN	O60831	O60831	PRAF2	PRAF2	PRAF2	PRA1 family protein 2 OS=Homo sapiens GN=PRAF2 PE=1 SV=1	HUMAN	M							4	4	1	6	3	3	429.925	351.71	352.308	454.93	447.831	412.451	455.463	398.55	508.214	528.374	717.482	656.637	597.441	899.066	556.165	550.999	123.408	110.926	148.755	140.903	120.578	154.872	114.838	129.566	615.232	669.44	592.254	743.726	738.663
sp|O75396|SC22B_HUMAN	O75396	O75396	SC22B	SEC22B	SEC22B	Vesicle-trafficking protein SEC22b OS=Homo sapiens GN=SEC22B PE=1 SV=4	HUMAN	M							19	4	2	22	20	15	4277.65	4305.16	4412.37	4835.79	4288.61	4528.47	4913.38	4378.79	1075.69	2376.09	1019.73	1408.66	1152.29	1328.31	1563.48	1336.3	472.571	449.111	327.748	520.093	435.851	688.399	651.941	527.418	2494.51	2443.7	2432.95	2439.94	2539.56
sp|O75400|PR40A_HUMAN	O75400	O75400	PR40A	PRPF40A	PRPF40A	Pre-mRNA-processing factor 40 homolog A OS=Homo sapiens GN=PRPF40A PE=1 SV=2	HUMAN	M							27	4	1	18	24	31	7660.08	7331.3	8375.6	7546.93	8333.88	8750.1	7999.18	8817	193.359	241.62	790.202	412.682	207.574	981.786	244.617	225.467	115.713	130.836	135.79	151.046	121.545	162.997	112.508	135.551	2857.03	2834.59	2796.6	2794.17	2924.23
sp|O95622|ADCY5_HUMAN	O95622	O95622	ADCY5	ADCY5	ADCY5	Adenylate cyclase type 5 OS=Homo sapiens GN=ADCY5 PE=1 SV=3	HUMAN	M	PM						0	4	2	1	0	0	0	0	0	0	0	0	0	0	814.913	712.021	867.136	685.942	1004.11	724.141	843.918	943.9	513.024	617.4	515.761	500.659	526.061	454.276	491.626	613.057	83.2539	81.0604	94.5637	104.282	91.4709
sp|O96005|CLPT1_HUMAN	O96005	O96005	CLPT1	CLPTM1	CLPTM1	Cleft lip and palate transmembrane protein 1 OS=Homo sapiens GN=CLPTM1 PE=1 SV=1	HUMAN	M	PM						9	4	3	12	6	7	2202.32	2114.37	2177.1	2192.63	2027.18	2647.8	2426.02	2724.28	508.514	824.245	1070.56	851.998	520.765	1616.41	628.737	536.548	388.388	466.21	578.199	564.683	481.505	938.712	444.757	394.774	1457.8	1646.69	1762.74	2259.26	2020.07
sp|P02787|TRFE_HUMAN	P02787	P02787	TRFE	TF	TF	Serotransferrin OS=Homo sapiens GN=TF PE=1 SV=3	HUMAN	M	PM		CS	XC			3	4	3	1	2	3	588.179	751.169	672.509	672.838	657.457	996.666	1050.85	1108.96	1516.33	1134.07	1120.28	1746.99	842.731	1151.17	1047.77	1469.28	1938.35	871.196	952.321	1093.64	706.255	1194.34	1073.82	1138.97	295.507	160.275	312.009	153.014	145.594
sp|P04195|CAHH_VACCW	P04195	P04195	CAHH	VACWR113	VACWR113	Cell surface-binding protein OS=Vaccinia virus (strain Western Reserve) GN=VACWR113 PE=2 SV=1	VACCW								37	4	9	22	21	21	1169.18	1075.57	12567.7	16305	11912.1	3000.54	3121.13	2681.39	235.429	228.326	727.093	1776.6	214.454	241.524	210.338	243.564	684.656	740.647	2424.89	5661.53	804.876	1199.9	603.468	797.741	469.105	570.269	657.594	442.626	1685.82
sp|P05997|CO5A2_HUMAN	P05997	P05997	CO5A2	COL5A2	COL5A2	Collagen alpha-2(V) chain OS=Homo sapiens GN=COL5A2 PE=1 SV=3	HUMAN					XC			22	4	2	47	51	31	18632.2	10974.3	6096.97	5662.86	5951.19	7049.5	6931.68	7235.83	333.131	340.845	374.299	381.087	686.318	745.01	294.139	398.925	200.254	180.251	163.76	176.011	200.282	184.441	143.713	217.829	10617.2	8997.86	9029.27	9042.98	7372.39
sp|P06737|PYGL_HUMAN	P06737	P06737	PYGL	PYGL	PYGL	Glycogen phosphorylase, liver form OS=Homo sapiens GN=PYGL PE=1 SV=4	HUMAN	M	PM						27	4	1	23	21	27	8038.9	7324.98	7492.7	7034.61	7279.94	6367.87	6093.72	6234.41	975.305	1434.32	864.956	1035.1	1112.12	1096.94	1162.67	1259.46	139.906	113.354	152.552	127.58	162.264	162.609	136.46	241.093	4202.68	3768.99	4233.08	4010.83	3836.38
sp|P06748|NPM_HUMAN	P06748	P06748	NPM	NPM1	NPM1	Nucleophosmin OS=Homo sapiens GN=NPM1 PE=1 SV=2	HUMAN	M					Nuc		109	4	7	136	123	90	24159.4	22593.2	26451	27180.1	26712.1	25251.6	25502.1	25737.8	804.538	2428.36	1301.81	1745.7	1038.88	1713.03	893.715	1092.64	951.746	1108.95	950.375	1268.9	886.825	1647.52	684.023	1133.09	21118.5	24879.4	23525.3	24721.3	25589.3
sp|P07205|PGK2_HUMAN	P07205	P07205	PGK2	PGK2	PGK2	Phosphoglycerate kinase 2 OS=Homo sapiens GN=PGK2 PE=1 SV=3	HUMAN						Nuc		12	4	5	15	21	25	4631.5	4545.54	3711	4547.52	4006.8	2794.17	3165.96	2867.52	1015.35	5591.77	949.425	1672.17	1109.75	964.408	1620.65	1398.66	946.062	1071.66	970.366	1235.63	1351.9	1601.36	1226.56	1086.04	2900.46	2990.37	3166.41	3238.24	3138.3
sp|P08237-3|PFKAM_HUMAN	P08237-3	P08237	PFKAM	PFKM	PFKM	Isoform 3 of ATP-dependent 6-phosphofructokinase, muscle type OS=Homo sapiens GN=PFKM	HUMAN	M	PM						20	4	4	21	31	26	4716.61	4354.25	4476.01	4364.17	4511.24	3656.71	3605.45	3626.4	972.631	1409.17	753.644	868.912	918.931	724.111	998.373	944.527	643.25	627.617	545.21	689.213	698.3	668.57	762.522	886.067	4057.91	3686.51	3900.3	3876.74	3911.9
sp|P09211|GSTP1_HUMAN	P09211	P09211	GSTP1	GSTP1	GSTP1	Glutathione S-transferase P OS=Homo sapiens GN=GSTP1 PE=1 SV=2	HUMAN					XC	Nuc		50	4	6	80	55	48	17195.9	14498.5	15027.1	14910.2	15472.2	10815	10696	10070.9	479.271	2426.14	364.663	795.732	674.108	659.478	1160.24	675.906	1018.51	564.725	609.177	813.47	828.683	1056.34	1241.53	981.365	13175.5	12627.5	12844.3	13396.9	12432.1
sp|P09493-10|TPM1_HUMAN	P09493-10	P09493	TPM1	TPM1	TPM1-10	Isoform 10 of Tropomyosin alpha-1 chain OS=Homo sapiens GN=TPM1	HUMAN	M							74	4	4	86	69	53	26024.5	23056.7	22489.9	23102.8	22993.5	25340.1	25420.1	26396.6	470.536	1933.65	955.007	1372.88	1113.42	1622	1096.02	704.277	707.938	611.705	949.079	1149.53	480.377	1854.37	659.334	921.485	18825.2	18499.3	18671.9	18501.2	17980.4
sp|P09603|CSF1_HUMAN	P09603	P09603	CSF1	CSF1	CSF1	Macrophage colony-stimulating factor 1 OS=Homo sapiens GN=CSF1 PE=1 SV=2	HUMAN	M	PM			XC			1	4	7	2	0	0	46.4942	47.1662	20.8513	21.2566	24.4562	26.1627	37.0502	27.215	1132.76	715.585	462.021	348.178	1071.9	343.215	470.259	1336.99	3377.47	3237.81	1983.78	1797.79	4007.6	1866.35	1748.41	3789.94	505.953	587.505	332.383	478.859	359.099
sp|P10301|RRAS_HUMAN	P10301	P10301	RRAS	RRAS	RRAS	Ras-related protein R-Ras OS=Homo sapiens GN=RRAS PE=1 SV=1	HUMAN	M	PM						15	4	3	17	16	13	2444.97	2443.55	2150.2	2395.89	2040.74	2625.7	2729.69	2776.48	277.528	258.166	275.729	223.524	320.399	284.297	458.269	296.923	353.978	312.105	270.464	248.822	290.787	282.288	449.37	383.601	2891.28	2414.89	2772.7	2283.97	2270.88
sp|P12036|NFH_HUMAN	P12036	P12036	NFH	NEFH	NEFH	Neurofilament heavy polypeptide OS=Homo sapiens GN=NEFH PE=1 SV=4	HUMAN						Nuc		7	4	2	8	4	5	2708.22	2196.48	2787.46	2803.3	2928.7	2786.89	2719.95	2832.58	1071.2	669.239	1416.29	1893.02	1124.47	1156.54	1844.16	992.236	746.38	984.55	1420.96	1465.54	967.61	971.72	1165.52	625.64	1830.57	2188.28	1750.36	1672.98	1442.25
sp|P15059|SPI2_VACCW	P15059	P15059	SPI2	SPI-2	B13	Serine proteinase inhibitor 2 OS=Vaccinia virus (strain Western Reserve) GN=SPI-2 PE=2 SV=2	VACCW								34	4	2	18	32	28	544.797	552.365	10641.4	10005.7	10779.7	9054.83	8717.59	8901.72	199.225	1728.52	952.415	1470.49	119.577	1839.5	179.031	99.9471	40.8187	237.833	387.727	498.975	21.4699	922.043	15.9946	6.71544	387.435	604.254	2883.23	403.131	4641.88
sp|P18464|1B51_HUMAN	P18464	P18464	1B51	HLA-B	HLA-B51	HLA class I histocompatibility antigen, B-51 alpha chain OS=Homo sapiens GN=HLA-B PE=1 SV=1	HUMAN	M	PM		CS				4	4	9	0	2	5	1132.21	1381.31	909.275	1037.67	849.664	1158.58	1295.25	1227.24	2173.72	2456.7	1953.59	1866.78	2425.59	1627.5	2011.42	2121.76	4738.24	4535.68	4326.55	3927.05	4754.47	3726.11	4421.62	4300.3	0	0	0	0	0
sp|P19827|ITIH1_HUMAN	P19827	P19827	ITIH1	ITIH1	ITIH1	Inter-alpha-trypsin inhibitor heavy chain H1 OS=Homo sapiens GN=ITIH1 PE=1 SV=3	HUMAN					XC			0	4	2	0	1	1	0	0	0	0	0	0	0	0	649.012	422.157	644.073	676.437	460.408	674.89	563.61	595.447	547.304	633.088	578.36	647.678	674.788	564.812	741.138	632.515	0	0	0	0	0
sp|P19883|FST_HUMAN	P19883	P19883	FST	FST	FST	Follistatin OS=Homo sapiens GN=FST PE=1 SV=2	HUMAN					XC			0	4	4	6	7	6	0	0	0	0	0	0	0	0	493.626	451.639	322.186	352.205	659.621	355.096	421.932	558.006	941.925	620.307	464.543	526.11	908.098	444.126	786.415	976.802	1093.4	909.284	975.274	906.69	771.347
sp|P21246|PTN_HUMAN	P21246	P21246	PTN	PTN	PTN	Pleiotrophin OS=Homo sapiens GN=PTN PE=1 SV=1	HUMAN	M				XC			6	4	4	8	8	5	1759.11	1722.3	1407.26	1539.86	1135.66	1497.78	1380.15	1347.86	1808.11	1047.64	1384.87	907.372	1694.42	856.183	1208.9	2059.49	1520.01	1381.14	1196.72	1018.82	2020.29	1016.32	1426.75	1444.15	1146.89	1122.85	1185.47	1106.33	1018.72
sp|P22307|NLTP_HUMAN	P22307	P22307	NLTP	SCP2	SCP2	Non-specific lipid-transfer protein OS=Homo sapiens GN=SCP2 PE=1 SV=2	HUMAN	M							33	4	1	32	29	39	7568.26	5866.38	7502.59	7201.83	7750.99	7127.53	7057.35	7252.5	363.633	1606.35	1104.48	1069.04	614.636	1420.86	579.715	551.366	94.9327	167.449	295.652	330.112	156.044	463.462	120.154	132.173	5753.67	5509.73	5649.72	5603.05	5583.3
sp|P22392-2|NDKB_HUMAN	P22392-2	P22392	NDKB	NME2	NME2	Isoform 3 of Nucleoside diphosphate kinase B OS=Homo sapiens GN=NME2	HUMAN	M					Nuc		66	4	2	62	78	72	24345.2	21226.2	21737.1	21731	22941.8	15634.1	15750.9	15084.4	971.067	3333.69	1044.09	2110.33	1595.92	1654.14	1818.25	1488.99	463.792	361.325	337.688	485.905	459.014	775.078	461.316	466.313	11326.8	12243.7	11081.2	12113.7	11968.7
sp|P23284|PPIB_HUMAN	P23284	P23284	PPIB	PPIB	PPIB	Peptidyl-prolyl cis-trans isomerase B OS=Homo sapiens GN=PPIB PE=1 SV=2	HUMAN	M					Nuc		58	4	5	47	43	52	17693.5	15074.3	17999.5	18743.3	18927.5	18508.3	18778.4	18737.3	513.855	1155.23	1262.12	1331.19	630.694	1741.51	754.574	508.222	589.906	581.651	1033.71	1372.02	721.163	1848.64	676.548	469.433	9395.15	11514.8	9338.74	10045.5	9886.27
sp|P23467-3|PTPRB_HUMAN	P23467-3	P23467	PTPRB	PTPRB	PTPRB	Isoform 3 of Receptor-type tyrosine-protein phosphatase beta OS=Homo sapiens GN=PTPRB	HUMAN	M	PM						0	4	1	0	0	0	0	0	0	0	0	0	0	0	846.451	653.377	783.938	809.661	830.291	699.604	900.618	942.674	179.316	217.899	180.885	164.478	155.975	193.319	218.746	201.069	0	0	0	0	0
sp|P23588|IF4B_HUMAN	P23588	P23588	IF4B	EIF4B	EIF4B	Eukaryotic translation initiation factor 4B OS=Homo sapiens GN=EIF4B PE=1 SV=2	HUMAN								66	4	4	62	56	54	16945.2	14492.9	16520.3	16757.5	16506	13229	13570.9	13006.2	461.478	1392.22	642.044	864.416	651.528	790.706	622.847	659.706	779.036	690.901	808.68	890.495	517.828	781.807	598.699	802.909	11680.6	11639.2	11287.5	12074.3	11250.6
sp|P26885|FKBP2_HUMAN	P26885	P26885	FKBP2	FKBP2	FKBP2	Peptidyl-prolyl cis-trans isomerase FKBP2 OS=Homo sapiens GN=FKBP2 PE=1 SV=2	HUMAN	M							12	4	1	7	11	11	2963.77	2790.87	3136.04	3303.9	3384.63	3011.44	3145.42	2988.09	309.96	442.404	486.83	521.222	329.676	611.929	329.958	346.594	50.9593	57.9894	59.0395	74.388	57.106	93.9189	57.6159	47.4685	613.046	720.159	568.808	733.975	735.151
sp|P27037|AVR2A_HUMAN	P27037	P27037	AVR2A	ACVR2A	ACVR2A	Activin receptor type-2A OS=Homo sapiens GN=ACVR2A PE=1 SV=1	HUMAN	M	PM		CS				0	4	4	0	0	0	0	0	0	0	0	0	0	0	422.281	501.479	547.483	578.923	355.31	300.364	749.684	430.791	729.928	1029.03	983.464	1061.41	710.147	509.181	1330.51	734.304	0	0	0	0	0
sp|P27695|APEX1_HUMAN	P27695	P27695	APEX1	APEX1	APEX1	DNA-(apurinic or apyrimidinic site) lyase OS=Homo sapiens GN=APEX1 PE=1 SV=2	HUMAN						Nuc		19	4	4	23	20	25	5871.97	4878.57	6096.83	5597.07	6337.41	4963.18	4674.31	4907.56	1087.08	6928.78	702.313	1171.79	1096.52	761.316	1326.78	1229.17	716.891	458.829	319.133	732.493	486.387	1334.86	1611.48	1484.95	3368.95	3187.4	3346.08	3475.58	3367.95
sp|P28482|MK01_HUMAN	P28482	P28482	MK01	MAPK1	MAPK1	Mitogen-activated protein kinase 1 OS=Homo sapiens GN=MAPK1 PE=1 SV=3	HUMAN						Nuc		10	4	3	20	13	14	3213.29	3105.94	3187.34	3074.29	3126.89	2548.26	2471.25	2423.27	838.969	4256.54	819.828	1238.97	1020.39	842.701	1172.39	1062.14	1368.78	1163.87	1047.59	1023.71	1061.51	1332.41	1323.84	1555.61	3992.17	3617.05	3935.53	3591.7	3251.36
sp|P29192|A6_VACCW	P29192	P29192	A6	VACWR125	A6	Protein A6 OS=Vaccinia virus (strain Western Reserve) GN=VACWR125 PE=1 SV=1	VACCW								115	4	11	26	45	33	2216.21	2096.02	26535.2	26777.4	27193	11389.4	11777.4	11088.3	116.187	194.779	1213.54	1754.56	103.686	340.701	66.2196	109.897	721.485	1142.69	3758.43	5979.82	742.844	2042.16	533.278	839.163	520.778	502.359	821.783	520.72	4634.83
sp|P30040|ERP29_HUMAN	P30040	P30040	ERP29	ERP29	ERP29	Endoplasmic reticulum resident protein 29 OS=Homo sapiens GN=ERP29 PE=1 SV=4	HUMAN	M			CS				39	4	1	36	46	38	7746.06	6830.36	8095.46	8338.38	8300.94	7795.29	7982.31	7774.79	296.809	656.535	655.93	795.382	341.906	1068.03	442.278	309.995	79.9721	71.5962	133.966	183.182	85.9691	275.36	96.6605	73.0749	5152.02	5424.66	5174.18	4982.08	5028.23
sp|P30042|ES1_HUMAN	P30042	P30042	ES1	C21orf33	C21orf33	ES1 protein homolog, mitochondrial OS=Homo sapiens GN=C21orf33 PE=1 SV=3	HUMAN								7	4	1	14	10	12	2115	1885.18	2096.88	2192.66	2194.41	2031.91	2228.29	2023.88	633.144	6091.6	690.508	2043.01	1217.9	855.287	1093.14	1634.51	221.847	114.46	87.2019	101.485	113.648	164.241	118.232	207.507	1773.31	2619.02	1746.99	2311.32	2214.91
sp|P30086|PEBP1_HUMAN	P30086	P30086	PEBP1	PEBP1	PEBP1	Phosphatidylethanolamine-binding protein 1 OS=Homo sapiens GN=PEBP1 PE=1 SV=3	HUMAN						Nuc		19	4	2	24	17	20	7686.58	6069.52	6518.47	6339.49	6945.83	4722.37	4348.92	4380.17	507.719	1259.28	692.258	1085.89	742.535	705.996	716.395	713.825	436.198	224.42	578.628	796.415	280.557	538.506	340.134	360.283	4183.37	4017.2	4015.45	4203.48	3877.63
sp|P30872|SSR1_HUMAN	P30872	P30872	SSR1	SSTR1	SSTR1	Somatostatin receptor type 1 OS=Homo sapiens GN=SSTR1 PE=1 SV=1	HUMAN	M	PM						0	4	3	0	1	1	0	0	0	0	0	0	0	0	510.697	465.464	459.588	382.174	592.432	426.057	592.344	575.903	499.053	530.703	564.076	454.894	613.42	505.092	550.421	638.143	0	0	0	0	0
sp|P31150|GDIA_HUMAN	P31150	P31150	GDIA	GDI1	GDI1	Rab GDP dissociation inhibitor alpha OS=Homo sapiens GN=GDI1 PE=1 SV=2	HUMAN								50	4	4	67	49	48	16215.2	15193.6	14974	14897.7	14844.3	11906.2	11896.4	11606.1	563.264	1306.92	596.189	938.574	755.852	766.589	960.919	851.071	717.894	676.521	712.877	1015.12	771.215	986.128	885.468	806.539	9507.34	11049.6	9349.59	10221.7	9488.12
sp|P31930|QCR1_HUMAN	P31930	P31930	QCR1	UQCRC1	UQCRC1	Cytochrome b-c1 complex subunit 1, mitochondrial OS=Homo sapiens GN=UQCRC1 PE=1 SV=3	HUMAN	M							24	4	3	24	21	20	5009.56	4737.42	4997.29	5221.42	4934.86	5219.75	5544.18	5239.59	542.269	1340.53	608.2	865.76	531.591	982.614	620.529	600.123	352.918	598.225	361.895	613.469	265.403	693.682	297.935	333.597	3102.61	2949.24	3056.07	2971.2	3001.68
sp|P31947|1433S_HUMAN	P31947	P31947	1433S	SFN	SFN	14-3-3 protein sigma OS=Homo sapiens GN=SFN PE=1 SV=1	HUMAN	M				XC	Nuc		6	4	11	5	7	5	1911.45	1705.45	1811.57	1702.03	1808.56	1678.54	1488.06	1629.5	1775.49	3428.21	1501.87	2394.34	2484.72	1684.48	2472.75	2011.19	1069.66	915.298	690.23	809.981	1072.53	963.922	893.24	1189.8	666.904	973.515	672.301	609.474	663.279
sp|P33176|KINH_HUMAN	P33176	P33176	KINH	KIF5B	KIF5B	Kinesin-1 heavy chain OS=Homo sapiens GN=KIF5B PE=1 SV=1	HUMAN	M							74	4	2	73	72	78	21359.5	20255.5	21606.7	21568.3	20688.2	17936.6	18726.9	17685.7	448.9	589.383	499.793	665.536	467.374	656.524	495.145	424.518	348.087	316.314	296.244	363.764	276.952	423.33	366.082	346.245	12771.9	12074.1	12899.2	13167.9	12336.1
sp|P35443|TSP4_HUMAN	P35443	P35443	TSP4	THBS4	THBS4	Thrombospondin-4 OS=Homo sapiens GN=THBS4 PE=1 SV=2	HUMAN	M				XC			0	4	3	0	0	0	0	0	0	0	0	0	0	0	612.275	284.664	387.421	515.182	394.567	401.515	369.26	572.868	477.362	460.113	374.076	477.286	413.485	350.077	579.42	572.042	0	0	0	0	0
sp|P36021|MOT8_HUMAN	P36021	P36021	MOT8	SLC16A2	SLC16A2	Monocarboxylate transporter 8 OS=Homo sapiens GN=SLC16A2 PE=1 SV=2	HUMAN	M	PM						2	4	8	2	3	2	219.522	185.959	182.389	198.16	160.077	239.209	211.302	248.306	449.518	294.967	392.187	385.925	428.181	377.197	467.712	380.98	578.449	769.607	638.339	785.62	736.244	689.066	660.549	743.012	166.95	163.622	145.433	163.045	158.044
sp|P40925-3|MDHC_HUMAN	P40925-3	P40925	MDHC	MDH1	MDH1	Isoform 3 of Malate dehydrogenase, cytoplasmic OS=Homo sapiens GN=MDH1	HUMAN					XC			33	4	3	31	26	29	13265	11891.9	12156.4	12008.8	12180.8	8736.12	8594.75	8553.56	397.556	692.046	360.592	450.837	358.324	373.994	366.562	444.596	208.328	182.174	203.59	263.698	249.991	305.147	208.264	192.118	5648.14	5593.39	5343.14	5201.68	4843.46
sp|P42702|LIFR_HUMAN	P42702	P42702	LIFR	LIFR	LIFR	Leukemia inhibitory factor receptor OS=Homo sapiens GN=LIFR PE=1 SV=1	HUMAN	M	PM						0	4	2	0	0	0	0	0	0	0	0	0	0	0	1688.41	511.735	937.742	1163.04	1335.58	1601.96	677.684	1654.25	931.178	920.192	843.308	892.779	903.822	774.171	876.904	899.58	0	0	0	0	0
sp|P42765|THIM_HUMAN	P42765	P42765	THIM	ACAA2	ACAA2	3-ketoacyl-CoA thiolase, mitochondrial OS=Homo sapiens GN=ACAA2 PE=1 SV=2	HUMAN	M							35	4	4	45	40	35	6200.95	5716	6572.95	6518.8	6713.22	6857.14	6714.53	6885.34	495.925	1653.2	449.387	1117.9	627.431	537.791	682.835	923.986	566.139	439.192	466.791	673.577	491.994	576.709	549.053	777.126	5865.48	5795.08	5730.39	5859.54	6190.57
sp|P43487|RANG_HUMAN	P43487	P43487	RANG	RANBP1	RANBP1	Ran-specific GTPase-activating protein OS=Homo sapiens GN=RANBP1 PE=1 SV=1	HUMAN						Nuc		16	4	3	14	22	15	5582.16	4823.71	5432.12	5292.65	5452.11	3767.06	3826.98	4022.97	680.152	3956.58	687.592	1862.47	1113.74	937.61	1642.26	1285.65	579.635	526.957	404.335	594.668	539.005	1185.21	1036.07	691.098	2598.32	2718.27	2532.02	3076.9	2891.17
sp|P45974|UBP5_HUMAN	P45974	P45974	UBP5	USP5	USP5	Ubiquitin carboxyl-terminal hydrolase 5 OS=Homo sapiens GN=USP5 PE=1 SV=2	HUMAN								50	4	8	39	55	43	15207.9	13822.1	14628.7	13997.4	14823.3	10898.4	11050.7	10668.8	952.799	1648.09	985.348	1530.41	1168.8	1407.46	1358.22	1182.9	902.782	871.392	746.665	1035.35	699.605	1076.22	875.51	1152.05	7024.82	6334.1	6910.63	6814.68	6397.2
sp|P46060|RAGP1_HUMAN	P46060	P46060	RAGP1	RANGAP1	RANGAP1	Ran GTPase-activating protein 1 OS=Homo sapiens GN=RANGAP1 PE=1 SV=1	HUMAN	M							47	4	0	34	41	32	9493.84	10234.6	10216.4	10340.3	10415.7	8118.06	8316.98	7897.65	415.764	452.874	363.748	499.582	425.626	446.004	528.254	371.662	0	0	0	0	0	0	0	0	6323.53	6041.79	6292.18	6201.36	6121.85
sp|P46777|RL5_HUMAN	P46777	P46777	RL5	RPL5	RPL5	60S ribosomal protein L5 OS=Homo sapiens GN=RPL5 PE=1 SV=3	HUMAN	M					Nuc		101	4	2	98	96	107	24274	21288.8	24221.3	25275.7	24635.2	22435	23134.1	22107.1	254.682	373.368	386.256	392.591	263.206	397.524	249.396	290.893	158.216	141.813	139.365	203.36	144.289	178.335	167.662	150.309	18386.1	17152.8	17899.8	17310.3	17788.1
sp|P46976|GLYG_HUMAN	P46976	P46976	GLYG	GYG1	GYG1	Glycogenin-1 OS=Homo sapiens GN=GYG1 PE=1 SV=4	HUMAN	M							7	4	2	7	10	8	2087.85	1882.92	2562.03	2615.85	2462.77	2563.47	2613.48	2657.15	750.217	601.95	1165.32	1112.94	641.237	1542.73	820.549	700.093	240.994	339.739	416.122	418.235	243.696	547.861	319.285	267.552	1074.67	900.832	1082.36	776.771	1063.11
sp|P48059-3|LIMS1_HUMAN	P48059-3	P48059	LIMS1	LIMS1	LIMS1	Isoform 3 of LIM and senescent cell antigen-like-containing domain protein 1 OS=Homo sapiens GN=LIMS1	HUMAN	M	PM						29	4	5	22	22	28	10025	9965.46	9013.57	9361.73	9227.19	8945.89	9649.33	9243.98	1200.81	840.716	1039.81	855.077	1288.36	1002.32	1553.65	1345.51	2563.02	2921.88	2486.71	2602.08	2653.38	2326.21	2886.73	2727.91	5160.9	4717.97	5268.3	5213.15	5206.05
sp|P52209|6PGD_HUMAN	P52209	P52209	6PGD	PGD	PGD	6-phosphogluconate dehydrogenase, decarboxylating OS=Homo sapiens GN=PGD PE=1 SV=3	HUMAN						Nuc		52	4	5	35	50	41	13356	11743.8	11428.3	11389.6	11884.9	8814.44	8752.67	8195.27	1077.95	5107.75	698.043	1939.93	1364.89	871.225	1763.84	1801.32	661.408	770.211	651.068	1085.27	881.453	1267.91	778.493	1007.23	5299.72	5309.92	5286.63	5569.74	5210.44
sp|P52569-3|CTR2_HUMAN	P52569-3	P52569	CTR2	SLC7A2	SLC7A2	Isoform 3 of Cationic amino acid transporter 2 OS=Homo sapiens GN=SLC7A2	HUMAN	M	PM						0	4	5	1	1	0	0	0	0	0	0	0	0	0	426.949	388.693	410.23	423.005	442.165	393.938	481.204	453.379	1340.63	1388.85	1437.01	1479.87	1469.51	1272.22	1609.5	1368.01	136.14	98.673	138.076	128.831	96.9011
sp|P53007|TXTP_HUMAN	P53007	P53007	TXTP	SLC25A1	SLC25A1	Tricarboxylate transport protein, mitochondrial OS=Homo sapiens GN=SLC25A1 PE=1 SV=2	HUMAN	M					Nuc		17	4	6	13	15	12	4748.48	4457.21	4968.04	5159.29	3977.12	5029.4	5348.78	4894.69	1164.87	584.491	1052.87	1136.9	1009.99	1149.52	912.599	986.403	1765.15	2022.98	1741.38	2466.55	1900.64	1812.81	1649.11	1987.67	2824.45	2615.72	2620.36	2517.3	2634.98
sp|P53680|AP2S1_HUMAN	P53680	P53680	AP2S1	AP2S1	AP2S1	AP-2 complex subunit sigma OS=Homo sapiens GN=AP2S1 PE=1 SV=2	HUMAN	M	PM						12	4	2	17	8	12	2283.92	2363.91	2144.35	2197.22	2094.96	2331.3	2365.01	2243.61	532.562	553.457	534.541	442.672	628.431	421.14	720.088	568.938	511.147	306.603	242.357	241.709	386.46	253.992	440.549	340.737	2775.09	2671.02	2577.66	2741.6	3188.21
sp|P55010|IF5_HUMAN	P55010	P55010	IF5	EIF5	EIF5	Eukaryotic translation initiation factor 5 OS=Homo sapiens GN=EIF5 PE=1 SV=2	HUMAN	M	PM						34	4	2	29	44	37	9109.71	9701.09	9065.11	9024.2	9341.98	8228.42	7955.03	7980.26	652.989	621.049	756.99	816.206	733.543	701.071	903.531	721.457	519.698	576.477	513.487	494.744	541.217	498.013	532.631	599.938	4699.38	4757.47	4607.83	4742.29	4834.86
sp|P56817|BACE1_HUMAN	P56817	P56817	BACE1	BACE1	BACE1	Beta-secretase 1 OS=Homo sapiens GN=BACE1 PE=1 SV=2	HUMAN	M	PM		CS				1	4	3	0	1	2	187.258	266.132	129.287	149.698	110.438	251.144	236.381	232.251	701.113	799.807	935.665	1209.29	953.178	1340.84	938.028	839.962	349.153	346.302	480.003	587.297	378.665	583.14	486.488	379.95	0	0	0	0	0
sp|P60033|CD81_HUMAN	P60033	P60033	CD81	CD81	CD81	CD81 antigen OS=Homo sapiens GN=CD81 PE=1 SV=1	HUMAN	M	PM						11	4	7	9	10	8	3536.41	3453.17	1753.43	1947.84	1730.99	2958.56	2902.05	2745.29	1678.05	845.491	1430.4	1460.36	1088.5	2008.64	1332.85	1206.12	1200.91	1419.48	1497.79	1635.04	1527.87	1755.69	1405.16	1338.08	1170.18	1254.76	1074.57	1291.42	1066.89
sp|P61803|DAD1_HUMAN	P61803	P61803	DAD1	DAD1	DAD1	Dolichyl-diphosphooligosaccharide--protein glycosyltransferase subunit DAD1 OS=Homo sapiens GN=DAD1 PE=1 SV=3	HUMAN	M							2	4	2	2	2	3	309.096	291.909	326.999	324.456	306.425	357.81	326.195	356.253	542.209	547.63	388.146	454.306	416.6	389.508	496.82	514.726	475.148	287.828	151.137	220.565	257.138	298.981	279.701	222.041	128.103	129.562	155.78	132.525	128.898
sp|P62263|RS14_HUMAN	P62263	P62263	RS14	RPS14	RPS14	40S ribosomal protein S14 OS=Homo sapiens GN=RPS14 PE=1 SV=3	HUMAN	M							19	4	2	34	22	22	3674.51	3226.68	3499.95	3786.13	3543.69	3551.57	3745.89	3491.22	719.339	469.758	607.026	584.935	546.248	580.036	580.286	538.383	209.26	221.41	147.245	183.536	227.763	165.277	206.251	207.212	4782.8	5168.76	4930.55	4379.45	4167.89
sp|P62714|PP2AB_HUMAN	P62714	P62714	PP2AB	PPP2CB	PPP2CB	Serine/threonine-protein phosphatase 2A catalytic subunit beta isoform OS=Homo sapiens GN=PPP2CB PE=1 SV=1	HUMAN						Nuc		15	4	2	15	18	11	2747.04	2945.87	2423.24	2543.75	2457.45	2746.64	2898.46	2772.37	448.043	657.222	266.063	341.254	392.965	260.94	382.576	430.36	383.584	326.195	196.69	314.219	460.172	394.198	368.567	472.37	2014.97	1964.59	2019.9	2096.05	2031.61
sp|P62820|RAB1A_HUMAN	P62820	P62820	RAB1A	RAB1A	RAB1A	Ras-related protein Rab-1A OS=Homo sapiens GN=RAB1A PE=1 SV=3	HUMAN	M							42	4	3	32	39	42	10972.9	10075	10646	11121	10061.2	11071	10974.4	10866.1	550.998	697.027	772.68	959.529	609.499	964.087	917.013	554.401	387.066	354.377	458.318	714.931	483.375	649.338	590.677	373.765	5682.08	6682.31	5646.72	6000.2	5945.97
sp|P62834|RAP1A_HUMAN	P62834	P62834	RAP1A	RAP1A	RAP1A	Ras-related protein Rap-1A OS=Homo sapiens GN=RAP1A PE=1 SV=1	HUMAN	M	PM						2	4	5	4	3	5	174.11	147.295	187.853	161.274	168.336	185.208	175.409	190.878	746.795	476.388	628.54	409.281	1012.46	568.247	1527.71	912.264	1845.22	1118.58	924.359	614.365	1390.75	792.213	2576.24	1961.87	623.113	799.393	539.038	720.829	721.482
sp|P62913|RL11_HUMAN	P62913	P62913	RL11	RPL11	RPL11	60S ribosomal protein L11 OS=Homo sapiens GN=RPL11 PE=1 SV=2	HUMAN	M							14	4	3	13	15	22	3748.67	3132.84	3466.24	3605.54	3674.45	3278.44	3398.86	3159.28	1035.93	2031.68	980.802	1438.8	1050.83	1263.1	1695.5	1049.64	1064.81	1124.52	930.916	1176.75	1358.57	1707.28	2050.01	1356.11	2278.29	3201.52	2339.92	2479.43	2232.68
sp|P68714|A19_VACCW	P68714	P68714	A19	VACWR139	A19	Protein A19 OS=Vaccinia virus (strain Western Reserve) GN=VACWR139 PE=3 SV=1	VACCW								36	4	3	18	14	11	1171.92	879.602	12579	13026.4	13750	2193.39	2260.3	1869.48	193.894	217.483	1393.42	1918.73	182.79	307.706	130.532	189.138	126.804	136.757	611.123	867.718	103.579	235.882	105.1	155.283	378.045	428.57	427.027	381.868	1462.12
sp|P78324|SHPS1_HUMAN	P78324	P78324	SHPS1	SIRPA	SIRPA	Tyrosine-protein phosphatase non-receptor type substrate 1 OS=Homo sapiens GN=SIRPA PE=1 SV=2	HUMAN	M	PM						1	4	3	2	0	0	97.9085	86.5408	71.6377	61.3574	56.5701	97.6576	95.0271	111.268	1151.05	870.863	845.57	606.504	1236.99	632.139	1090.42	1267.37	1266.53	1166	1036.5	720.178	1319.71	787.29	1156.79	1072.15	246.908	283	228.021	269.988	272.824
sp|P84103|SRSF3_HUMAN	P84103	P84103	SRSF3	SRSF3	SRSF3	Serine/arginine-rich splicing factor 3 OS=Homo sapiens GN=SRSF3 PE=1 SV=1	HUMAN								27	4	4	16	20	23	5662.81	5058.57	5878.68	5888.59	6187.18	5682.48	5542.28	5756.85	506.608	677.639	671.265	602.908	456.113	868.467	511.001	479.293	480.182	418.44	491.573	550.968	428.005	698.844	413.186	498.683	2430.11	2209.99	2537.48	2331.8	2375.5
sp|Q03135|CAV1_HUMAN	Q03135	Q03135	CAV1	CAV1	CAV1	Caveolin-1 OS=Homo sapiens GN=CAV1 PE=1 SV=4	HUMAN	M	PM		CS				50	4	4	44	26	25	19006	18133.1	19920.8	22409.1	18556.9	22770.9	23742.3	23034.7	2332.89	1770.85	2643.59	2622.96	2523.13	3790.37	2320.28	2002.46	1601.34	701.072	814.462	1043.18	998.212	1063.49	993.677	1188.97	10971.7	9666.02	10649.2	6930.81	8041.09
sp|Q06124|PTN11_HUMAN	Q06124	Q06124	PTN11	PTPN11	PTPN11	Tyrosine-protein phosphatase non-receptor type 11 OS=Homo sapiens GN=PTPN11 PE=1 SV=2	HUMAN						Nuc		30	4	6	25	31	26	10841.6	10081.7	10431.5	9860.6	10289.9	8499.68	8128.74	8309.65	747.009	1573.65	1002.42	719.485	759.925	1145.85	1646.08	700.677	1515.51	2999.09	2098.15	1757.01	1427.14	2836.22	2881.18	1738.81	4960.21	4782.72	4640.14	4976.47	4936.86
sp|Q12805|FBLN3_HUMAN	Q12805	Q12805	FBLN3	EFEMP1	EFEMP1	EGF-containing fibulin-like extracellular matrix protein 1 OS=Homo sapiens GN=EFEMP1 PE=1 SV=2	HUMAN					XC			2	4	2	2	1	2	75.9202	124.262	40.2056	40.4863	34.2883	77.3346	80.3361	90.0189	898.875	527.834	505.762	513.259	915.239	503.034	500.705	1003.08	655.368	466.063	291.404	338.538	573.967	266.925	318.211	558.544	648.226	657.61	593.608	530.789	392.935
sp|Q12866|MERTK_HUMAN	Q12866	Q12866	MERTK	MERTK	MERTK	Tyrosine-protein kinase Mer OS=Homo sapiens GN=MERTK PE=1 SV=2	HUMAN	M	PM			XC			2	4	3	2	1	2	628.792	733.922	620.397	567.514	432.318	664.653	679.909	747.189	476.397	497.37	331.051	291.264	541.466	365.496	246.935	567.562	1070.05	1006.96	385.415	168.051	1237.89	84.6757	213.323	1075.94	566.408	450.946	544.894	460.265	486.174
sp|Q13217|DNJC3_HUMAN	Q13217	Q13217	DNJC3	DNAJC3	DNAJC3	DnaJ homolog subfamily C member 3 OS=Homo sapiens GN=DNAJC3 PE=1 SV=1	HUMAN	M				XC			25	4	1	21	23	15	7167.5	7146.94	7604.05	7249.34	7671.06	8011.65	7698.35	8001.56	657.221	1147.44	2211.01	1605.21	776.742	2834.12	1026.68	859.668	146.923	233.656	374.637	318.393	168.826	626.88	189.844	171.298	6114.6	6312.11	5823.32	5842.17	6057.15
sp|Q13620|CUL4B_HUMAN	Q13620	Q13620	CUL4B	CUL4B	CUL4B	Cullin-4B OS=Homo sapiens GN=CUL4B PE=1 SV=4	HUMAN								61	4	3	60	60	51	17426.6	16036.2	17778.2	16600.5	17776.2	16275.6	15494.7	15707.9	767.134	1161.8	863.4	1373.23	879.564	984.574	977.549	896.759	311.531	334.271	314.153	366.804	301.495	412.212	294.502	377.632	9776.7	9605.48	9722.82	9373.17	9278.09
sp|Q14192|FHL2_HUMAN	Q14192	Q14192	FHL2	FHL2	FHL2	Four and a half LIM domains protein 2 OS=Homo sapiens GN=FHL2 PE=1 SV=3	HUMAN						Nuc		49	4	3	32	55	50	14395.8	12371.5	12367.9	13046.9	12869.8	12847.7	13804.3	12807.4	692.668	1374.8	1042.44	885.31	904.98	903.94	827.1	750.685	548.697	632.207	696.651	591.177	450.559	713.301	494.146	662.588	6423	5424.92	6274.95	5839.25	5487.78
sp|Q14767|LTBP2_HUMAN	Q14767	Q14767	LTBP2	LTBP2	LTBP2	Latent-transforming growth factor beta-binding protein 2 OS=Homo sapiens GN=LTBP2 PE=1 SV=3	HUMAN					XC			3	4	1	5	3	5	287.51	314.357	327.249	324.34	224.585	326.872	295.091	311.621	294.765	281.464	283.739	332.154	277.053	349.791	287.067	362.13	147.898	187.832	189.703	148.31	162.933	171.667	122.707	150.701	522.92	538.592	561.666	528.461	604.782
sp|Q15008|PSMD6_HUMAN	Q15008	Q15008	PSMD6	PSMD6	PSMD6	26S proteasome non-ATPase regulatory subunit 6 OS=Homo sapiens GN=PSMD6 PE=1 SV=1	HUMAN								22	4	2	19	23	20	5171.21	4776.18	5058.19	4820.94	5162.97	4749.16	4633.59	4729.06	583.09	2753.64	428.814	1192.43	724.226	508.692	937.708	1073.78	284.743	370.285	196.29	267.257	290.387	1025.68	812.175	664.656	2970.54	3025.88	2854.54	3043.04	2990.52
sp|Q15149|PLEC_HUMAN	Q15149	Q15149	PLEC	PLEC	PLEC	Plectin OS=Homo sapiens GN=PLEC PE=1 SV=3	HUMAN	M	PM						792	4	23	811	753	718	202205	181048	201747	204381	209393	206495	209580	209498	664.751	550.09	981.914	1220.85	529.341	914.436	841.236	574.804	2266.06	2964.34	3057.15	3317.28	2325.92	2990.61	2585.32	2264.03	123749	121487	122492	124714	126715
sp|Q15286|RAB35_HUMAN	Q15286	Q15286	RAB35	RAB35	RAB35	Ras-related protein Rab-35 OS=Homo sapiens GN=RAB35 PE=1 SV=1	HUMAN	M	PM						10	4	1	4	10	6	2650.39	2516.52	2423.09	2561.73	2191	2885.91	2784.54	2993.01	1857.12	1492.54	1231.76	976.986	1980.86	1479.89	2662.42	1798.53	238.032	194.877	110.085	128.098	242.758	182.9	300.134	258.272	455.238	261.401	440.706	252.805	298.327
sp|Q15334|L2GL1_HUMAN	Q15334	Q15334	L2GL1	LLGL1	LLGL1	Lethal(2) giant larvae protein homolog 1 OS=Homo sapiens GN=LLGL1 PE=1 SV=3	HUMAN	M	PM						12	4	6	13	8	11	1972.4	2133.51	1699.28	1801.71	1663.65	2046.01	2086.08	2062.11	579.568	695.802	575.973	493.367	570.629	553.973	702.324	672.482	1099.73	1205.88	994.793	946.588	1079.85	852.807	1046.85	1182.58	1415.17	1386.56	1509.12	1457.72	1457.69
sp|Q15365|PCBP1_HUMAN	Q15365	Q15365	PCBP1	PCBP1	PCBP1	Poly(rC)-binding protein 1 OS=Homo sapiens GN=PCBP1 PE=1 SV=2	HUMAN	M							39	4	2	43	46	41	8883.3	8452.25	8470.74	8847.86	8712.94	7990.13	8191.52	8000.85	343.346	606.466	365.118	456.876	395.381	442.668	439.148	378.314	195.661	204.142	180.364	189.399	170.24	184.136	244.854	254.958	4143.92	4710.85	4343.9	4738.17	4695.49
sp|Q15417|CNN3_HUMAN	Q15417	Q15417	CNN3	CNN3	CNN3	Calponin-3 OS=Homo sapiens GN=CNN3 PE=1 SV=1	HUMAN								61	4	5	112	60	56	19344.7	17772.8	15753.4	15953.4	16230.7	17511	17362.8	17692.3	323.28	1220.47	342.935	598.25	425.109	483.601	506.314	513.589	873.944	873.325	878.015	964.555	771.714	1272.8	940.639	1105.43	22692.5	21282.2	21305.9	21586	20381
sp|Q15743|OGR1_HUMAN	Q15743	Q15743	OGR1	GPR68	GPR68	Ovarian cancer G-protein coupled receptor 1 OS=Homo sapiens GN=GPR68 PE=1 SV=1	HUMAN	M	PM						0	4	6	0	0	0	0	0	0	0	0	0	0	0	1174.05	1111.04	1283.19	1018.94	1486.96	904.181	1126.11	1445.66	1674.11	1814.27	1658.56	1599.06	1978.88	1344.77	1491.66	1979.25	0	0	0	0	0
sp|Q16629|SRSF7_HUMAN	Q16629	Q16629	SRSF7	SRSF7	SRSF7	Serine/arginine-rich splicing factor 7 OS=Homo sapiens GN=SRSF7 PE=1 SV=1	HUMAN						Nuc		15	4	6	12	15	11	3592.39	3316.93	4820.6	4848.7	5084.51	4600.66	4744.99	4800.07	299.242	499.217	329.965	364.427	291.021	437.81	248.957	302.954	640.907	576.467	592.996	674.682	550.639	690.378	484.505	623.179	1442.21	1329.85	1400.61	1519.13	1458.62
sp|Q16706|MA2A1_HUMAN	Q16706	Q16706	MA2A1	MAN2A1	MAN2A1	Alpha-mannosidase 2 OS=Homo sapiens GN=MAN2A1 PE=1 SV=2	HUMAN	M							15	4	4	14	23	14	2464.43	2354.92	2748.12	2872.05	2561.51	2789.49	2791.01	2867.73	240.16	266.044	538.822	447.359	260.393	1060.45	458.941	266.282	340.923	401.263	445.927	550.595	329.334	784.523	371.989	323.576	2581.35	2656.43	2478.98	2336.69	2486.89
sp|Q53GQ0|DHB12_HUMAN	Q53GQ0	Q53GQ0	DHB12	HSD17B12	HSD17B12	Very-long-chain 3-oxoacyl-CoA reductase OS=Homo sapiens GN=HSD17B12 PE=1 SV=2	HUMAN	M				XC			15	4	2	18	15	13	6020.62	5848.49	5969.34	6224.88	5616.15	6448	6573.69	6570.2	676.787	741.4	703.09	799.941	653.823	888.953	649.741	598.518	705.377	631.095	589.049	661.888	617.618	611.013	762.949	527.602	3271.28	2915.32	3032.45	2853.6	2854.69
sp|Q5TF39|MFS4B_HUMAN	Q5TF39	Q5TF39	MFS4B	MFSD4B	MFSD4B	Sodium-dependent glucose transporter 1 OS=Homo sapiens GN=MFSD4B PE=2 SV=1	HUMAN	M	PM						2	4	0	3	1	2	280.835	300.043	281.688	294.65	265.335	320.172	329.468	334.94	388.771	524.167	606.765	1032.47	440.913	685.948	501.867	1606.85	0	0	0	0	0	0	0	0	137.62	139.911	147.836	119.698	145.83
sp|Q5VW38|GP107_HUMAN	Q5VW38	Q5VW38	GP107	GPR107	GPR107	Protein GPR107 OS=Homo sapiens GN=GPR107 PE=1 SV=1	HUMAN	M							2	4	8	0	5	4	770.768	790.255	722.102	740.46	685.061	834.945	825.914	808.623	308.603	282.379	1660.84	4104.99	369.873	2066.3	1527.22	261.049	619.114	666.351	2403.9	6017.23	645.983	2485.58	1934.82	662.942	0	0	0	0	0
sp|Q6DD88|ATLA3_HUMAN	Q6DD88	Q6DD88	ATLA3	ATL3	ATL3	Atlastin-3 OS=Homo sapiens GN=ATL3 PE=1 SV=1	HUMAN	M							48	4	5	49	47	36	12624.9	11727.9	12378.3	13499.5	12504.4	12934.5	13752.3	13156.6	905.394	2117.65	848.637	1159.14	869.982	1065.28	1074.62	992.539	992.876	825.525	800.45	884.713	889.28	1075.93	976.84	1088.25	7979.31	7596.53	7842.75	8040.36	8188.63
sp|Q6NW40|RGMB_HUMAN	Q6NW40	Q6NW40	RGMB	RGMB	RGMB	RGM domain family member B OS=Homo sapiens GN=RGMB PE=1 SV=3	HUMAN	M	PM						1	4	4	0	1	2	59.5232	46.6661	34.4147	34.5703	27.2368	40.9841	49.2635	38.6619	730.704	524.643	415.967	241.789	704.208	235.958	304.874	673.248	1127.87	649.395	485.079	365.329	787.114	282.96	455.431	635.135	0	0	0	0	0
sp|Q6PJG9|LRFN4_HUMAN	Q6PJG9	Q6PJG9	LRFN4	LRFN4	LRFN4	Leucine-rich repeat and fibronectin type-III domain-containing protein 4 OS=Homo sapiens GN=LRFN4 PE=1 SV=1	HUMAN	M						ShG	0	4	5	0	0	0	0	0	0	0	0	0	0	0	526.174	434.586	451.977	363.925	655.578	354.241	449.056	532.972	1071.1	1151.4	1041.26	989.368	1123.18	980.946	836.831	1157.09	0	0	0	0	0
sp|Q6UB35|C1TM_HUMAN	Q6UB35	Q6UB35	C1TM	MTHFD1L	MTHFD1L	Monofunctional C1-tetrahydrofolate synthase, mitochondrial OS=Homo sapiens GN=MTHFD1L PE=1 SV=1	HUMAN	M							37	4	3	32	44	33	9801.47	9016.07	9720.05	9611.62	8675.95	9648.43	9910.61	10016.4	625.721	1173.82	456.643	652.004	537.141	568.362	535.213	655.707	577.445	585.083	510.096	797.29	974.212	2205.32	829.163	444.579	4825.98	4671.77	4763.92	4871.74	5015.69
sp|Q6UWP8|SBSN_HUMAN	Q6UWP8	Q6UWP8	SBSN	SBSN	SBSN	Suprabasin OS=Homo sapiens GN=SBSN PE=1 SV=2	HUMAN								1	4	15	0	0	1	144.749	181.095	125.687	207.894	187.389	928.928	193.184	184.326	715.418	975.772	740.851	4630.64	655.151	724.819	664.062	620.867	1662.71	1361.06	1242.41	1207.59	1804.46	1540.45	1586.61	1273.77	0	0	0	0	0
sp|Q7Z3D4|LYSM3_HUMAN	Q7Z3D4	Q7Z3D4	LYSM3	LYSMD3	LYSMD3	LysM and putative peptidoglycan-binding domain-containing protein 3 OS=Homo sapiens GN=LYSMD3 PE=1 SV=2	HUMAN	M						ShG	2	4	5	0	4	2	235.736	270.549	241.352	238.627	261.82	325.075	315.494	297.953	265.504	271.274	390.764	733.999	254.868	669.95	490.438	261.807	321.769	317.211	494.364	995.313	298.223	1158.84	638.332	273.034	0	0	0	0	0
sp|Q7Z4H8|KDEL2_HUMAN	Q7Z4H8	Q7Z4H8	KDEL2	KDELC2	KDELC2	KDEL motif-containing protein 2 OS=Homo sapiens GN=KDELC2 PE=1 SV=2	HUMAN								20	4	3	11	17	18	5570.48	5136.79	5878.13	5802.23	6229.45	5644.43	5786.2	5712.58	181.245	540.802	1140.5	755.463	226.278	1744	414.644	230.651	255.371	441.338	578.594	543.448	329.601	1153.34	374.625	225.408	2195.66	2002.04	2230.73	2056.99	1970.68
sp|Q86VE9-4|SERC5_HUMAN	Q86VE9-4	Q86VE9	SERC5	SERINC5	SERINC5	Isoform 4 of Serine incorporator 5 OS=Homo sapiens GN=SERINC5	HUMAN	M	PM						1	4	4	1	0	0	300.373	615.873	187.919	187.301	180.317	453.602	432.047	433.812	846.938	754.023	882.98	692.594	929.079	1127.76	1748.62	866.217	1440.93	1143.54	1390.78	1535.97	1326.91	1395.88	2603.09	1216.32	186.902	154.751	162.635	166.123	142.269
sp|Q86WV6|STING_HUMAN	Q86WV6	Q86WV6	STING	TMEM173	TMEM173	Stimulator of interferon genes protein OS=Homo sapiens GN=TMEM173 PE=1 SV=1	HUMAN	M	PM						19	4	6	25	20	12	3407.71	2890.7	3353.13	3332.78	3313.07	3472.93	3422.13	3456.21	726.11	725.396	893.329	957.64	823.547	864.591	718.267	726.61	1387.71	979.928	904.313	1043.05	826.07	1133.2	1103.61	1031.22	2603.74	2583.9	2505.51	2440.94	2481.28
sp|Q8IWE2|NXP20_HUMAN	Q8IWE2	Q8IWE2	NXP20	FAM114A1	FAM114A1	Protein NOXP20 OS=Homo sapiens GN=FAM114A1 PE=1 SV=2	HUMAN								39	4	7	50	34	33	10056.5	9773.93	9896.13	10233	9696.67	8345.23	8545.89	8177.38	518.861	1118.65	537.5	779.993	707.099	736.571	895.167	660.649	2069.48	2079.8	1874.67	2402.04	1894.04	3251.68	2499.43	3240.09	8311.35	8163.84	8214.85	8482.83	8109.29
sp|Q8IX30-2|SCUB3_HUMAN	Q8IX30-2	Q8IX30	SCUB3	SCUBE3	SCUBE3	Isoform 2 of Signal peptide, CUB and EGF-like domain-containing protein 3 OS=Homo sapiens GN=SCUBE3	HUMAN				CS	XC			12	4	0	7	9	2	1840.6	2117.5	2180.27	2246.03	1974.24	2433.06	2243.79	2417.59	662.21	354.487	489.318	431.098	588.144	514.431	470.838	647.192	0	0	0	0	0	0	0	0	999.757	820.01	1064.75	834.197	819.608
sp|Q8N6U8-6|GP161_HUMAN	Q8N6U8-6	Q8N6U8	GP161	GPR161	GPR161	Isoform 6 of G-protein coupled receptor 161 OS=Homo sapiens GN=GPR161	HUMAN	M	PM						1	4	4	1	3	2	27.5556	32.4625	28.1351	25.7642	28.1637	38.293	42.9885	38.373	1722.16	1267.16	1377.43	1409.44	1746.45	938.807	1475.62	1799.95	665.279	649.28	717.381	686.755	659.453	543.443	573.372	770.251	59.3358	59.6975	52.8912	57.2561	60.9113
sp|Q8TB61|S35B2_HUMAN	Q8TB61	Q8TB61	S35B2	SLC35B2	SLC35B2	Adenosine 3'-phospho 5'-phosphosulfate transporter 1 OS=Homo sapiens GN=SLC35B2 PE=1 SV=1	HUMAN	M							4	4	2	4	8	10	655.958	654.743	620.611	697.197	499.771	732.642	745.256	767.724	358.105	288.086	400.968	420.664	345.897	640.076	395.128	316.19	264.503	198.175	208.925	227.967	153.647	310.099	270.234	172.674	802.791	798.826	749.327	533.339	629.096
sp|Q8WUG5|S22AH_HUMAN	Q8WUG5	Q8WUG5	S22AH	SLC22A17	SLC22A17	Solute carrier family 22 member 17 OS=Homo sapiens GN=SLC22A17 PE=2 SV=1	HUMAN	M	PM						0	4	2	0	0	0	0	0	0	0	0	0	0	0	425.831	456.383	436.846	460.051	408.213	800.859	1088.77	431.865	236.326	251.446	234.058	288.829	193.047	456.835	532.695	243.609	0	0	0	0	0
sp|Q8WX93|PALLD_HUMAN	Q8WX93	Q8WX93	PALLD	PALLD	PALLD	Palladin OS=Homo sapiens GN=PALLD PE=1 SV=3	HUMAN	M	PM				Nuc		78	4	1	77	58	54	21288.1	19055.7	18531.9	18664	19300.8	18250.5	18438.8	18428.3	433.4	1063.96	659.169	771.419	601.643	657.579	569.365	579.694	99.9453	105.665	137.48	160.099	72.0633	153.053	114.619	127.601	9392.8	9484.28	9202.79	9720.44	8756.15
sp|Q92692-2|NECT2_HUMAN	Q92692-2	Q92692	NECT2	NECTIN2	NECTIN2-a	Isoform Alpha of Nectin-2 OS=Homo sapiens GN=NECTIN2	HUMAN	M	PM		CS				3	4	21	4	2	1	461.915	468.515	359.98	368.474	342.724	531.501	514.379	534.873	2703.07	2733.19	2324.14	2056.29	2941.67	2163.29	3332.84	2767.05	5427.29	5418.6	4789.06	4099.07	5803.89	4428.04	6530.81	5112.37	385.471	353.002	364.965	321.005	344.898
sp|Q92945|FUBP2_HUMAN	Q92945	Q92945	FUBP2	KHSRP	KHSRP	Far upstream element-binding protein 2 OS=Homo sapiens GN=KHSRP PE=1 SV=4	HUMAN	M							68	4	3	54	58	59	22481.5	21173.7	22959.6	22574	22722.6	22399.4	22392.8	22040	642.862	1164.95	1049.89	1161.26	882.513	1347.91	864.851	754.619	556.554	547.223	559.736	637.919	432.877	746.505	476.342	554.63	8346.6	8985.63	8217.45	9437.36	9534.78
sp|Q969M3-3|YIPF5_HUMAN	Q969M3-3	Q969M3	YIPF5	YIPF5	YIPF5	Isoform 3 of Protein YIPF5 OS=Homo sapiens GN=YIPF5	HUMAN	M							3	4	2	2	3	2	1973.14	1869.87	1911.09	1980.32	1927.17	1890.94	1906.13	1894.54	1931.94	1725.49	1869.6	2106.77	2125.61	1986.76	2350.1	2047.98	974.623	771.222	720.654	691.408	638.242	805.632	991.825	757.787	543.026	468.829	583.178	500.9	458.289
sp|Q96F05|CK024_HUMAN	Q96F05	Q96F05	CK024	C11orf24	C11orf24	Uncharacterized protein C11orf24 OS=Homo sapiens GN=C11orf24 PE=1 SV=2	HUMAN	M	PM						1	4	4	2	0	0	64.8625	60.6454	64.904	73.2357	74.6973	55.2558	68.3253	70.0637	406.175	1045.83	510.735	608.567	404.053	661.433	480.964	446.979	216.345	305.402	299.851	542.648	208.79	359.148	321.94	277.905	148.807	153.399	167.681	158.905	144.531
sp|Q96J84|KIRR1_HUMAN	Q96J84	Q96J84	KIRR1	KIRREL	KIRREL	Kin of IRRE-like protein 1 OS=Homo sapiens GN=KIRREL PE=1 SV=2	HUMAN	M	PM						1	4	6	0	0	2	204.994	212.74	139.444	160.179	146.318	213.712	227.059	222.695	836.784	818.708	585.805	706.26	1093.96	618.922	1115.65	974.171	1446.68	1232	1073.79	1289.87	1267.33	1190.71	1590.79	1793.22	0	0	0	0	0
sp|Q96S97|MYADM_HUMAN	Q96S97	Q96S97	MYADM	MYADM	MYADM	Myeloid-associated differentiation marker OS=Homo sapiens GN=MYADM PE=1 SV=2	HUMAN	M	PM						3	4	3	4	3	2	473.106	580.646	360.425	594.298	319.941	710.504	801.505	893.917	807.448	522.77	574.664	565.383	849.864	572.56	489.551	705.754	773.397	491.981	478.218	547.837	604.265	455.979	418.831	620.134	319.354	313.768	358.995	257.825	281.923
sp|Q99798|ACON_HUMAN	Q99798	Q99798	ACON	ACO2	ACO2	Aconitate hydratase, mitochondrial OS=Homo sapiens GN=ACO2 PE=1 SV=2	HUMAN						Nuc		41	4	1	34	40	30	7848.21	7164.41	8190.04	8006.23	7677.41	7979.68	8019.49	8109.1	483.608	1808.39	414.545	877.017	596.891	544.836	777.438	741.593	125.661	171.851	166.25	196.314	161.28	438.856	347.573	183.48	5982.88	5857.5	5713.05	6194.26	6128.68
sp|Q99805|TM9S2_HUMAN	Q99805	Q99805	TM9S2	TM9SF2	TM9SF2	Transmembrane 9 superfamily member 2 OS=Homo sapiens GN=TM9SF2 PE=1 SV=1	HUMAN	M	PM						9	4	3	9	9	7	1764.23	2112.51	1889.75	2013.36	1726	2502.72	2412.64	2603.83	303.735	463.597	726.559	1005.16	385.896	865.376	531.663	444.94	339.048	266.355	476.401	748.94	176.204	543.212	322.851	236.165	1604.53	1594.01	1721.02	1790.59	2039.9
sp|Q9BSJ8-2|ESYT1_HUMAN	Q9BSJ8-2	Q9BSJ8	ESYT1	ESYT1	ESYT1	Isoform 2 of Extended synaptotagmin-1 OS=Homo sapiens GN=ESYT1	HUMAN	M	PM						54	4	6	34	62	44	11147.4	10308.5	11211.9	11465.3	11315.2	11494.3	11544.5	11483.6	494.817	836.735	1103.49	1080.95	737.22	1276.61	662.155	493.248	592.332	687.564	769.868	902.083	651.445	919.434	654.491	805.246	5313.56	5418.62	5596.7	5785.94	5865.53
sp|Q9BT09|CNPY3_HUMAN	Q9BT09	Q9BT09	CNPY3	CNPY3	CNPY3	Protein canopy homolog 3 OS=Homo sapiens GN=CNPY3 PE=1 SV=1	HUMAN								6	4	2	4	7	6	1974.67	1535.65	2174.71	1879.66	2224.36	2146.64	1870.32	2189.88	422.599	1785.01	1487.74	1886.98	758.804	2462.7	839.415	596.138	115.092	211.96	312.764	419.707	143.548	632.076	198.08	346.134	541.007	583.892	578.93	636.08	621.002
sp|Q9H228|S1PR5_HUMAN	Q9H228	Q9H228	S1PR5	S1PR5	S1PR5	Sphingosine 1-phosphate receptor 5 OS=Homo sapiens GN=S1PR5 PE=2 SV=1	HUMAN	M	PM						0	4	7	0	0	0	0	0	0	0	0	0	0	0	1029.8	1144.46	931.633	917.415	1115.27	929.666	1059.94	1129.75	1240.6	1366.38	1163.51	1120.97	1316.94	1163.53	1297.92	1331.49	0	0	0	0	0
sp|Q9H8M5|CNNM2_HUMAN	Q9H8M5	Q9H8M5	CNNM2	CNNM2	CNNM2	Metal transporter CNNM2 OS=Homo sapiens GN=CNNM2 PE=1 SV=2	HUMAN	M	PM						1	4	5	4	0	0	255.892	243.017	252.836	255.847	259.575	265.935	282.014	307.076	687.158	523.538	798.641	632.3	654.309	631.8	619.166	702.045	1165.81	1489.57	1506.39	1237.76	1016.82	1079.94	1053.1	966.48	374.721	411.865	380.243	388.787	393.282
sp|Q9HBR0|S38AA_HUMAN	Q9HBR0	Q9HBR0	S38AA	SLC38A10	SLC38A10	Putative sodium-coupled neutral amino acid transporter 10 OS=Homo sapiens GN=SLC38A10 PE=1 SV=2	HUMAN	M						ShG	11	4	4	14	12	11	2474.73	2790.3	2285.71	2512.9	2111.99	2590.8	2878.52	2700.48	242.687	573.899	1160.45	1039.04	359.554	1982.69	532.43	327.736	356.222	452.492	560.767	596.111	362.989	894.928	414.904	386.61	2007.81	1696.6	1964.91	1701.87	1679.39
sp|Q9HC07|TM165_HUMAN	Q9HC07	Q9HC07	TM165	TMEM165	TMEM165	Transmembrane protein 165 OS=Homo sapiens GN=TMEM165 PE=1 SV=1	HUMAN	M							15	4	4	10	7	4	3851.46	3641.53	3793.31	4451.94	3678.05	4114.55	4573.29	4224.18	192.794	277.217	413.291	419.714	254.962	1217.09	631.747	178.814	632.938	729.863	815.627	947.177	500.183	2901.54	1286.5	559.875	1033.27	970.731	1055.71	926.803	1046.76
sp|Q9NPR9|GP108_HUMAN	Q9NPR9	Q9NPR9	GP108	GPR108	GPR108	Protein GPR108 OS=Homo sapiens GN=GPR108 PE=2 SV=3	HUMAN	M						ShG	2	4	5	2	1	2	362.437	433.888	504.646	512.106	441.267	636.898	673.362	678.934	468.097	444.285	1399.5	3162.35	425.242	2218.53	1213.11	391.143	572.148	534.36	1354.86	3311.57	519.444	1829.09	974.447	555.606	482.659	420.164	448.198	374.474	453.018
sp|Q9NR61|DLL4_HUMAN	Q9NR61	Q9NR61	DLL4	DLL4	DLL4	Delta-like protein 4 OS=Homo sapiens GN=DLL4 PE=1 SV=1	HUMAN	M	PM						0	4	3	0	0	0	0	0	0	0	0	0	0	0	538.457	746.667	1005.46	825.717	592.448	1111.28	1107.19	502.567	540.478	862.001	1035.96	1040.32	557.563	1186.58	915.137	531.17	0	0	0	0	0
sp|Q9NUQ9|FA49B_HUMAN	Q9NUQ9	Q9NUQ9	FA49B	FAM49B	FAM49B	Protein FAM49B OS=Homo sapiens GN=FAM49B PE=1 SV=1	HUMAN	M							10	4	1	8	11	11	2453.83	2443.68	1800.31	1955.56	1515.52	1687.97	1629.29	1682.2	819.596	1809.73	660.461	1571.48	1056.53	1406.5	1206.7	1077.32	194.934	186.872	116.761	142.792	183.307	256.151	268.906	239.595	1443.09	1574.82	1536.45	1501.51	1355.25
sp|Q9NW97|TMM51_HUMAN	Q9NW97	Q9NW97	TMM51	TMEM51	TMEM51	Transmembrane protein 51 OS=Homo sapiens GN=TMEM51 PE=1 SV=1	HUMAN	M						ShG	0	4	6	1	0	3	0	0	0	0	0	0	0	0	680.946	537.926	491.111	436.976	748.178	551.117	674.119	711.868	1085.12	920.676	761.293	663.78	1050.37	839.999	995.77	1021.53	226.195	238.026	192.828	228.483	226.264
sp|Q9NWQ8|PHAG1_HUMAN	Q9NWQ8	Q9NWQ8	PHAG1	PAG1	PAG1	Phosphoprotein associated with glycosphingolipid-enriched microdomains 1 OS=Homo sapiens GN=PAG1 PE=1 SV=2	HUMAN	M	PM						10	4	3	16	3	8	1408.85	1421.45	1312.28	1354.09	1307.04	1640	1581.52	1750.41	836.966	851.398	1165.61	981.979	1100.41	1568.65	1791.58	802.469	655.363	660.231	677.759	842.27	561.243	953.661	837.922	614.234	1922.04	1880.73	1877.59	1811.03	1776.67
sp|Q9P2C4|TM181_HUMAN	Q9P2C4	Q9P2C4	TM181	TMEM181	TMEM181	Transmembrane protein 181 OS=Homo sapiens GN=TMEM181 PE=1 SV=2	HUMAN	M						ShG	2	4	4	2	4	3	520.879	524.957	529.512	552.126	474.186	589.306	607.053	584.639	356.304	414.594	874.291	2235.35	376.735	1058.93	712.426	370.881	477.433	620.956	869.098	2143.9	479.133	1132.24	1032.31	503.613	294.246	229.256	270.081	237.215	215.632
sp|Q9UBI6|GBG12_HUMAN	Q9UBI6	Q9UBI6	GBG12	GNG12	GNG12	Guanine nucleotide-binding protein G(I)/G(S)/G(O) subunit gamma-12 OS=Homo sapiens GN=GNG12 PE=1 SV=3	HUMAN	M	PM						14	4	6	28	6	6	2995.9	2616.24	2425.44	2433.21	2479.59	2566.04	2696.12	2603.48	337.504	624.012	315.006	450.809	402.302	540.027	569.955	365.014	583.304	467.754	505.669	761.244	585.886	1055.42	671.238	597.201	3263.02	4088.53	3319.64	3523.13	3211.29
sp|Q9UBX5|FBLN5_HUMAN	Q9UBX5	Q9UBX5	FBLN5	FBLN5	FBLN5	Fibulin-5 OS=Homo sapiens GN=FBLN5 PE=1 SV=1	HUMAN					XC			0	4	7	1	1	0	0	0	0	0	0	0	0	0	288.913	264.974	176.774	160.69	532.48	167.477	232.723	391.435	2095.95	1067.28	725.513	667.356	2066.56	629.794	1093.53	1660.79	179.43	173.058	160.347	191.793	173.61
[truncated: 9,442 more rows]
[truncated: 22 more columns]

## Sheet: Data
Protein Id	Uniprot L	Uniprot S	Gene name	Gene Symbol	Gene Symbol_edited	Description	Species	M	PM	IPM	CS	XC	Nuc	ShG	VACV_MGC6 Peptides	VACV_PM4 Peptides	VACV_PM5 Peptides	VACV_WCL2 Peptides	VACV_WCL3 Peptides	VACV_WCL4 Peptides	VACV_MGC6_Mock	VACV_MGC6_Mock_MG132	VACV_MGC6_WT1	VACV_MGC6_WT2	VACV_MGC6_WT3	VACV_MGC6_WT_MG132_1	VACV_MGC6_WT_MG132_2	VACV_MGC6_MG132_3	VACV_PM4_VACV_90m	VACV_PM4_VACV_6h	VACV_PM4_VACV_12h	VACV_PM4_VACV_18h	VACV_PM4_Mock_18h	VACV_PM4_VACV+MG	VACV_PM4_Mock+MG	VACV_PM4_Mock_90min	VACV_PM5_VACV_90m	VACV_PM5_VACV_6h	VACV_PM5_VACV_12h	VACV_PM5_VACV_18h	VACV_PM5_Mock_18h	VACV_PM5_VACV+MG	VACV_PM5_Mock+MG	VACV_PM5_Mock_90min	VACV_WCL2_Mock_0h	VACV_WCL2_VACV_2h	VACV_WCL2_VACV_4h	VACV_WCL2_Mock_6h	VACV_WCL2_VACV_6h
[truncated: 10,493 more rows]
[truncated: 22 more columns]

[truncated: 4 more sheets: repeat3 18h, Lookup, Lookup2, Plotter]
