# Supplementary material for: Selective modulation of cell surface proteins during vaccinia infection: A resource for identifying viral immune evasion strategies
Source: PLoS Pathog. 2022 Jun 21;18(6):e1010612. doi: 10.1371/journal.ppat.1010612 (PMC9307158; doi:10.1371/journal.ppat.1010612)
Supplement: S3 Table — Related to Fig 5. InterPro functional domain annotation of proteins (A) downregulated or (B) upregulated according to ‘sensitive’ criteria. (XLSX) [file ppat.1010612.s006.xlsx]

## Sheet: Table S3A
Uniprot_S	Gene_Symbol	Interpro domain
P30530	AXL	Ig_
Q9HCU0	CD248	C-type_lectin
O94985	CLSTN1	Cadherin
P11362	FGFR1	Ig_
P17948	FLT1	Ig_
P17948	FLT1	Ig_
P10721	KIT	Ig_ and Immunoglobulin
Q9BRK3	MXRA8	Ig_
Q9BRK3	MXRA8	Ig_
Q15223	NECTIN1	Ig_
Q92823	NRCAM	Ig_and MHC
Q9Y5H3	PCDHGA10	Cadherin
Q9Y5G7	PCDHGA6	Cadherin
Q9Y5G0	PCDHGB5	Cadherin
Q9Y5F8	PCDHGB7	Cadherin
Q9UN70	PCDHGC3	Cadherin
P16234	PDGFRA	Ig_
P23468	PTPRD	Ig_
Q15262	PTPRK	Ig_
Q13332	PTPRS	Ig_
O75326	SEMA7A	Ig_
O00300	TNFRSF11B	TNF
Q8WZ42	TTN	Ig_
Q06418	TYRO3	Ig_

## Sheet: Table S3B
Uniprot_S	Gene_Symbol	Interpro domain
P20908	COL5A1	Collagen
Q5KU26	COLEC12	Collagen and C-type_lectin
Q30201	HFE	MHC and Ig_
O60449	LY75	C-type_lectin
Q9UBN6	TNFRSF10D	TNF
Q9NP84	TNFRSF12A	TNF and Cadherin
